# Supplementary material for: Integrated analysis of the responses of a circRNA-miRNA-mRNA ceRNA network to heat stress in rainbow trout (Oncorhynchus mykiss) liver
Source: BMC Genomics. 2021 Jan 11;22:48. doi: 10.1186/s12864-020-07335-x (PMC7802223; doi:10.1186/s12864-020-07335-x)
Supplement: Supplementary file 1 — Additional file 1: Table S1. DEcircRNAs, DEmiRNAs and DEmRNAs in rainbow trout under heat stress. [file 12864_2020_7335_MOESM1_ESM.xlsx]

## Sheet: DEcircRNA
id	CG_count	HS_count	CG_rpm	HS_rpm	log2(FC)	Pvalue	FDR	significant	source_gene	chr	strand	genomic_start	genomic_end	spliced_length	annot_type
novel_circ_000016	0	3.66667	0.001	54.0171	15.7211	0.0409769	0.583125	yes	-	-	-	-	-	-	-
novel_circ_000027	0	3.33333	0.001	53.1954	15.699	0.0300245	0.528713	yes	-	-	-	-	-	-	-
novel_circ_000062	0	9.33333	0.001	132.949	17.0205	0.00097814	0.0646659	yes	NA	NC_035077.1	+	20806985	20808499	1515	intergenic
novel_circ_000067	85.3333	370.667	1515.78	5565.66	1.87649	0.00514889	0.200422	yes	ncbi_110521304	NC_035077.1	+	28896963	28921296	734	annot_exons
novel_circ_000071	0.333333	11.3333	5.38068	177.484	5.04375	0.000307224	0.0297579	yes	ncbi_110521723	NC_035077.1	+	31063990	31064347	259	annot_exons
novel_circ_000090	0	3.66667	0.001	56.0396	15.7742	0.0391882	0.574714	yes	NA	NC_035077.1	-	46194702	46198119	3418	intergenic
novel_circ_000098	1	9.33333	16.1421	133.371	3.04655	0.0231595	0.472839	yes	ncbi_110525355	NC_035077.1	-	51065084	51090463	3898	annot_exons
novel_circ_000113	7.66667	33	132.241	499.529	1.9174	0.0154271	0.402076	yes	ncbi_110526377	NC_035077.1	-	58009869	58018028	1644	annot_exons
novel_circ_000117	0	5.33333	0.001	79.257	16.2743	0.00792296	0.261444	yes	ncbi_110526655	NC_035077.1	-	59263527	59264412	583	annot_exons
novel_circ_000138	66	13	1106.82	207.342	-2.41634	0.00652765	0.228468	yes	ncbi_110532773	NC_035077.1	-	77959930	78012766	50537	exon_intron
novel_circ_000139	193	35	3213.78	570.084	-2.49502	0.010082	0.304286	yes	ncbi_110532773	NC_035077.1	-	77960039	78012875	50537	exon_intron
novel_circ_000183	66.3333	14	1127.02	210.683	-2.41937	0.00132771	0.0747285	yes	ncbi_110535324	NC_035078.1	-	1191634	1194794	2171	exon_intron
novel_circ_000199	7	0.333333	122.999	5.01774	-4.61546	0.0116736	0.33286	yes	ncbi_110537658	NC_035078.1	+	7367921	7377937	2103	exon_intron
novel_circ_000249	63.6667	23.6667	1096.79	331.141	-1.72777	0.0316625	0.536075	yes	ncbi_110489018	NC_035078.1	-	22522379	22536010	13632	exon_intron
novel_circ_000275	15	3.33333	252.446	49.3017	-2.35627	0.0302661	0.529657	yes	ncbi_110489027	NC_035078.1	-	22535517	22548903	13387	exon_intron
novel_circ_000298	0.666667	15.6667	11.7195	233.295	4.31517	0.000218845	0.0240445	yes	ncbi_110490449	NC_035078.1	-	29334791	29335106	316	intronic
novel_circ_000317	0	4.33333	0.001	65.5017	15.9992	0.0127961	0.351995	yes	ncbi_110492392	NC_035078.1	+	41868866	41872273	431	annot_exons
novel_circ_000322	24.3333	89.3333	432.022	1339.12	1.63211	0.0184974	0.445017	yes	ncbi_110492325	NC_035078.1	-	41991032	42002652	535	annot_exons
novel_circ_000340	0	3.33333	0.001	54.4933	15.7338	0.0359916	0.566525	yes	ncbi_110495986	NC_035078.1	-	58480937	58492218	475	annot_exons
novel_circ_000346	8.66667	43	150.524	665.636	2.14474	0.00579873	0.213732	yes	ncbi_110497598	NC_035078.1	-	65979856	65981583	495	annot_exons
novel_circ_000349	0.666667	7.33333	12.6776	121.769	3.26379	0.0210569	0.453982	yes	ncbi_110497605	NC_035078.1	+	66040954	66041193	240	one_exon
novel_circ_000371	15.3333	266.667	270.481	4131.49	3.93306	3.55e-07	8.25e-05	yes	ncbi_110500351	NC_035078.1	+	78922253	78924960	468	annot_exons
novel_circ_000372	0.333333	11.3333	5.38068	156.837	4.86533	0.00868739	0.280488	yes	ncbi_110500351	NC_035078.1	+	78922253	78932675	603	annot_exons
novel_circ_000412	0	3.33333	0.001	53.3466	15.7031	0.0459017	0.617932	yes	ncbi_110506524	NC_035079.1	+	4195467	4292840	82776	exon_intron
novel_circ_000421	9	0.333333	165.287	4.29321	-5.26677	0.00400863	0.171655	yes	ncbi_100136078	NC_035079.1	-	5086216	5093415	4447	exon_intron
novel_circ_000428	18	7	320.096	99.8473	-1.68071	0.0487164	0.630136	yes	ncbi_110506668	NC_035079.1	-	5086319	5087042	547	exon_intron
novel_circ_000429	39	8.33333	695.523	123.812	-2.48995	0.00207989	0.106947	yes	ncbi_100136078	NC_035079.1	+	5086319	5093071	6753	antisense
novel_circ_000439	0	4	0.001	69.2982	16.0805	0.038566	0.573669	yes	ncbi_100136078	NC_035079.1	-	5117099	5122042	3194	exon_intron
novel_circ_000456	0.666667	13	11.1843	212.684	4.24916	0.000671083	0.0481907	yes	ncbi_110507310	NC_035079.1	-	8017910	8092612	74202	exon_intron
novel_circ_000462	5	34.3333	82.4022	496.837	2.59202	0.0149603	0.396876	yes	ncbi_100135938	NC_035079.1	+	10953764	10954349	504	annot_exons
novel_circ_000465	21	6.66667	376.411	100.626	-1.90331	0.0306967	0.531079	yes	ncbi_100135972	NC_035079.1	+	12158578	12166240	7663	intronic
novel_circ_000519	5.66667	0.333333	100.716	4.29321	-4.5521	0.00931951	0.287524	yes	ncbi_110520215	NC_035079.1	-	57833312	57845731	8582	exon_intron
novel_circ_000526	0	5.66667	0.001	93.9334	16.5194	0.00927672	0.287524	yes	ncbi_110504365	NC_035079.1	+	63017513	63057716	339	annot_exons
novel_circ_000544	2.66667	16	49.1051	238.767	2.28166	0.0227593	0.471605	yes	ncbi_100301644	NC_035079.1	-	80028586	80034032	595	annot_exons
novel_circ_000563	1.66667	15.3333	30.0886	215.57	2.84086	0.0136236	0.366079	yes	NA	NC_035079.1	+	83452192	83452412	221	intergenic
novel_circ_000564	0	3.66667	0.001	52.1458	15.6703	0.0370986	0.566525	yes	NA	NC_035079.1	+	83452192	83452457	266	intergenic
novel_circ_000574	18.6667	98.6667	335.337	1574.44	2.23115	0.00403894	0.171655	yes	ncbi_110521149	NC_035080.1	-	1228568	1229836	1269	exon_intron
novel_circ_000586	0.666667	14	12.1425	222.968	4.1987	0.000321359	0.0304196	yes	NA	NC_035080.1	+	3108200	3120331	12132	intergenic
novel_circ_000587	12.6667	41.6667	221.998	651.601	1.55345	0.0295321	0.523409	yes	ncbi_110521226	NC_035080.1	-	4243079	4253665	9917	exon_intron
novel_circ_000612	0	4	0.001	62.3552	15.9282	0.0293505	0.523102	yes	ncbi_110521562	NC_035080.1	-	19750023	19754326	557	annot_exons
novel_circ_000616	0.333333	8.33333	5.80366	110.802	4.25487	0.0252529	0.487103	yes	ncbi_110521620	NC_035080.1	-	22991181	22992356	1176	antisense
novel_circ_000618	25	135.333	450.897	2046.15	2.18204	0.00548517	0.207771	yes	ncbi_110521620	NC_035080.1	+	22991184	22992359	577	annot_exons
novel_circ_000623	2.33333	11.3333	38.9337	168.669	2.11511	0.0367921	0.566525	yes	ncbi_110521710	NC_035080.1	-	28156251	28162563	1428	annot_exons
novel_circ_000645	0.333333	5.66667	6.33882	84.6969	3.74002	0.0154459	0.402076	yes	ncbi_110521921	NC_035080.1	-	42088497	42089187	691	exon_intron
novel_circ_000653	3.33333	24	62.4301	374.194	2.58347	0.0193886	0.445017	yes	ncbi_110521955	NC_035080.1	-	45732015	45744605	507	annot_exons
novel_circ_000666	0	4.33333	0.001	65.9239	16.0085	0.0435065	0.604016	yes	ncbi_110522005	NC_035080.1	+	50697523	50699621	315	annot_exons
novel_circ_000674	0.333333	12	5.80366	199.049	5.10002	0.00526511	0.203048	yes	NA	NC_035080.1	-	56927024	56933141	6118	intergenic
novel_circ_000694	0	5.66667	0.001	84.5458	16.3674	0.00635799	0.224416	yes	ncbi_110522370	NC_035080.1	+	66355453	66369680	851	annot_exons
novel_circ_000697	0	5.33333	0.001	70.1404	16.098	0.0458152	0.617932	yes	ncbi_110521066	NC_035080.1	-	68053954	68057269	389	annot_exons
novel_circ_000709	0	26.3333	0.001	396.401	18.5966	0.00415489	0.17441	yes	ncbi_110522488	NC_035080.1	-	73115370	73122237	6868	antisense
novel_circ_000721	0	9.66667	0.001	148.804	17.183	0.000251549	0.0261925	yes	ncbi_110522557	NC_035080.1	-	77286723	77355901	61799	exon_intron
novel_circ_000779	0.333333	32	5.80366	456.011	6.29596	6.73e-06	0.00140221	yes	ncbi_110523143	NC_035081.1	+	5934327	5947940	689	annot_exons
novel_circ_000781	0	9.33333	0.001	130.624	16.9951	0.00119949	0.0734687	yes	ncbi_110523143	NC_035081.1	+	5941703	5947940	320	annot_exons
novel_circ_000782	54.3333	6	923.285	89.7147	-3.36336	7.81e-05	0.0101648	yes	ncbi_110523157	NC_035081.1	-	6920761	6935269	12741	exon_intron
novel_circ_000784	617	38.3333	10392.6	545.854	-4.2509	7.08e-05	0.00982811	yes	ncbi_100136768	NC_035081.1	-	6922465	6935710	12884	exon_intron
novel_circ_000785	13	1	219.8	12.8796	-4.09303	0.00255232	0.125541	yes	ncbi_100136768	NC_035081.1	-	6922849	6937169	12741	exon_intron
novel_circ_000786	4	0	67.5291	0.001	-16.0432	0.0427418	0.601417	yes	ncbi_100136768	NC_035081.1	+	6922905	6937225	14321	antisense
novel_circ_000787	621	67.3333	10585.4	971.222	-3.44614	7.85e-06	0.00155628	yes	ncbi_100136768	NC_035081.1	+	6922916	6937238	14323	antisense
novel_circ_000805	3.33333	21	59.3313	295.075	2.31422	0.0178277	0.436582	yes	ncbi_100136246	NC_035081.1	+	14315744	14318577	500	annot_exons
novel_circ_000817	0.333333	5.33333	6.33882	76.9322	3.6013	0.0334113	0.551005	yes	ncbi_110523476	NC_035081.1	-	20957674	20959611	866	annot_exons
novel_circ_000837	0	51	0.001	749.236	19.5151	1.04e-07	2.88e-05	yes	ncbi_110523814	NC_035081.1	+	37146767	37148234	1468	antisense
novel_circ_000838	0	312.667	0.001	4727.44	22.1726	5.14e-13	3.57e-10	yes	ncbi_110523814	NC_035081.1	+	37154457	37155627	1171	antisense
novel_circ_000839	0	232.667	0.001	3583.68	21.773	6.4e-13	3.81e-10	yes	ncbi_110523814	NC_035081.1	-	37154499	37155669	1171	exon_intron
novel_circ_000852	5.66667	0.333333	99.8705	5.01774	-4.31495	0.00915272	0.287524	yes	ncbi_110523941	NC_035081.1	-	42421796	42424607	2812	antisense
novel_circ_000879	1.33333	13	23.439	186.966	2.99579	0.00548735	0.207771	yes	ncbi_110524122	NC_035081.1	-	53963473	53965915	2443	one_exon
novel_circ_000891	0	4	0.001	62.5064	15.9317	0.0178216	0.436582	yes	ncbi_110524330	NC_035081.1	-	60948871	60974995	340	annot_exons
novel_circ_000906	0.333333	4.66667	5.80366	71.8173	3.6293	0.0330569	0.548534	yes	ncbi_110524577	NC_035081.1	-	71346604	71354497	300	annot_exons
novel_circ_000919	3.33333	19.3333	57.838	296.58	2.35833	0.00752752	0.254895	yes	ncbi_110524678	NC_035081.1	-	78086557	78093980	437	annot_exons
novel_circ_000920	0	3.66667	0.001	54.0171	15.7211	0.0409085	0.583125	yes	ncbi_110524710	NC_035081.1	-	79358769	79359384	414	annot_exons
novel_circ_000922	0	3.66667	0.001	56.0396	15.7742	0.0391253	0.574714	yes	ncbi_110524712	NC_035081.1	-	79477365	79485858	1873	exon_intron
novel_circ_000931	434.667	0	7690.41	0.001	-22.8746	3.56e-07	8.25e-05	yes	ncbi_100136111	NC_035081.1	+	84718241	84719126	555	annot_exons
novel_circ_000932	73.6667	30.6667	1296.1	461.929	-1.48843	0.0234015	0.473392	yes	ncbi_100136111	NC_035081.1	-	84719069	84720643	1575	antisense
novel_circ_000933	73.6667	30.6667	1295.14	457.884	-1.50005	0.0246557	0.486398	yes	ncbi_100136111	NC_035081.1	-	84719071	84720645	1575	antisense
novel_circ_000947	4.66667	0.333333	82.2352	4.29321	-4.25963	0.0196872	0.445017	yes	ncbi_110524787	NC_035081.1	-	84748871	84836783	40651	exon_intron
novel_circ_000950	85.3333	21	1472.92	296.795	-2.31114	0.00388764	0.169781	yes	ncbi_110524787	NC_035081.1	-	84749022	84836954	40671	exon_intron
novel_circ_000958	3.66667	0	60.9916	0.001	-15.8963	0.0334704	0.551005	yes	ncbi_110524787	NC_035081.1	+	84754811	84754982	172	antisense
novel_circ_000961	1336	255	22843.1	3632	-2.65292	0.000805819	0.0557046	yes	ncbi_110524787	NC_035081.1	-	84755730	84784692	28231	exon_intron
novel_circ_000969	43.6667	18.6667	755.324	279.451	-1.4345	0.0427074	0.601417	yes	ncbi_110524787	NC_035081.1	+	84759704	84793903	34200	antisense
novel_circ_000970	0.666667	18.3333	11.1843	263.596	4.55878	0.000185947	0.0227785	yes	ncbi_110524787	NC_035081.1	-	84763522	84766640	3119	intronic
novel_circ_000980	23	0	400.453	0.001	-18.6113	0.00418837	0.17441	yes	ncbi_110524786	NC_035081.1	+	84837350	84852695	6637	exon_intron
novel_circ_001024	2.33333	12.6667	40.427	186.144	2.20303	0.0271996	0.505023	yes	ncbi_100135870	NC_035081.1	-	86834127	86837357	618	annot_exons
novel_circ_001035	13	49	230.563	752.875	1.70725	0.0175172	0.436582	yes	ncbi_110523047	NC_035081.1	-	89293824	89295659	1836	exon_intron
novel_circ_001071	0.333333	6	6.33882	103.298	4.02646	0.0362163	0.566525	yes	ncbi_110525077	NC_035082.1	-	4452910	4454749	1840	exon_intron
novel_circ_001076	1	7.33333	16.1421	118.298	2.87352	0.0445376	0.608194	yes	ncbi_110525225	NC_035082.1	-	6375364	6382136	952	annot_exons
novel_circ_001086	15	58.3333	267.975	915.738	1.77284	0.0212009	0.453982	yes	ncbi_110525270	NC_035082.1	-	9252742	9263354	1606	exon_intron
novel_circ_001088	1.33333	11	23.7498	185.476	2.96525	0.0145351	0.388069	yes	ncbi_110525270	NC_035082.1	-	9257674	9263646	1182	exon_intron
novel_circ_001092	1.66667	15.3333	29.7778	227.162	2.93141	0.0115888	0.33286	yes	ncbi_110525113	NC_035082.1	+	16673903	16676383	371	annot_exons
novel_circ_001093	0	6	0.001	94.1818	16.5232	0.00770108	0.2566	yes	ncbi_110525417	NC_035082.1	+	16681229	16688522	5921	exon_intron
novel_circ_001097	0	8.66667	0.001	136.768	17.0614	0.000656031	0.0479363	yes	ncbi_110525449	NC_035082.1	-	17642705	17648444	488	annot_exons
novel_circ_001099	0.333333	9	5.80366	140.066	4.593	0.00150146	0.0822841	yes	ncbi_110525549	NC_035082.1	+	20392975	20394495	672	annot_exons
novel_circ_001112	5	26.6667	87.5037	408.508	2.22295	0.00599393	0.215908	yes	ncbi_110526895	NC_035082.1	-	35074571	35087263	396	exon_intron
novel_circ_001120	0	3.66667	0.001	54.8928	15.7443	0.0280127	0.509526	yes	ncbi_110525983	NC_035082.1	-	38574979	38588526	372	annot_exons
novel_circ_001121	3.33333	0	56.4569	0.001	-15.7849	0.035602	0.566525	yes	ncbi_110525995	NC_035082.1	+	39177643	39180594	2518	annot_exons
novel_circ_001161	0	3.33333	0.001	49.8751	15.606	0.037321	0.566525	yes	ncbi_110526452	NC_035082.1	+	64082453	64084096	773	annot_exons
novel_circ_001165	0.666667	9	11.7195	132.821	3.5025	0.0193572	0.445017	yes	ncbi_110526458	NC_035082.1	+	64249336	64257688	302	exon_intron
novel_circ_001176	0.666667	9.33333	12.1425	146.382	3.5916	0.00300136	0.140457	yes	ncbi_100136290	NC_035082.1	+	68286533	68289714	203	annot_exons
novel_circ_001199	0	5.33333	0.001	71.5895	16.1275	0.0369739	0.566525	yes	ncbi_110526843	NC_035082.1	-	81067504	81137097	48635	exon_intron
novel_circ_001277	9.33333	0	165.877	0.001	-17.3398	0.000522147	0.0419618	yes	ncbi_110528732	NC_035083.1	+	3182247	3257077	40477	exon_intron
novel_circ_001280	32.3333	4.66667	570.015	75.1376	-2.92339	0.00077796	0.0549187	yes	ncbi_110528732	NC_035083.1	+	3184979	3259776	40444	exon_intron
novel_circ_001293	8.33333	0.333333	145.057	4.29321	-5.07842	0.0135592	0.366079	yes	ncbi_110528757	NC_035083.1	-	6655460	6685247	21124	exon_intron
novel_circ_001317	1.66667	11.6667	28.1724	190.32	2.75608	0.0208761	0.453982	yes	ncbi_100136615	NC_035083.1	+	15616029	15618430	2160	exon_intron
novel_circ_001324	0.333333	6.33333	6.33882	112.21	4.14584	0.035668	0.566525	yes	ncbi_110528819	NC_035083.1	-	19202870	19230153	818	annot_exons
novel_circ_001334	0	5	0.001	69.4698	16.0841	0.0327951	0.54831	yes	ncbi_110527716	NC_035083.1	+	30194025	30194321	297	antisense
novel_circ_001336	0	5.66667	0.001	79.0519	16.2705	0.0282837	0.512182	yes	ncbi_110527824	NC_035083.1	-	35311043	35311499	457	one_exon
novel_circ_001344	0.333333	7.33333	5.38068	97.3487	4.1773	0.0459925	0.617932	yes	ncbi_110528972	NC_035083.1	+	47628591	47632576	3986	exon_intron
novel_circ_001350	11	0	209.181	0.001	-17.6744	0.0104527	0.313205	yes	ncbi_110528145	NC_035083.1	-	51606990	51607374	203	annot_exons
novel_circ_001380	4.33333	19	77.5018	305.719	1.97991	0.0255876	0.488864	yes	ncbi_110528433	NC_035083.1	+	63288635	63292424	1010	annot_exons
novel_circ_001381	4.33333	21	76.6559	311.859	2.02443	0.0476445	0.627958	yes	ncbi_110528433	NC_035083.1	+	63313641	63322918	3522	exon_intron
novel_circ_001384	8.33333	30	148.976	449.991	1.59482	0.044444	0.608194	yes	ncbi_110528435	NC_035083.1	+	63344687	63345957	496	annot_exons
novel_circ_001443	0	4.33333	0.001	67.6752	16.0463	0.0201684	0.449205	yes	ncbi_110528700	NC_035083.1	-	79122291	79142295	383	annot_exons
novel_circ_001452	3.66667	0	65.4458	0.001	-15.998	0.0496398	0.636833	yes	ncbi_110529238	NC_035084.1	+	116683	145974	603	annot_exons
novel_circ_001458	0	3.66667	0.001	55.6173	15.7632	0.0311912	0.532423	yes	ncbi_110529254	NC_035084.1	-	1049404	1051235	1552	exon_intron
novel_circ_001459	0	7.66667	0.001	100.917	16.6228	0.0161521	0.412722	yes	ncbi_110529159	NC_035084.1	+	1870378	1870598	221	one_exon
novel_circ_001460	0	4.66667	0.001	63.7276	15.9596	0.0423545	0.600022	yes	ncbi_110529166	NC_035084.1	-	3077008	3082539	594	annot_exons
novel_circ_001469	6.33333	0.333333	112.945	5.01774	-4.49244	0.0309758	0.531079	yes	ncbi_110529330	NC_035084.1	-	6594614	6649721	55108	antisense
novel_circ_001475	2.66667	0	47.1888	0.001	-15.5262	0.0410218	0.583125	yes	NA	NC_035084.1	-	7291954	7292195	242	intergenic
novel_circ_001478	1	7	18.0583	100.572	2.47749	0.0478391	0.627958	yes	NA	NC_035084.1	+	7315505	7325087	9583	intergenic
novel_circ_001487	561.333	0	9061.07	0.001	-23.1113	0.000388216	0.0344026	yes	ncbi_110529346	NC_035084.1	-	7397887	7400659	2773	antisense
novel_circ_001489	52	0.333333	984.066	4.29321	-7.84055	0.000815842	0.0557046	yes	ncbi_110529346	NC_035084.1	+	7398042	7400814	2168	exon_intron
novel_circ_001505	1.66667	49.3333	30.2008	670.172	4.47187	0.00280971	0.133182	yes	ncbi_110529382	NC_035084.1	+	9180753	9244683	49574	exon_intron
novel_circ_001530	0	3.66667	0.001	59.5111	15.8609	0.0215829	0.457134	yes	ncbi_110529393	NC_035084.1	+	9412321	9413914	1594	one_exon
novel_circ_001543	0.666667	6	10.7614	91.8883	3.09402	0.0372571	0.566525	yes	ncbi_110529597	NC_035084.1	+	18805507	18810045	433	annot_exons
novel_circ_001552	0.333333	8.33333	6.33882	144.036	4.50607	0.00572081	0.213732	yes	ncbi_110529696	NC_035084.1	-	22849138	22852338	274	annot_exons
novel_circ_001560	0	13.6667	0.001	216.048	17.721	6.3e-05	0.00904416	yes	ncbi_110529844	NC_035084.1	-	31128776	31129027	252	one_exon
novel_circ_001561	0	6.33333	0.001	110.187	16.7496	0.0059856	0.215908	yes	ncbi_110529844	NC_035084.1	-	31133350	31133793	246	annot_exons
novel_circ_001563	0	7.33333	0.001	111.235	16.7632	0.00169522	0.0914889	yes	ncbi_110529844	NC_035084.1	-	31133746	31133955	210	one_exon
novel_circ_001567	0	3.33333	0.001	48.5772	15.568	0.0465546	0.623472	yes	ncbi_110529845	NC_035084.1	+	31134805	31141751	6947	antisense
novel_circ_001591	0	10.3333	0.001	169.373	17.3698	0.000165817	0.0209281	yes	ncbi_110529990	NC_035084.1	-	44034624	44035783	1160	intronic
novel_circ_001608	6.33333	25.6667	109.985	378.876	1.78442	0.0210735	0.453982	yes	ncbi_110530111	NC_035084.1	-	48830961	48861933	821	annot_exons
novel_circ_001610	5.66667	30.6667	97.9542	458.369	2.22633	0.0106338	0.316354	yes	ncbi_110530111	NC_035084.1	-	48861394	48861933	540	exon_intron
novel_circ_001621	1	7.33333	16.988	119.898	2.81922	0.0327394	0.54831	yes	ncbi_110530248	NC_035084.1	+	54983693	54987905	665	annot_exons
novel_circ_001655	3.66667	0	60.5686	0.001	-15.8863	0.0434023	0.604016	yes	NA	NC_035084.1	-	74274949	74279546	4598	intergenic
novel_circ_001691	4.66667	37.3333	86.8272	560.746	2.69113	0.0223312	0.467384	yes	NA	NC_035084.1	-	83125440	83128353	2914	intergenic
novel_circ_001692	6.66667	36	123.255	546.591	2.14882	0.0339864	0.557296	yes	NA	NC_035084.1	+	83125440	83128353	2914	intergenic
novel_circ_001781	0	9.66667	0.001	162.085	17.3064	0.00044438	0.0377723	yes	ncbi_110531957	NC_035085.1	-	27856384	27856791	134	annot_exons
novel_circ_001782	2.33333	13.6667	38.6229	205.514	2.4117	0.0237535	0.47564	yes	ncbi_110531957	NC_035085.1	-	27856384	27856908	251	exon_intron
novel_circ_001809	0	7	0.001	117.054	16.8368	0.00861656	0.280375	yes	ncbi_110532379	NC_035085.1	+	45890250	45897720	1114	annot_exons
novel_circ_001810	0.666667	11	12.6776	159.789	3.65581	0.0307803	0.531079	yes	ncbi_110532379	NC_035085.1	+	45897566	45897720	155	one_exon
novel_circ_001826	0	4.33333	0.001	62.1813	15.9242	0.0204139	0.449429	yes	ncbi_110532714	NC_035085.1	-	59212000	59221606	1401	annot_exons
novel_circ_001844	4	0	70.7143	0.001	-16.1097	0.0469702	0.627022	yes	ncbi_110532811	NC_035085.1	+	64067904	64074496	1956	exon_intron
novel_circ_001858	0	7.66667	0.001	122.893	16.907	0.00131228	0.0747285	yes	ncbi_110534814	NC_035086.1	+	1437690	1445138	3459	exon_intron
novel_circ_001871	6	0.666667	107.789	11.3334	-3.24956	0.0327326	0.54831	yes	ncbi_110533290	NC_035086.1	+	3382105	3393975	11871	exon_intron
novel_circ_001882	0	5.33333	0.001	76.9322	16.2313	0.00906724	0.287524	yes	ncbi_110533377	NC_035086.1	+	9729712	9730877	1166	exon_intron
novel_circ_001885	0.666667	6.66667	11.1843	109.138	3.2866	0.0197385	0.445017	yes	ncbi_110533411	NC_035086.1	-	11594191	11594413	223	antisense
novel_circ_001892	23.3333	169.667	415.656	2549.17	2.61657	0.000225146	0.0240445	yes	ncbi_110533532	NC_035086.1	+	21515668	21517016	1349	one_exon
novel_circ_001909	0	7	0.001	96.6781	16.5609	0.012247	0.342341	yes	ncbi_110533730	NC_035086.1	+	31197094	31198474	1020	annot_exons
novel_circ_001936	0	4	0.001	56.4391	15.7844	0.0265942	0.501199	yes	ncbi_110534276	NC_035086.1	+	49175574	49180598	987	annot_exons
novel_circ_001998	4.66667	0	84.4622	0.001	-16.366	0.0237189	0.47564	yes	ncbi_110535402	NC_035087.1	+	14388397	14388609	213	antisense
novel_circ_002027	0.666667	10	12.6776	156.266	3.62364	0.00271512	0.131494	yes	ncbi_110535007	NC_035087.1	-	31985520	31986409	306	annot_exons
novel_circ_002030	2.66667	14	47.8362	223.239	2.22242	0.0356251	0.566525	yes	ncbi_110535664	NC_035087.1	+	35096500	35100533	771	annot_exons
novel_circ_002045	0	3.33333	0.001	53.1954	15.699	0.0300852	0.528713	yes	ncbi_110535802	NC_035087.1	-	45183637	45188737	756	annot_exons
novel_circ_002050	0.666667	6.66667	10.7614	100.897	3.22895	0.0250609	0.487103	yes	ncbi_110535064	NC_035087.1	+	52613820	52622334	1062	annot_exons
novel_circ_002078	7.33333	31.3333	128.129	496.807	1.95509	0.0220154	0.463102	yes	ncbi_110536425	NC_035087.1	+	73630918	73634744	349	annot_exons
novel_circ_002079	20.6667	5.33333	367.82	91.6626	-2.00459	0.0434402	0.604016	yes	ncbi_110536438	NC_035087.1	-	74161163	74171792	10630	antisense
novel_circ_002101	9	35.3333	159.4	560.189	1.81326	0.0205022	0.449429	yes	ncbi_110536490	NC_035087.1	+	78002637	78005551	1752	exon_intron
novel_circ_002112	0	4	0.001	64.1066	15.9682	0.048973	0.631494	yes	NA	NC_035087.1	+	78542501	78542674	174	intergenic
novel_circ_002119	0.666667	7	11.7195	109.96	3.22999	0.0156015	0.403604	yes	NA	NC_035087.1	+	79913667	79914262	596	intergenic
novel_circ_002124	0.333333	4.66667	6.33882	73.8397	3.54211	0.0357446	0.566525	yes	ncbi_110536871	NC_035088.1	-	2358078	2359036	369	annot_exons
novel_circ_002162	0	4.33333	0.001	62.6035	15.934	0.0255657	0.488864	yes	ncbi_110536950	NC_035088.1	-	7863155	7927485	665	annot_exons
novel_circ_002167	0.333333	5.66667	6.33882	90.6131	3.83743	0.0239531	0.477343	yes	ncbi_110536788	NC_035088.1	-	10076295	10077680	330	annot_exons
novel_circ_002178	4.33333	0	79.8411	0.001	-16.2848	0.0179421	0.436582	yes	ncbi_110537064	NC_035088.1	+	13294034	13297454	330	annot_exons
novel_circ_002193	0.333333	7	6.33882	94.9268	3.90453	0.0341258	0.557389	yes	ncbi_100135788	NC_035088.1	-	23129963	23130584	424	annot_exons
novel_circ_002208	1	12	19.0165	181.149	3.25186	0.0111463	0.324646	yes	ncbi_110537519	NC_035088.1	-	32679646	32681103	1458	antisense
novel_circ_002226	0	4	0.001	58.4615	15.8352	0.0190409	0.445017	yes	ncbi_110537769	NC_035088.1	-	49642945	49644020	1076	one_exon
novel_circ_002228	0	5	0.001	66.5717	16.0226	0.0477744	0.627958	yes	ncbi_110537781	NC_035088.1	-	50731646	50746034	2424	annot_exons
novel_circ_002234	0	4	0.001	60.6351	15.8879	0.0234138	0.473392	yes	ncbi_110537872	NC_035088.1	-	55895746	55914595	714	annot_exons
novel_circ_002239	0.666667	7.66667	12.1425	111.754	3.20219	0.0157715	0.405483	yes	ncbi_110537873	NC_035088.1	+	56030955	56039683	913	annot_exons
novel_circ_002245	0	3.33333	0.001	48.426	15.5635	0.0432658	0.604016	yes	ncbi_100301668	NC_035088.1	+	56260804	56261613	810	exon_intron
novel_circ_002251	0.666667	14.3333	11.6073	229.555	4.30573	0.000531437	0.0419618	yes	ncbi_110537920	NC_035088.1	-	58547611	58551347	769	annot_exons
novel_circ_002252	1.33333	11	21.9457	158.731	2.85457	0.0192906	0.445017	yes	ncbi_100305204	NC_035088.1	+	59029511	59030123	613	intronic
novel_circ_002262	2	21	34.9342	340.262	3.28393	0.00211789	0.107573	yes	ncbi_110538062	NC_035088.1	+	62978159	62980862	834	annot_exons
novel_circ_002268	31.3333	0.666667	505.784	10.6089	-5.57518	0.0115446	0.33286	yes	ncbi_110538203	NC_035088.1	+	67547505	67550863	3115	exon_intron
novel_circ_002318	0	27.3333	0.001	430.496	18.7156	5.64e-06	0.0012362	yes	ncbi_110485392	NC_035089.1	-	2970773	3030104	56736	exon_intron
novel_circ_002320	0	100.333	0.001	1537.89	20.5525	1.14e-11	4.74e-09	yes	ncbi_110487210	NC_035089.1	+	2974579	3034005	57237	exon_intron
novel_circ_002321	0.666667	1363	12.6776	20421	10.6536	1.92e-18	4e-15	yes	ncbi_110487210	NC_035089.1	+	2974698	3034124	57237	exon_intron
novel_circ_002322	0	116.333	0.001	1836.96	20.8089	4.22e-12	1.95e-09	yes	ncbi_110485392	NC_035089.1	-	2974770	3034190	56825	exon_intron
novel_circ_002323	0.666667	765	11.6073	12023.1	10.0166	3.04e-16	3.29e-13	yes	ncbi_110487210	NC_035089.1	+	2974770	3034190	57231	exon_intron
novel_circ_002324	0.666667	760.667	11.6073	11955	10.0084	3.16e-16	3.29e-13	yes	ncbi_110487210	NC_035089.1	+	2974772	3034192	57231	exon_intron
novel_circ_002325	0	117.667	0.001	1852.83	20.8213	3.47e-12	1.81e-09	yes	ncbi_110485392	NC_035089.1	-	2974772	3034192	56825	exon_intron
novel_circ_002338	0	9.66667	0.001	135.069	17.0433	0.00105069	0.0665479	yes	ncbi_110485392	NC_035089.1	-	2978855	3036672	55222	exon_intron
novel_circ_002339	0	13.3333	0.001	189.961	17.5353	7.63e-05	0.0101648	yes	ncbi_110485392	NC_035089.1	+	2978873	3036690	57818	antisense
novel_circ_002340	0	12.3333	0.001	182.122	17.4745	5.78e-05	0.00859957	yes	ncbi_110485392	NC_035089.1	+	2978873	3037544	58672	antisense
novel_circ_002343	0	9.66667	0.001	132.322	17.0137	0.00202972	0.105672	yes	ncbi_110485393	NC_035089.1	+	2982114	3040308	58195	antisense
novel_circ_002344	0	17	0.001	259.465	17.9852	8.86e-06	0.00167705	yes	ncbi_110485393	NC_035089.1	-	2982319	3038646	55587	exon_intron
novel_circ_002345	0	4.66667	0.001	72.5418	16.1465	0.0099116	0.301327	yes	ncbi_110485393	NC_035089.1	-	2982718	3040913	55587	exon_intron
novel_circ_002349	0	7.66667	0.001	114.23	16.8016	0.00171336	0.0914889	yes	ncbi_110485393	NC_035089.1	-	3035506	3038791	2545	exon_intron
novel_circ_002351	0	9.66667	0.001	150.404	17.1985	0.000635732	0.0475172	yes	NA	NC_035089.1	+	3036078	3036347	270	intergenic
novel_circ_002353	0	7	0.001	102.172	16.6406	0.00281394	0.133182	yes	ncbi_110485393	NC_035089.1	+	3036078	3037201	1124	antisense
novel_circ_002354	0	4.66667	0.001	75.2888	16.2001	0.011748	0.33286	yes	ncbi_110485393	NC_035089.1	+	3036132	3036810	679	antisense
novel_circ_002360	0	3	0.001	46.8798	15.5167	0.0393968	0.575081	yes	ncbi_110485453	NC_035089.1	-	4352937	4402219	44396	exon_intron
novel_circ_002376	8.33333	2	147.793	30.6798	-2.26822	0.0442267	0.608194	yes	NA	NC_035089.1	-	6786515	6786943	429	intergenic
novel_circ_002397	28	6.66667	495.888	95.7053	-2.37334	0.00429606	0.175422	yes	ncbi_110487257	NC_035089.1	+	7755789	7757771	1175	exon_intron
novel_circ_002398	23.3333	8.66667	415.992	128.981	-1.6894	0.0309849	0.531079	yes	ncbi_110487257	NC_035089.1	+	7755789	7764256	1819	exon_intron
novel_circ_002406	2.66667	0	47.1888	0.001	-15.5262	0.0409381	0.583125	yes	ncbi_110485638	NC_035089.1	-	9820612	9908577	86604	exon_intron
novel_circ_002409	23.3333	7	406.273	115.302	-1.81703	0.0278059	0.509526	yes	ncbi_110485647	NC_035089.1	-	9994106	9996532	2014	exon_intron
novel_circ_002413	6.33333	0	110.27	0.001	-16.7507	0.038829	0.574714	yes	ncbi_110485650	NC_035089.1	-	10175700	10258207	77498	exon_intron
novel_circ_002414	3	0	52.1465	0.001	-15.6703	0.0381372	0.571373	yes	ncbi_110487277	NC_035089.1	-	10444190	10516154	71965	antisense
novel_circ_002439	0.666667	174.667	12.6776	2544.39	7.64889	5.78e-11	2.19e-08	yes	ncbi_110486256	NC_035089.1	+	33932753	33963818	31066	antisense
novel_circ_002440	0	9.33333	0.001	138.563	17.0802	0.000849923	0.0570957	yes	ncbi_100137015	NC_035089.1	-	33932858	33933116	259	one_exon
novel_circ_002441	1.33333	1083	23.3268	16338.1	9.45203	6.02e-20	2.51e-16	yes	ncbi_110486256	NC_035089.1	-	33932888	33963953	22345	exon_intron
novel_circ_002443	0	124	0.001	1883.88	20.8453	3.33e-13	2.77e-10	yes	ncbi_110486256	NC_035089.1	+	33932895	33963960	31066	antisense
novel_circ_002445	0	14	0.001	207.362	17.6618	1.79e-05	0.00309813	yes	ncbi_110486256	NC_035089.1	-	33933598	33965919	23601	exon_intron
novel_circ_002446	0	9.66667	0.001	145.332	17.149	0.000218261	0.0240445	yes	ncbi_110486256	NC_035089.1	-	33933644	33965965	23601	exon_intron
novel_circ_002447	0	9.33333	0.001	139.168	17.0865	0.00048799	0.0406495	yes	ncbi_110486256	NC_035089.1	-	33933680	33966001	23601	exon_intron
novel_circ_002448	0	41	0.001	604.526	19.2054	4.92e-08	1.58e-05	yes	ncbi_110486256	NC_035089.1	-	33934712	33959520	16088	exon_intron
novel_circ_002449	0.666667	44	12.6776	597.134	5.5577	0.00112537	0.069958	yes	ncbi_110486256	NC_035089.1	-	33934720	33959524	16084	exon_intron
novel_circ_002450	0.333333	48	6.33882	652.275	6.68512	0.000271863	0.0276173	yes	ncbi_110486256	NC_035089.1	-	33934720	33967050	23610	exon_intron
novel_circ_002452	0	30.3333	0.001	478.283	18.8675	6.78e-08	2.02e-05	yes	ncbi_110486256	NC_035089.1	-	33934934	33966273	22619	exon_intron
novel_circ_002453	0	8.33333	0.001	127.888	16.9645	0.00391333	0.169781	yes	ncbi_110485160	NC_035089.1	+	33959738	33966272	6535	antisense
novel_circ_002454	1	497.667	19.0165	7912.89	8.70081	1.89e-10	6.57e-08	yes	ncbi_110485160	NC_035089.1	-	33959739	33966273	4957	exon_intron
novel_circ_002496	1.33333	39	22.7917	573.789	4.65394	1.25e-05	0.00226465	yes	ncbi_110487092	NC_035089.1	-	63869660	63877661	2666	exon_intron
novel_circ_002515	45.6667	258.667	788.79	4024.52	2.3511	0.00044047	0.0377723	yes	ncbi_110489347	NC_035090.1	+	1277	4461	3042	exon_intron
novel_circ_002516	10.3333	70.3333	178.696	1073.16	2.58629	0.000300675	0.0297579	yes	ncbi_110489347	NC_035090.1	+	4009	13151	6273	exon_intron
novel_circ_002517	95	442.667	1649.93	6837.42	2.05105	0.00143164	0.079504	yes	ncbi_110489347	NC_035090.1	+	4009	13186	6308	exon_intron
novel_circ_002534	7.33333	29	125.281	465.879	1.89479	0.0197667	0.445017	yes	ncbi_110487937	NC_035090.1	+	8402859	8408794	5936	exon_intron
novel_circ_002536	68.6667	305.667	1211.33	4775.18	1.97896	0.00309566	0.141686	yes	ncbi_110487989	NC_035090.1	+	11528108	11535523	7416	antisense
novel_circ_002537	68.6667	306.333	1210.8	4790.29	1.98416	0.00314071	0.142174	yes	ncbi_110487989	NC_035090.1	+	11528109	11535524	7416	antisense
novel_circ_002619	41	16.3333	726.452	251.301	-1.53145	0.0363142	0.566525	yes	ncbi_110487787	NC_035090.1	-	74721318	74723192	1233	exon_intron
novel_circ_002678	0	9	0.001	131.825	17.0083	0.000533968	0.0419618	yes	NA	NC_035091.1	-	35324098	35324544	447	intergenic
novel_circ_002690	10.3333	0	181.968	0.001	-17.4733	0.000223224	0.0240445	yes	ncbi_100136138	NC_035091.1	+	39089147	39092025	2879	antisense
novel_circ_002691	2.66667	19	46.1185	288.815	2.64673	0.00513651	0.200422	yes	ncbi_110490107	NC_035091.1	+	39415194	39422880	519	annot_exons
novel_circ_002777	0	4.66667	0.001	70.0972	16.0971	0.0264756	0.501199	yes	ncbi_110491713	NC_035092.1	-	22237415	22238810	1396	one_exon
novel_circ_002787	1.66667	9	27.8616	149.454	2.42335	0.0480017	0.627958	yes	ncbi_110492868	NC_035092.1	-	27118068	27119475	810	annot_exons
novel_circ_002799	33.6667	149.333	594.913	2228.76	1.90549	0.00763122	0.256323	yes	ncbi_110491814	NC_035092.1	+	28767553	28784584	445	annot_exons
novel_circ_002800	2.33333	13	41.3852	193.789	2.2273	0.0487072	0.630136	yes	ncbi_110491814	NC_035092.1	+	28767553	28789655	3378	exon_intron
novel_circ_002809	0.333333	4.33333	5.38068	66.2262	3.62154	0.0481267	0.627958	yes	ncbi_110491860	NC_035092.1	-	32040735	32042749	632	annot_exons
novel_circ_002824	0.333333	5	6.33882	72.7902	3.52146	0.0394902	0.575081	yes	ncbi_110491981	NC_035092.1	-	37887308	37901695	645	annot_exons
novel_circ_002825	0	3.33333	0.001	54.6445	15.7378	0.0441661	0.608194	yes	ncbi_110491981	NC_035092.1	-	37887308	37922963	768	annot_exons
novel_circ_002846	8	0	139.288	0.001	-17.0877	0.0247579	0.486398	yes	ncbi_100305202	NC_035092.1	+	55802563	55808429	4193	exon_intron
novel_circ_002891	13.3333	0.666667	229.013	9.31095	-4.62036	0.000351778	0.0318512	yes	ncbi_110493310	NC_035093.1	+	135079	142708	7630	intronic
novel_circ_002905	1.33333	50	22.4809	872.068	5.27767	0.00122105	0.0737052	yes	ncbi_110493361	NC_035093.1	+	1848741	1852728	3988	antisense
novel_circ_002922	44.3333	10	795.226	164.356	-2.27454	0.0068993	0.237484	yes	ncbi_110495073	NC_035093.1	-	5539415	5634879	91705	exon_intron
novel_circ_002943	5.66667	24.6667	99.7583	403.849	2.01731	0.0166783	0.421	yes	ncbi_110493692	NC_035093.1	+	15878942	15884426	1434	annot_exons
novel_circ_002953	12.3333	0.333333	209.91	4.29321	-5.61157	0.000193575	0.0230354	yes	ncbi_100136952	NC_035093.1	+	18001950	18002112	163	antisense
novel_circ_002976	6.33333	0	110.718	0.001	-16.7565	0.00196746	0.103728	yes	ncbi_110493839	NC_035093.1	+	21603740	21650035	14611	exon_intron
novel_circ_002979	0.333333	5	5.38068	73.3636	3.7692	0.0286248	0.513888	yes	ncbi_110493858	NC_035093.1	-	22562948	22564596	290	annot_exons
novel_circ_002990	0	3.66667	0.001	52.1458	15.6703	0.0371299	0.566525	yes	ncbi_110493899	NC_035093.1	-	27071947	27103374	1675	annot_exons
novel_circ_003040	0	5.33333	0.001	80.4037	16.295	0.00487252	0.195135	yes	ncbi_110494569	NC_035093.1	+	58846811	58847890	713	annot_exons
novel_circ_003043	0.333333	10	5.38068	166.227	4.94922	0.00128923	0.0747285	yes	ncbi_100135802	NC_035093.1	-	61993181	61998990	5810	antisense
novel_circ_003112	0	20.3333	0.001	306.082	18.2236	0.00575257	0.213732	yes	ncbi_110497014	NC_035094.1	-	6569634	6571124	1491	antisense
novel_circ_003140	2.66667	16.3333	46.2307	255.799	2.46809	0.0187453	0.445017	yes	ncbi_110495918	NC_035094.1	-	18784327	18785321	759	annot_exons
novel_circ_003151	0	4.66667	0.001	67.0479	16.0329	0.0154118	0.402076	yes	ncbi_110496070	NC_035094.1	-	27835650	27840869	548	annot_exons
novel_circ_003174	1.66667	9.66667	28.7075	138.691	2.27238	0.0374056	0.566525	yes	ncbi_110496257	NC_035094.1	+	33966500	33968313	261	annot_exons
novel_circ_003212	0	3.33333	0.001	49.1505	15.5849	0.0376019	0.567435	yes	ncbi_110496720	NC_035094.1	+	57405394	57406361	968	one_exon
novel_circ_003260	2.33333	10.6667	38.9337	167.902	2.10852	0.0481404	0.627958	yes	ncbi_100136206	NC_035095.1	+	26671715	26672941	684	annot_exons
novel_circ_003284	1.66667	13.6667	29.0183	218.07	2.90976	0.0191	0.445017	yes	NA	NC_035095.1	-	39006650	39008135	1486	intergenic
novel_circ_003293	6.66667	1.66667	115.788	24.213	-2.25763	0.0365094	0.566525	yes	ncbi_110498370	NC_035095.1	-	43499383	43502519	2326	exon_intron
novel_circ_003298	0.333333	5.66667	5.80366	95.6848	4.04325	0.0457884	0.617932	yes	ncbi_110498384	NC_035095.1	-	48055095	48055354	260	antisense
novel_circ_003336	2.66667	16	46.9645	250.75	2.41661	0.0272656	0.505023	yes	ncbi_110498805	NC_035096.1	+	1669027	1670442	568	annot_exons
novel_circ_003339	0	6.66667	0.001	98.1499	16.5827	0.00306503	0.141686	yes	ncbi_110498812	NC_035096.1	-	1893803	1903147	350	annot_exons
novel_circ_003341	0.333333	7	6.33882	108.51	4.09748	0.00875724	0.280569	yes	ncbi_110498819	NC_035096.1	+	2274572	2276806	2235	one_exon
novel_circ_003350	4.66667	30	82.3216	442.569	2.42656	0.0397655	0.575081	yes	ncbi_100379121	NC_035096.1	+	10030951	10110962	80012	exon_intron
novel_circ_003361	0.666667	12.3333	12.6776	192.115	3.92161	0.00105454	0.0665479	yes	ncbi_110499151	NC_035096.1	-	18989833	18991160	600	annot_exons
novel_circ_003363	15	67.3333	263.495	1057.34	2.0046	0.00422939	0.17441	yes	ncbi_110499157	NC_035096.1	+	19303881	19304655	319	annot_exons
novel_circ_003364	16	142	279.102	2186.31	2.96964	2e-05	0.00332374	yes	ncbi_110499157	NC_035096.1	+	19303881	19317794	860	annot_exons
novel_circ_003387	2.66667	15	44.7374	224.016	2.32405	0.0229075	0.472325	yes	ncbi_110499424	NC_035096.1	-	33031138	33031332	195	intronic
novel_circ_003394	25	144	439.995	2242.5	2.34955	0.000638887	0.0475172	yes	ncbi_110499547	NC_035096.1	-	36814648	36819173	1482	exon_intron
novel_circ_003428	7	0.666667	121.393	10.6089	-3.51635	0.0110766	0.324646	yes	ncbi_110500126	NC_035097.1	-	17591777	17607954	12945	exon_intron
novel_circ_003457	4	0	71.2752	0.001	-16.1211	0.0373742	0.566525	yes	ncbi_110500623	NC_035097.1	+	41069430	41070029	221	annot_exons
novel_circ_003464	0	3.33333	0.001	49.1505	15.5849	0.0377385	0.56744	yes	ncbi_110500888	NC_035097.1	-	44806601	44813447	4240	exon_intron
novel_circ_003518	1	9	17.1002	129.954	2.92591	0.0179597	0.436582	yes	ncbi_110501624	NC_035098.1	+	25185752	25193725	1887	exon_intron
novel_circ_003531	0	11	0.001	165.585	17.3372	0.0162624	0.413004	yes	ncbi_110501731	NC_035098.1	+	29880192	29882151	634	annot_exons
novel_circ_003537	2.66667	25	47.1888	389.94	3.04674	0.000612366	0.0472316	yes	ncbi_110501856	NC_035098.1	-	38064841	38075434	743	annot_exons
novel_circ_003554	0	3.66667	0.001	60.9601	15.8956	0.0314991	0.535486	yes	ncbi_110501996	NC_035098.1	+	48464535	48466053	402	annot_exons
novel_circ_003568	0.333333	5.33333	5.38068	76.2077	3.82408	0.0396835	0.575081	yes	ncbi_110502443	NC_035099.1	+	10980752	10984676	1967	annot_exons
novel_circ_003572	0.333333	5.66667	5.38068	91.6399	4.09011	0.020408	0.449429	yes	ncbi_110502510	NC_035099.1	+	16381841	16386673	1544	annot_exons
novel_circ_003584	0	3	0.001	48.9022	15.5776	0.0448658	0.610674	yes	ncbi_110502589	NC_035099.1	-	21651613	21653072	357	annot_exons
novel_circ_003594	2.66667	15	48.2591	224.558	2.21821	0.0284677	0.513281	yes	ncbi_110502710	NC_035099.1	-	28334787	28345873	529	annot_exons
novel_circ_003613	7.33333	33	132.523	531.826	2.00471	0.021622	0.457134	yes	ncbi_110502981	NC_035099.1	+	43827531	43837274	858	annot_exons
novel_circ_003627	8	39.3333	139.961	585.99	2.06585	0.00745191	0.254403	yes	ncbi_110503497	NC_035100.1	-	544272	551278	3952	annot_exons
novel_circ_003637	1	11.3333	16.565	167.069	3.33423	0.00629111	0.223953	yes	ncbi_110503741	NC_035100.1	+	10766128	10767550	509	annot_exons
novel_circ_003639	45.6667	17.3333	800.935	256.513	-1.64266	0.0212548	0.453982	yes	ncbi_110503756	NC_035100.1	+	11506410	11594681	81367	exon_intron
novel_circ_003647	351.333	1438.33	6207.26	21869.2	1.81687	0.0047898	0.193685	yes	ncbi_110503754	NC_035100.1	-	11555996	11558526	692	annot_exons
novel_circ_003649	0	5	0.001	86.7961	16.4053	0.0109806	0.324357	yes	ncbi_110503325	NC_035100.1	-	11879631	11881469	411	annot_exons
novel_circ_003667	0	4	0.001	59.7594	15.8669	0.0180293	0.436582	yes	ncbi_110503872	NC_035100.1	+	15946147	15978601	680	annot_exons
novel_circ_003711	2	11.3333	35.1585	176.488	2.32762	0.0385658	0.573669	yes	ncbi_110504517	NC_035101.1	+	5505601	5505891	291	one_exon
novel_circ_003722	2.66667	14.3333	48.5699	224.243	2.20693	0.0389957	0.574714	yes	NA	NC_035101.1	-	10308068	10313670	5603	intergenic
novel_circ_003723	2.33333	19.6667	41.696	303.047	2.86156	0.00511544	0.200422	yes	NA	NC_035101.1	-	10308068	10313718	5651	intergenic
novel_circ_003725	4.66667	18	83.0811	282.457	1.76544	0.0478387	0.627958	yes	NA	NC_035101.1	-	10308068	10313814	5747	intergenic
novel_circ_003726	1	14	17.9461	217.354	3.5983	0.0021935	0.110072	yes	NA	NC_035101.1	-	10308068	10313862	5795	intergenic
novel_circ_003777	3.33333	19.6667	60.5138	290.459	2.263	0.0263654	0.501199	yes	ncbi_110505251	NC_035101.1	+	44606345	44609273	341	annot_exons
novel_circ_003812	0.333333	4.33333	5.38068	72.1423	3.74498	0.0482465	0.627958	yes	ncbi_110505804	NC_035101.1	-	70277730	70278746	647	annot_exons
novel_circ_003816	0	5	0.001	90.8409	16.4711	0.0267758	0.502348	yes	ncbi_110505831	NC_035101.1	-	73433409	73433649	241	exon_intron
novel_circ_003818	1.66667	10	29.2427	147.754	2.33705	0.0244496	0.484916	yes	ncbi_110504236	NC_035101.1	-	74247139	74251794	4656	exon_intron
novel_circ_003819	2.33333	12.6667	41.273	186.718	2.17759	0.0307017	0.531079	yes	ncbi_110504236	NC_035101.1	-	74247139	74254390	2690	exon_intron
novel_circ_003844	4	0	70.0927	0.001	-16.097	0.00928202	0.287524	yes	ncbi_110504278	NC_035101.1	-	81026036	81106923	16842	exon_intron
novel_circ_003865	2	11.3333	35.5815	166.225	2.22394	0.0293892	0.523102	yes	ncbi_110506314	NC_035102.1	-	7441010	7442804	486	annot_exons
novel_circ_003868	0	7	0.001	107.515	16.7142	0.00132292	0.0747285	yes	ncbi_110506441	NC_035102.1	+	13871389	13872781	469	annot_exons
novel_circ_003870	4.33333	73	78.6586	1075.72	3.77355	0.0135787	0.366079	yes	ncbi_110506648	NC_035102.1	-	22207961	22208126	166	one_exon
novel_circ_003874	7.66667	0.333333	135.003	4.29321	-4.97479	0.00317459	0.142174	yes	ncbi_110506688	NC_035102.1	+	24144647	24145390	744	antisense
novel_circ_003875	9.33333	1	160.189	12.8796	-3.63661	0.00980213	0.30019	yes	ncbi_110506688	NC_035102.1	-	24144647	24145390	744	intronic
novel_circ_003887	0	4	0.001	59.7594	15.8669	0.0179997	0.436582	yes	ncbi_110506847	NC_035102.1	+	32302649	32304455	352	annot_exons
novel_circ_003889	0	4	0.001	57.1636	15.8028	0.0251142	0.487103	yes	ncbi_110506847	NC_035102.1	+	32308291	32316259	7969	exon_intron
novel_circ_003918	18.6667	118	335.561	1850.36	2.46316	0.00129725	0.0747285	yes	ncbi_110506924	NC_035102.1	-	35266634	35269761	1932	exon_intron
novel_circ_003927	0	4	0.001	65.9779	16.0097	0.0252615	0.487103	yes	ncbi_110507333	NC_035103.1	+	2608545	2614289	410	annot_exons
novel_circ_003929	1	7.66667	16.988	116.523	2.77803	0.0272821	0.505023	yes	ncbi_110507412	NC_035103.1	+	6083316	6084182	867	one_exon
novel_circ_003936	5	0	86.632	0.001	-16.4026	0.0363666	0.566525	yes	ncbi_110507486	NC_035103.1	+	9375087	9375392	306	antisense
novel_circ_003956	0.333333	4.66667	5.38068	69.0703	3.68221	0.0369531	0.566525	yes	ncbi_110507115	NC_035103.1	-	18197282	18214712	845	annot_exons
novel_circ_003969	0	4	0.001	56.2879	15.7805	0.0445222	0.608194	yes	ncbi_100135844	NC_035103.1	-	27944564	27944943	380	one_exon
novel_circ_003971	0	5	0.001	68.0208	16.0537	0.0346183	0.563224	yes	ncbi_110507910	NC_035103.1	-	28050886	28052666	704	annot_exons
novel_circ_003987	0.333333	6.33333	5.38068	99.8041	4.21324	0.0278047	0.509526	yes	NA	NC_035103.1	-	42886634	42887178	545	intergenic
novel_circ_003989	11.6667	60.3333	206.278	950.552	2.20417	0.00256207	0.125541	yes	ncbi_110507286	NC_035103.1	-	43334302	43337905	596	annot_exons
novel_circ_004005	0	6.33333	0.001	85.1936	16.3785	0.0200576	0.44914	yes	ncbi_100136604	NC_035104.1	+	900061	903217	994	annot_exons
novel_circ_004031	2.66667	38	47.1888	581.947	3.62437	3.5e-05	0.00561184	yes	ncbi_110508669	NC_035104.1	+	18467571	18512086	1542	annot_exons
novel_circ_004034	0	3.33333	0.001	50.5996	15.6268	0.0402198	0.579638	yes	ncbi_110508760	NC_035104.1	-	22882300	22883547	794	annot_exons
novel_circ_004044	21	6.33333	365.872	94.7324	-1.94941	0.0128184	0.351995	yes	ncbi_100136298	NC_035104.1	-	26580000	26580201	202	one_exon
novel_circ_004049	0	3.66667	0.001	54.8928	15.7443	0.0280148	0.509526	yes	ncbi_110508828	NC_035104.1	+	27369806	27374452	1543	annot_exons
novel_circ_004059	10	1.33333	177.062	18.6219	-3.24918	0.00601329	0.215908	yes	ncbi_110509010	NC_035104.1	-	32235902	32249586	12988	exon_intron
novel_circ_004070	22	5	389.031	80.7288	-2.26873	0.00797202	0.261444	yes	ncbi_110509038	NC_035104.1	-	33061033	33061353	321	one_exon
novel_circ_004071	25	8.66667	440.867	129.976	-1.76209	0.0362734	0.566525	yes	ncbi_110509038	NC_035104.1	-	33061040	33061360	321	one_exon
novel_circ_004073	1	15.6667	17.1002	260.16	3.92732	0.00104165	0.0665479	yes	ncbi_110509068	NC_035104.1	-	34165163	34166977	304	annot_exons
novel_circ_004075	11.6667	47	205.407	740.517	1.85005	0.0189892	0.445017	yes	ncbi_110509068	NC_035104.1	-	34169727	34178786	702	annot_exons
novel_circ_004076	0	5.33333	0.001	84.8708	16.373	0.0230765	0.472839	yes	ncbi_110509100	NC_035104.1	-	35202966	35206757	3792	exon_intron
novel_circ_004078	143	0	2628.4	0.001	-21.3258	1.4e-07	3.64e-05	yes	ncbi_110509104	NC_035104.1	+	35383793	35400757	16965	antisense
novel_circ_004079	43	0	786.134	0.001	-19.5844	5.12e-05	0.00790318	yes	ncbi_110509104	NC_035104.1	-	35383793	35400757	16173	exon_intron
novel_circ_004080	137.667	41.6667	2394.79	583.683	-2.03664	0.0128459	0.351995	yes	ncbi_110509104	NC_035104.1	-	35383884	35400845	16170	exon_intron
novel_circ_004081	138.667	42	2410.29	588.701	-2.0336	0.0121007	0.340536	yes	ncbi_110509104	NC_035104.1	-	35383923	35400884	16170	exon_intron
novel_circ_004083	7.33333	0	118.375	0.001	-16.853	0.0329118	0.54831	yes	ncbi_110509104	NC_035104.1	-	35384164	35401125	16170	exon_intron
novel_circ_004099	31	7.66667	551.531	115.074	-2.26087	0.0066252	0.22995	yes	ncbi_110509144	NC_035104.1	+	38754502	38754633	132	antisense
novel_circ_004100	11.6667	2.66667	209.179	37.8172	-2.46762	0.0224795	0.468136	yes	ncbi_110509144	NC_035104.1	-	38754502	38754633	132	one_exon
novel_circ_004131	0	6	0.001	97.6533	16.5754	0.00360412	0.159693	yes	ncbi_100135840	NC_035105.1	+	19961276	19961500	225	one_exon
novel_circ_004155	0	5.66667	0.001	87.1416	16.4111	0.0188177	0.445017	yes	ncbi_110509463	NC_035105.1	+	37877853	37888861	8032	exon_intron
novel_circ_004159	15.3333	123.333	276.653	1919.87	2.79486	0.000328745	0.0304272	yes	ncbi_100135843	NC_035105.1	-	40173086	40177964	1900	exon_intron
novel_circ_004163	73.6667	23.6667	1276.65	386.502	-1.72382	0.0196294	0.445017	yes	ncbi_110510283	NC_035105.1	+	41198338	41199230	893	exon_intron

## Sheet: DEmRNA
id	CG_count	HS_count	CG_fpkm	HS_fpkm	log2(FC)	Pvalue	FDR	significant	Symbol	Description	KEGG_A_class	KEGG_B_class	Pathway	K_ID	GO Component	GO Function	GO Process
NM_001124206.1	1974.34	676.333	15.8433	4.19	-1.91885	4.97e-05	0.00345357	yes	COL1A1	collagen a3(I) precursor [Oncorhynchus mykiss]	Human Diseases;Cellular Processes;Organismal Systems;Environmental Information Processing	Immune system;Digestive system;Cancers;Infectious diseases;Signaling molecules and interaction;Endocrine and metabolic diseases;Cellular commiunity;Signal transduction	ko04151//PI3K-Akt signaling pathway;ko04510//Focal adhesion;ko05205//Proteoglycans in cancer;ko04611//Platelet activation;ko04933//AGE-RAGE signaling pathway in diabetic complications;ko04512//ECM-receptor interaction;ko04974//Protein digestion and absorption;ko05146//Amoebiasis	K06236	-	-	-
NM_001124228.1	10.35	45378.2	0.126667	463.467	11.8372	1.31e-51	2.05e-47	yes	hsp70	heat shock protein 70a [Oncorhynchus mykiss]	Genetic Information Processing;Human Diseases;Environmental Information Processing;Organismal Systems;Cellular Processes	Immune system;Endocrine system;Aging;Infectious diseases;Transcription;Transport and catabolism;Signal transduction;Neurodegenerative diseases;Folding, sorting and degradation	ko04010//MAPK signaling pathway;ko04144//Endocytosis;ko04141//Protein processing in endoplasmic reticulum;ko05169//Epstein-Barr virus infection;ko03040//Spliceosome;ko05164//Influenza A;ko04915//Estrogen signaling pathway;ko05162//Measles;ko05145//Toxoplasmosis;ko04213//Longevity regulating pathway - multiple species;ko05134//Legionellosis;ko04612//Antigen processing and presentation;ko05020//Pri…	K03283	-	GO:0001882//nucleoside binding;GO:0097367//carbohydrate derivative binding;GO:0097159//organic cyclic compound binding;GO:0036094//small molecule binding;GO:1901363//heterocyclic compound binding;GO:0005488//binding;GO:0032549//ribonucleoside binding;GO:0032550//purine ribonucleoside binding;GO:0001883//purine nucleoside binding	GO:0044707//single-multicellular organism process;GO:0007423//sensory organ development;GO:0042221//response to chemical;GO:0032501//multicellular organismal process;GO:0044699//single-organism process;GO:0032502//developmental process;GO:0001654//eye development;GO:0006950//response to stress;GO:0048731//system development;GO:0010035//response to inorganic substance;GO:0050896//response to stimu…
NM_001124231.1	18375.9	98666.2	239.897	1039.45	2.11533	1.1e-07	1.81e-05	yes	hsp90ab1	heat shock protein 90 beta [Coregonus clupeaformis]	Human Diseases;Genetic Information Processing;Environmental Information Processing;Organismal Systems	Signal transduction;Cancers;Endocrine system;Immune system;Folding, sorting and degradation	ko05200//Pathways in cancer;ko04151//PI3K-Akt signaling pathway;ko04141//Protein processing in endoplasmic reticulum;ko04621//NOD-like receptor signaling pathway;ko04915//Estrogen signaling pathway;ko05215//Prostate cancer;ko04914//Progesterone-mediated oocyte maturation;ko04612//Antigen processing and presentation	K04079	-	GO:0005488//binding;GO:0005515//protein binding	GO:0044238//primary metabolic process;GO:0071704//organic substance metabolic process;GO:0044267//cellular protein metabolic process;GO:0044260//cellular macromolecule metabolic process;GO:0050896//response to stimulus;GO:0009987//cellular process;GO:0019538//protein metabolic process;GO:0043170//macromolecule metabolic process;GO:0008152//metabolic process;GO:0044237//cellular metabolic process
NM_001124234.1	7082	87719	117.277	1180.61	3.33155	5.42e-13	2.87e-10	yes	SERPINH1	heat shock protein 47 precursor [Oncorhynchus mykiss]	-	-	-	-	GO:0005576//extracellular region;GO:0044421//extracellular region part	-	-
NM_001124249.1	311.163	0	4.11	0.001	-12.0049	1.14e-06	0.000139029	yes	GCK	glucokinase [Oncorhynchus mykiss]	Organismal Systems;Human Diseases;Metabolism	Endocrine system;Cancers;Endocrine and metabolic diseases;Carbohydrate metabolism;Global and Overview;Biosynthesis of other secondary metabolites	ko01100//Metabolic pathways;ko04910//Insulin signaling pathway;ko04922//Glucagon signaling pathway;ko01200//Carbon metabolism;ko04911//Insulin secretion;ko04917//Prolactin signaling pathway;ko05230//Central carbon metabolism in cancer;ko00010//Glycolysis / Gluconeogenesis;ko04930//Type II diabetes mellitus;ko00520//Amino sugar and nucleotide sugar metabolism;ko04950//Maturity onset diabetes of th…	K12407	-	GO:0019200//carbohydrate kinase activity;GO:0032549//ribonucleoside binding;GO:0016301//kinase activity;GO:0048029//monosaccharide binding;GO:0005488//binding;GO:0016740//transferase activity;GO:0036094//small molecule binding;GO:0004396//hexokinase activity;GO:0001882//nucleoside binding;GO:0030246//carbohydrate binding;GO:0001883//purine nucleoside binding;GO:0016773//phosphotransferase activit…	GO:0009743//response to carbohydrate;GO:0044699//single-organism process;GO:0060255//regulation of macromolecule metabolic process;GO:0016310//phosphorylation;GO:0031323//regulation of cellular metabolic process;GO:0034287//detection of monosaccharide stimulus;GO:0006090//pyruvate metabolic process;GO:0010556//regulation of macromolecule biosynthetic process;GO:0033500//carbohydrate homeostasis;G…
NM_001124253.1	135.333	9.33333	3.00333	0.176667	-4.08746	9.91e-05	0.00610611	yes	rsad2	radical S-adenosyl methionine domain-containing protein 2 precursor [Oncorhynchus mykiss]	-	-	-	-	GO:0044464//cell part;GO:0005622//intracellular;GO:0005623//cell;GO:0043232//intracellular non-membrane-bounded organelle;GO:0043231//intracellular membrane-bounded organelle;GO:0043229//intracellular organelle;GO:0044424//intracellular part;GO:0043226//organelle;GO:0043227//membrane-bounded organelle;GO:0043228//non-membrane-bounded organelle;GO:0016020//membrane;GO:0044422//organelle part;GO:00…	GO:0043167//ion binding;GO:0051540//metal cluster binding;GO:0043169//cation binding;GO:0005488//binding;GO:0051536//iron-sulfur cluster binding	GO:0002376//immune system process;GO:0009605//response to external stimulus;GO:0006950//response to stress;GO:0006952//defense response;GO:0009607//response to biotic stimulus;GO:0051704//multi-organism process;GO:0050896//response to stimulus;GO:0051707//response to other organism;GO:0043207//response to external biotic stimulus;GO:0002252//immune effector process
NM_001124258.1	634.233	75.4767	18.1833	1.55	-3.55228	0.000688043	0.0280355	yes	psmb9	proteasome subunit [Oncorhynchus mykiss]	Genetic Information Processing	Folding, sorting and degradation	ko03050//Proteasome	K02741	GO:0043231//intracellular membrane-bounded organelle;GO:0043229//intracellular organelle;GO:0032991//macromolecular complex;GO:0043226//organelle;GO:0005622//intracellular;GO:0044424//intracellular part;GO:0044464//cell part;GO:0043234//protein complex;GO:0043227//membrane-bounded organelle;GO:0005623//cell	GO:0003824//catalytic activity;GO:0070011//peptidase activity, acting on L-amino acid peptides;GO:0004175//endopeptidase activity;GO:0016787//hydrolase activity;GO:0008233//peptidase activity	GO:0071704//organic substance metabolic process;GO:0019538//protein metabolic process;GO:0044238//primary metabolic process;GO:0043170//macromolecule metabolic process;GO:0008152//metabolic process;GO:0006508//proteolysis
NM_001124268.1	388.333	49.6667	5.53	0.536667	-3.36518	2.17e-07	3.25e-05	yes	dio2	type II iodothyronine deiodinase [Oncorhynchus mykiss]	-	-	-	-	-	GO:0003824//catalytic activity	GO:0044699//single-organism process;GO:0008152//metabolic process;GO:0009058//biosynthetic process;GO:0044767//single-organism developmental process;GO:0032502//developmental process;GO:0044710//single-organism metabolic process;GO:0050896//response to stimulus;GO:0009719//response to endogenous stimulus;GO:0043473//pigmentation
NM_001124302.1	2399	7652.33	54.75	142.33	1.37831	0.000761793	0.0301488	yes	sec61ab	protein transport protein Sec61 subunit alpha isoform B [Oncorhynchus mykiss]	Genetic Information Processing;Human Diseases;Cellular Processes	Folding, sorting and degradation;Transport and catabolism;Infectious diseases	ko04141//Protein processing in endoplasmic reticulum;ko04145//Phagosome;ko05110//Vibrio cholerae infection;ko03060//Protein export	K10956	GO:0016020//membrane;GO:0031224//intrinsic component of membrane;GO:0044425//membrane part	-	GO:0033036//macromolecule localization;GO:0008104//protein localization;GO:0051179//localization
NM_001124333.1	387.503	65.7	7.57	0.97	-2.96424	1.25e-05	0.00111855	yes	IFIT5	VHSV-induced protein-4 [Oncorhynchus mykiss]	-	-	-	-	-	-	-
NM_001124385.1	98250.3	46309.6	826.213	305.507	-1.43531	0.00053364	0.0227696	yes	C4	complement component 4 precursor [Oncorhynchus mykiss]	Organismal Systems;Human Diseases	Infectious diseases;Immune system;Immune diseases	ko05133//Pertussis;ko04610//Complement and coagulation cascades;ko05150//Staphylococcus aureus infection;ko05322//Systemic lupus erythematosus	K03989	GO:0044421//extracellular region part;GO:0005576//extracellular region	-	GO:0044092//negative regulation of molecular function;GO:0010605//negative regulation of macromolecule metabolic process;GO:0052547//regulation of peptidase activity;GO:0032269//negative regulation of cellular protein metabolic process;GO:0080090//regulation of primary metabolic process;GO:0051248//negative regulation of protein metabolic process;GO:0051346//negative regulation of hydrolase activ…
NM_001124398.1	43960.7	15189.3	1876.96	510.7	-1.87785	8.66e-06	0.00082063	yes	spp2	secreted phosphoprotein 24 precursor [Oncorhynchus mykiss]	-	-	-	-	-	-	GO:0044707//single-multicellular organism process;GO:0048771//tissue remodeling;GO:0044699//single-organism process;GO:0032501//multicellular organismal process
NM_001124404.1	5410.89	17934	67.5967	184.543	1.44894	0.000387337	0.0178181	yes	CD46	complement receptor-like precursor [Oncorhynchus mykiss]	Organismal Systems;Human Diseases	Infectious diseases;Immune system	ko05162//Measles;ko04610//Complement and coagulation cascades	K04007	-	-	-
NM_001124411.1	605.667	3657.33	9.96	46.7	2.2292	2.13e-07	3.22e-05	yes	JUN	transcription factor AP-1 [Oncorhynchus mykiss]	Human Diseases;Organismal Systems;Cellular Processes;Environmental Information Processing	Immune diseases;Endocrine and metabolic diseases;Cellular commiunity;Signal transduction;Nervous system;Development;Substance dependence;Endocrine system;Immune system;Cancers;Cell growth and death;Infectious diseases	ko05200//Pathways in cancer;ko04010//MAPK signaling pathway;ko04510//Focal adhesion;ko05166//HTLV-I infection;ko04530//Tight junction;ko04024//cAMP signaling pathway;ko04310//Wnt signaling pathway;ko04921//Oxytocin signaling pathway;ko05168//Herpes simplex infection;ko05169//Epstein-Barr virus infection;ko05203//Viral carcinogenesis;ko04621//NOD-like receptor signaling pathway;ko04210//Apoptosis;…	K04448	GO:0043226//organelle;GO:0005622//intracellular;GO:0043229//intracellular organelle;GO:0044464//cell part;GO:0043234//protein complex;GO:0043231//intracellular membrane-bounded organelle;GO:0005623//cell;GO:0044424//intracellular part;GO:0032991//macromolecular complex;GO:0043227//membrane-bounded organelle	GO:1901363//heterocyclic compound binding;GO:0003677//DNA binding;GO:0044877//macromolecular complex binding;GO:0003676//nucleic acid binding;GO:0097159//organic cyclic compound binding;GO:0001071//nucleic acid binding transcription factor activity;GO:0003682//chromatin binding;GO:0005488//binding;GO:0005515//protein binding	GO:0050789//regulation of biological process;GO:0044249//cellular biosynthetic process;GO:0034645//cellular macromolecule biosynthetic process;GO:0010038//response to metal ion;GO:0010035//response to inorganic substance;GO:0016055//Wnt signaling pathway;GO:0010468//regulation of gene expression;GO:0007154//cell communication;GO:1901576//organic substance biosynthetic process;GO:0023052//signalin…
NM_001124421.1	130.333	691.667	3.14667	13.51	2.10213	1.64e-05	0.00139905	yes	myd88	myeloid differentiation primary response protein MyD88 [Oncorhynchus mykiss]	Human Diseases;Organismal Systems;Environmental Information Processing	Immune system;Signal transduction;Infectious diseases	ko04010//MAPK signaling pathway;ko05168//Herpes simplex infection;ko05152//Tuberculosis;ko04621//NOD-like receptor signaling pathway;ko05161//Hepatitis B;ko05164//Influenza A;ko05162//Measles;ko04620//Toll-like receptor signaling pathway;ko05145//Toxoplasmosis;ko05132//Salmonella infection;ko05142//Chagas disease (American trypanosomiasis);ko04064//NF-kappa B signaling pathway;ko05133//Pertussis;…	K04729	GO:0044464//cell part;GO:0005623//cell;GO:0005622//intracellular;GO:0044424//intracellular part	GO:0019904//protein domain specific binding;GO:0005488//binding;GO:0005515//protein binding	GO:0065007//biological regulation;GO:0002684//positive regulation of immune system process;GO:0002253//activation of immune response;GO:0002764//immune response-regulating signaling pathway;GO:0023052//signaling;GO:1902531//regulation of intracellular signal transduction;GO:0048584//positive regulation of response to stimulus;GO:0010646//regulation of cell communication;GO:0002757//immune respons…
NM_001124437.1	143.667	763	5.65667	25.43	2.16851	3.47e-05	0.00258354	yes	tram1l1	PREDICTED: translocating chain-associated membrane protein 1 isoform X1 [Elephantulus edwardii]	Genetic Information Processing	Folding, sorting and degradation	ko04141//Protein processing in endoplasmic reticulum	K14010	GO:0031224//intrinsic component of membrane;GO:0044425//membrane part;GO:0016020//membrane	-	GO:0051179//localization;GO:0008104//protein localization;GO:0033036//macromolecule localization
NM_001124442.1	7352.96	3178.48	175.127	57.14	-1.61583	0.000885515	0.0337263	yes	Cd74	invariant chain S25-7 [Oncorhynchus mykiss]	Organismal Systems;Human Diseases	Infectious diseases;Immune system	ko05168//Herpes simplex infection;ko05152//Tuberculosis;ko04612//Antigen processing and presentation	K06505	-	-	GO:0032501//multicellular organismal process;GO:0002376//immune system process;GO:0044707//single-multicellular organism process;GO:0044767//single-organism developmental process;GO:0044699//single-organism process;GO:0032502//developmental process;GO:0007423//sensory organ development;GO:0007275//multicellular organism development;GO:0048513//animal organ development;GO:0048731//system developme…
NM_001124465.1	2182	99	66.73	2.22667	-4.90538	9.96e-11	3.59e-08	yes	--	liver-expressed antimicrobial peptide 2B precursor [Oncorhynchus mykiss]	-	-	-	-	-	-	-
NM_001124520.1	760.937	5128.89	15.1567	81.8767	2.4335	1.68e-07	2.66e-05	yes	junb	junB protein [Oncorhynchus mykiss]	Organismal Systems;Environmental Information Processing	Signal transduction;Development	ko04380//Osteoclast differentiation;ko04668//TNF signaling pathway	K09028	-	GO:0003824//catalytic activity;GO:1901363//heterocyclic compound binding;GO:0016209//antioxidant activity;GO:0003676//nucleic acid binding;GO:0001071//nucleic acid binding transcription factor activity;GO:0003677//DNA binding;GO:0005488//binding;GO:0097159//organic cyclic compound binding	GO:0044763//single-organism cellular process;GO:0003008//system process;GO:0010556//regulation of macromolecule biosynthetic process;GO:0044699//single-organism process;GO:0031326//regulation of cellular biosynthetic process;GO:0031323//regulation of cellular metabolic process;GO:0008152//metabolic process;GO:0019222//regulation of metabolic process;GO:1903506//regulation of nucleic acid-template…
NM_001124524.1	249.333	1571.33	7.03333	35.9133	2.35224	2.19e-07	3.27e-05	yes	PTGES3	progesterone receptor-related protein p23 [Oncorhynchus mykiss]	Metabolism	Lipid metabolism;Global and Overview	ko01100//Metabolic pathways;ko00590//Arachidonic acid metabolism	K15730	-	GO:0003824//catalytic activity;GO:0016853//isomerase activity;GO:0016860//intramolecular oxidoreductase activity	-
NM_001124553.1	952.667	313.333	16.1133	4.09667	-1.97573	0.000436636	0.0194135	yes	TAPBP	tapasin long form precursor [Oncorhynchus mykiss]	-	-	-	-	-	-	GO:0002376//immune system process;GO:0019882//antigen processing and presentation;GO:0048002//antigen processing and presentation of peptide antigen;GO:0002474//antigen processing and presentation of peptide antigen via MHC class I
NM_001124556.1	2588.27	0.00333333	33.61	0.001	-15.0366	3.29e-07	4.66e-05	yes	pxn1	FBPL4 [Oncorhynchus mykiss]	-	-	-	-	-	-	-
NM_001124561.1	93.3333	937.667	4.41667	36.67	3.05357	5.11e-09	1.24e-06	yes	IGFBP1	insulin-like growth factor binding protein 1 precursor [Oncorhynchus mykiss]	-	-	-	-	-	GO:0005520//insulin-like growth factor binding;GO:0005488//binding;GO:0019838//growth factor binding;GO:0005515//protein binding	-
NM_001124575.1	18.6667	418.667	0.39	7.41667	4.24922	2.31e-08	4.62e-06	yes	ddit4l	DNA damage-inducible transcript 4-like protein [Oncorhynchus mykiss]	-	-	-	-	GO:0005622//intracellular;GO:0005623//cell;GO:0044424//intracellular part;GO:0044464//cell part	-	GO:0023051//regulation of signaling;GO:0050794//regulation of cellular process;GO:0010646//regulation of cell communication;GO:0065007//biological regulation;GO:0009966//regulation of signal transduction;GO:0048583//regulation of response to stimulus;GO:0050789//regulation of biological process
NM_001124591.1	0	910.037	0.001	8.26667	13.0131	0.000103347	0.00632674	yes	hsp90ab1	heat shock 90kDa protein 1 beta isoform b [Oncorhynchus mykiss]	Environmental Information Processing;Organismal Systems;Human Diseases;Genetic Information Processing	Folding, sorting and degradation;Endocrine system;Immune system;Cancers;Signal transduction	ko05200//Pathways in cancer;ko04151//PI3K-Akt signaling pathway;ko04141//Protein processing in endoplasmic reticulum;ko04621//NOD-like receptor signaling pathway;ko04915//Estrogen signaling pathway;ko05215//Prostate cancer;ko04914//Progesterone-mediated oocyte maturation;ko04612//Antigen processing and presentation	K04079	-	GO:0005515//protein binding;GO:0005488//binding	GO:0009987//cellular process;GO:0044260//cellular macromolecule metabolic process;GO:0008152//metabolic process;GO:0044267//cellular protein metabolic process;GO:0044238//primary metabolic process;GO:0019538//protein metabolic process;GO:0043170//macromolecule metabolic process;GO:0071704//organic substance metabolic process;GO:0044237//cellular metabolic process;GO:0050896//response to stimulus
NM_001124604.1	996.667	323.667	17.32	4.33333	-1.99889	0.000253516	0.012993	yes	LPL	lipoprotein lipase precursor [Oncorhynchus mykiss]	Metabolism;Human Diseases;Organismal Systems	Neurodegenerative diseases;Lipid metabolism;Endocrine system	ko05010//Alzheimer's disease;ko03320//PPAR signaling pathway;ko00561//Glycerolipid metabolism	K01059	-	-	-
NM_001124633.1	3661.5	11702.5	80.79	203.657	1.33389	0.00113455	0.0406096	yes	COLEC12	CD209 molecule [Oncorhynchus mykiss]	-	-	-	-	-	-	-
NM_001124696.1	413.53	124.88	16.7667	3.93333	-2.09177	0.000985513	0.0364493	yes	igf1	insulin-like growth factor I precursor [Oncorhynchus keta]	Human Diseases;Environmental Information Processing;Organismal Systems;Cellular Processes	Cell growth and death;Cancers;Endocrine system;Aging;Cellular commiunity;Signal transduction;Cardiovascular diseases;Excretory system;Nervous system;Sensory system	ko05200//Pathways in cancer;ko04010//MAPK signaling pathway;ko04151//PI3K-Akt signaling pathway;ko04510//Focal adhesion;ko05205//Proteoglycans in cancer;ko04014//Ras signaling pathway;ko04015//Rap1 signaling pathway;ko05202//Transcriptional misregulation in cancers;ko04068//FoxO signaling pathway;ko04550//Signaling pathways regulating pluripotency of stem cells;ko04150//mTOR signaling pathway;ko0…	K05459	GO:0044421//extracellular region part;GO:0005576//extracellular region	GO:0005102//receptor binding;GO:0005488//binding;GO:0005515//protein binding	GO:0010823//negative regulation of mitochondrion organization;GO:0048523//negative regulation of cellular process;GO:0042981//regulation of apoptotic process;GO:0043067//regulation of programmed cell death;GO:0048519//negative regulation of biological process;GO:0051128//regulation of cellular component organization;GO:0050794//regulation of cellular process;GO:0051129//negative regulation of cel…
NM_001124716.1	66601.7	10811.3	2277.4	287.457	-2.98597	3.24e-07	4.61e-05	yes	lys	lysozyme variant [Oncorhynchus mykiss]	Organismal Systems	Digestive system	ko04970//Salivary secretion	K13915	-	-	-
NM_001124735.1	62.8833	1149.71	0.92	13.8133	3.90828	3.94e-14	2.67e-11	yes	CPT1A	carnitine palmitoyl transferase I [Oncorhynchus mykiss]	Environmental Information Processing;Organismal Systems;Human Diseases;Metabolism	Global and Overview;Lipid metabolism;Signal transduction;Endocrine and metabolic diseases;Endocrine system	ko04152//AMPK signaling pathway;ko04931//Insulin resistance;ko04922//Glucagon signaling pathway;ko04920//Adipocytokine signaling pathway;ko03320//PPAR signaling pathway;ko01212//Fatty acid metabolism;ko00071//Fatty acid degradation	K08765	-	GO:0016740//transferase activity;GO:0003824//catalytic activity	-
NM_001124745.1	84.18	243774	1.32	2967.31	11.1344	1.01e-60	2.1e-56	yes	hsp70	heat shock protein 70b [Oncorhynchus mykiss]	Organismal Systems;Cellular Processes;Environmental Information Processing;Genetic Information Processing;Human Diseases	Folding, sorting and degradation;Neurodegenerative diseases;Signal transduction;Infectious diseases;Aging;Transport and catabolism;Transcription;Immune system;Endocrine system	ko04010//MAPK signaling pathway;ko04144//Endocytosis;ko04141//Protein processing in endoplasmic reticulum;ko05169//Epstein-Barr virus infection;ko03040//Spliceosome;ko05164//Influenza A;ko04915//Estrogen signaling pathway;ko05162//Measles;ko05145//Toxoplasmosis;ko04213//Longevity regulating pathway - multiple species;ko05134//Legionellosis;ko04612//Antigen processing and presentation;ko05020//Pri…	K03283	-	GO:1901363//heterocyclic compound binding;GO:0005488//binding;GO:0036094//small molecule binding;GO:0001882//nucleoside binding;GO:0032550//purine ribonucleoside binding;GO:0001883//purine nucleoside binding;GO:0032549//ribonucleoside binding;GO:0097367//carbohydrate derivative binding;GO:0097159//organic cyclic compound binding	GO:0048731//system development;GO:0050896//response to stimulus;GO:0044707//single-multicellular organism process;GO:0007275//multicellular organism development;GO:0043010//camera-type eye development;GO:0032502//developmental process;GO:0042221//response to chemical;GO:0010038//response to metal ion;GO:0007423//sensory organ development;GO:0010035//response to inorganic substance;GO:0044767//sin…
NM_001124754.1	1625.13	298.623	20.9367	2.82667	-2.88886	0.000345857	0.0163676	yes	cyp1a3	cytochrome P450 1A3 [Oncorhynchus mykiss]	Metabolism;Human Diseases;Organismal Systems	Amino acid metabolism;Endocrine system;Cancers;Xenobiotics biodegradation and metabolism;Metabolism of cofactors and vitamins;Lipid metabolism;Global and Overview	ko01100//Metabolic pathways;ko00830//Retinol metabolism;ko04913//Ovarian Steroidogenesis;ko00380//Tryptophan metabolism;ko00980//Metabolism of xenobiotics by cytochrome P450;ko05204//Chemical carcinogenesis;ko00140//Steroid hormone biosynthesis	K07408	GO:0044422//organelle part;GO:0044424//intracellular part;GO:0016020//membrane;GO:0005623//cell;GO:0043229//intracellular organelle;GO:0044464//cell part;GO:0005622//intracellular;GO:0031090//organelle membrane;GO:0043231//intracellular membrane-bounded organelle;GO:0043227//membrane-bounded organelle;GO:0043226//organelle	GO:0097159//organic cyclic compound binding;GO:1901363//heterocyclic compound binding;GO:0043167//ion binding;GO:0046914//transition metal ion binding;GO:0016705//oxidoreductase activity, acting on paired donors, with incorporation or reduction of molecular oxygen;GO:0043169//cation binding;GO:0016491//oxidoreductase activity;GO:0004497//monooxygenase activity;GO:0046906//tetrapyrrole binding;GO:…	GO:0042221//response to chemical;GO:0050896//response to stimulus;GO:0044699//single-organism process;GO:0010033//response to organic substance;GO:0044710//single-organism metabolic process;GO:0014070//response to organic cyclic compound;GO:0008152//metabolic process
NM_001145890.1	21.0867	580.083	0.793333	18.66	4.55588	1.13e-05	0.00102816	yes	--	leptin precursor [Oncorhynchus mykiss]	Organismal Systems;Environmental Information Processing;Human Diseases	Endocrine system;Endocrine and metabolic diseases;Signal transduction;Signaling molecules and interaction	ko04080//Neuroactive ligand-receptor interaction;ko04060//Cytokine-cytokine receptor interaction;ko04630//Jak-STAT signaling pathway;ko04152//AMPK signaling pathway;ko04932//Non-alcoholic fatty liver disease (NAFLD);ko04920//Adipocytokine signaling pathway	K05424	-	-	GO:0032101//regulation of response to external stimulus;GO:0048519//negative regulation of biological process;GO:0043170//macromolecule metabolic process;GO:0050794//regulation of cellular process;GO:0032099//negative regulation of appetite;GO:0050896//response to stimulus;GO:0065007//biological regulation;GO:0048583//regulation of response to stimulus;GO:0008152//metabolic process;GO:0065008//re…
NM_001160537.1	25.3333	372.667	0.61	6.82	3.48289	4.8e-07	6.47e-05	yes	GADD45B	growth arrest and DNA-damage-inducible protein gadd45 beta ii [Oncorhynchus mykiss]	Human Diseases;Environmental Information Processing;Cellular Processes	Signal transduction;Cell growth and death;Cancers	ko05200//Pathways in cancer;ko04010//MAPK signaling pathway;ko05202//Transcriptional misregulation in cancers;ko04068//FoxO signaling pathway;ko04210//Apoptosis;ko04110//Cell cycle;ko05210//Colorectal cancer;ko05212//Pancreatic cancer;ko05222//Small cell lung cancer;ko05220//Chronic myeloid leukemia;ko04064//NF-kappa B signaling pathway;ko05218//Melanoma;ko05213//Endometrial cancer;ko04115//p53 s…	K04402	GO:0005623//cell;GO:0044464//cell part;GO:0043229//intracellular organelle;GO:0043226//organelle;GO:0043231//intracellular membrane-bounded organelle;GO:0005622//intracellular;GO:0043227//membrane-bounded organelle;GO:0044424//intracellular part	-	GO:0007275//multicellular organism development;GO:0050896//response to stimulus;GO:0032501//multicellular organismal process;GO:0003002//regionalization;GO:0032502//developmental process;GO:0009987//cellular process;GO:0010038//response to metal ion;GO:0010035//response to inorganic substance;GO:0044763//single-organism cellular process;GO:0007049//cell cycle;GO:0010033//response to organic subst…
NM_001160641.1	254	1217.33	5.87667	21.8867	1.89698	2.67e-05	0.00211409	yes	Cebpd	CCAAT/enhancer binding protein delta1 [Oncorhynchus mykiss]	-	-	-	-	-	GO:1901363//heterocyclic compound binding;GO:0097159//organic cyclic compound binding;GO:0003677//DNA binding;GO:0005488//binding;GO:0003676//nucleic acid binding	GO:0010468//regulation of gene expression;GO:0060255//regulation of macromolecule metabolic process;GO:0065007//biological regulation;GO:0050789//regulation of biological process;GO:0019222//regulation of metabolic process
NM_001160648.1	129.293	15.62	4.10333	0.366667	-3.48426	0.000377137	0.0174776	yes	metap1	Methionine aminopeptidase 1 [Oncorhynchus mykiss]	-	-	-	-	GO:0005840//ribosome;GO:0043228//non-membrane-bounded organelle;GO:0044444//cytoplasmic part;GO:0043232//intracellular non-membrane-bounded organelle;GO:0044464//cell part;GO:0043229//intracellular organelle;GO:0044424//intracellular part;GO:0005737//cytoplasm;GO:1990904//ribonucleoprotein complex;GO:0005623//cell;GO:0005622//intracellular;GO:0030529//intracellular ribonucleoprotein complex;GO:00…	GO:0008237//metallopeptidase activity;GO:0004177//aminopeptidase activity;GO:0043167//ion binding;GO:0005488//binding;GO:0008233//peptidase activity;GO:0070011//peptidase activity, acting on L-amino acid peptides;GO:0003824//catalytic activity;GO:0008238//exopeptidase activity;GO:0043169//cation binding;GO:0016787//hydrolase activity	GO:0006464//cellular protein modification process;GO:0044238//primary metabolic process;GO:0071704//organic substance metabolic process;GO:0044260//cellular macromolecule metabolic process;GO:0019538//protein metabolic process;GO:0043170//macromolecule metabolic process;GO:0008152//metabolic process;GO:0043412//macromolecule modification;GO:0044237//cellular metabolic process;GO:0009987//cellular…
NM_001160688.1	140.333	638.22	11.4467	43.22	1.91677	0.000103464	0.00632674	yes	SEC61G	transport protein Sec61 subunit gamma [Salmo salar]	Cellular Processes;Human Diseases;Genetic Information Processing	Transport and catabolism;Infectious diseases;Folding, sorting and degradation	ko04141//Protein processing in endoplasmic reticulum;ko04145//Phagosome;ko05110//Vibrio cholerae infection;ko03060//Protein export	K07342	GO:0031090//organelle membrane;GO:0044464//cell part;GO:0005737//cytoplasm;GO:0044424//intracellular part;GO:0044444//cytoplasmic part;GO:0044425//membrane part;GO:0016020//membrane;GO:0031224//intrinsic component of membrane;GO:0005622//intracellular;GO:0043231//intracellular membrane-bounded organelle;GO:0005623//cell;GO:0043227//membrane-bounded organelle;GO:0043229//intracellular organelle;GO…	GO:0005488//binding;GO:0022857//transmembrane transporter activity;GO:0022891//substrate-specific transmembrane transporter activity;GO:0008565//protein transporter activity;GO:0008320//protein transmembrane transporter activity;GO:0005215//transporter activity;GO:0022892//substrate-specific transporter activity;GO:0022884//macromolecule transmembrane transporter activity	GO:0072657//protein localization to membrane;GO:0006950//response to stress;GO:0006613//cotranslational protein targeting to membrane;GO:0044763//single-organism cellular process;GO:0044238//primary metabolic process;GO:0071704//organic substance metabolic process;GO:0051234//establishment of localization;GO:0034976//response to endoplasmic reticulum stress;GO:0033036//macromolecule localization;…
NM_001165040.1	3026.26	791.247	73.9367	15.35	-2.26805	3.99e-07	5.49e-05	yes	YBX1	PREDICTED: Y-box binding protein-2 isoform X1 [Salmo salar]	-	-	-	-	-	-	-
NM_001165077.1	106	533.333	2.86	12.12	2.0833	0.000121296	0.00722498	yes	EIF2B1	PREDICTED: translation initiation factor eIF-2B subunit alpha-like [Salmo salar]	Genetic Information Processing	Translation	ko03013//RNA transport	K03239	-	GO:0003723//RNA binding;GO:0097159//organic cyclic compound binding;GO:0008135//translation factor activity, RNA binding;GO:0005488//binding;GO:0003676//nucleic acid binding;GO:1901363//heterocyclic compound binding	GO:0009059//macromolecule biosynthetic process;GO:0006412//translation;GO:0034645//cellular macromolecule biosynthetic process;GO:0043043//peptide biosynthetic process;GO:0008152//metabolic process;GO:0044260//cellular macromolecule metabolic process;GO:0009058//biosynthetic process;GO:0043170//macromolecule metabolic process;GO:1901566//organonitrogen compound biosynthetic process;GO:0034641//ce…
NM_001165141.1	317	14.6667	7.51333	0.296667	-4.66254	5.8e-05	0.00390129	yes	CPA1	Carboxypeptidase A1 precursor [Oncorhynchus mykiss]	Organismal Systems	Digestive system	ko04972//Pancreatic secretion;ko04974//Protein digestion and absorption	K08779	-	GO:0043169//cation binding;GO:0046872//metal ion binding;GO:0046914//transition metal ion binding;GO:0043167//ion binding;GO:0070011//peptidase activity, acting on L-amino acid peptides;GO:0008238//exopeptidase activity;GO:0008233//peptidase activity;GO:0008237//metallopeptidase activity;GO:0016787//hydrolase activity;GO:0003824//catalytic activity;GO:0005488//binding;GO:0008235//metalloexopeptid…	GO:0008152//metabolic process;GO:0043170//macromolecule metabolic process;GO:0071704//organic substance metabolic process;GO:0019538//protein metabolic process;GO:0044238//primary metabolic process
NM_001165216.1	172.797	14.8033	4.02333	0.246667	-4.02776	0.000424899	0.0190135	yes	Psmb8	Proteasome subunit beta type 8 [Oncorhynchus mykiss]	Genetic Information Processing	Folding, sorting and degradation	ko03050//Proteasome	K02740	GO:0043234//protein complex;GO:0000502//proteasome complex;GO:0043231//intracellular membrane-bounded organelle;GO:0005622//intracellular;GO:0043227//membrane-bounded organelle;GO:0044464//cell part;GO:0044424//intracellular part;GO:0005623//cell;GO:0043229//intracellular organelle;GO:0032991//macromolecular complex;GO:0043226//organelle	GO:0016787//hydrolase activity;GO:0008233//peptidase activity;GO:0070011//peptidase activity, acting on L-amino acid peptides;GO:0003824//catalytic activity;GO:0004175//endopeptidase activity	GO:0071704//organic substance metabolic process;GO:0043170//macromolecule metabolic process;GO:0008152//metabolic process;GO:0006508//proteolysis;GO:0030154//cell differentiation;GO:0044699//single-organism process;GO:0044767//single-organism developmental process;GO:0009987//cellular process;GO:0048869//cellular developmental process;GO:0044763//single-organism cellular process;GO:0044238//prima…
NM_001165231.1	467	149.333	10.93	2.68667	-2.0244	0.000427506	0.0191079	yes	mid1ip1l	Mid1-interacting protein 1 [Oncorhynchus mykiss]	-	-	-	-	-	-	-
NM_001172499.1	341	1328	11.4067	36.05	1.66012	0.000288783	0.0143527	yes	Cebpd	CCAAT/enhancer binding protein delta2 [Oncorhynchus mykiss]	-	-	-	-	-	GO:0097159//organic cyclic compound binding;GO:1901363//heterocyclic compound binding;GO:0005488//binding;GO:0003676//nucleic acid binding;GO:0003677//DNA binding	GO:0010468//regulation of gene expression;GO:0060255//regulation of macromolecule metabolic process;GO:0065007//biological regulation;GO:0019222//regulation of metabolic process;GO:0050789//regulation of biological process
NM_001195185.1	186.333	936.14	9.91667	41.29	2.05787	0.000136711	0.00796533	yes	SDF2L1	stromal cell derived factor 2 like homologue precursor [Oncorhynchus mykiss]	-	-	-	-	-	-	-
NM_001197209.1	80.1867	622.34	1.11333	6.95	2.64213	0.000223856	0.0117824	yes	LIPE	hormone-sensitive lipase subtype 1 [Oncorhynchus mykiss]	Environmental Information Processing;Organismal Systems	Endocrine system;Signal transduction	ko04024//cAMP signaling pathway;ko04910//Insulin signaling pathway;ko04152//AMPK signaling pathway;ko04925//Aldosterone synthesis and secretion;ko04923//Regulation of lipolysis in adipocyte	K07188	-	GO:0016788//hydrolase activity, acting on ester bonds;GO:0003824//catalytic activity;GO:0016787//hydrolase activity	GO:0044238//primary metabolic process;GO:0016125//sterol metabolic process;GO:1901615//organic hydroxy compound metabolic process;GO:0008152//metabolic process;GO:0008202//steroid metabolic process;GO:0044710//single-organism metabolic process;GO:0006066//alcohol metabolic process;GO:0006629//lipid metabolic process;GO:0044699//single-organism process;GO:1901360//organic cyclic compound metabolic…
NM_001246334.1	333.02	1221.92	9.48	28.0167	1.56333	0.000281219	0.0140326	yes	tpt1	translationally-controlled tumor protein homolog [Oncorhynchus mykiss]	-	-	-	-	-	-	-
NM_001278935.1	14.0233	603.033	0.6	21.7867	5.18234	7.77e-16	6.74e-13	yes	IGFBP1	insulin-like growth factor binding protein-1a precursor [Oncorhynchus mykiss]	-	-	-	-	GO:0005623//cell;GO:0044464//cell part;GO:0044424//intracellular part;GO:0005622//intracellular	GO:0005488//binding;GO:0005515//protein binding;GO:0005520//insulin-like growth factor binding;GO:0019838//growth factor binding	GO:0008283//cell proliferation;GO:0050896//response to stimulus;GO:0044699//single-organism process;GO:0006950//response to stress
TCONS_00000404	32.5033	0	0.163333	0.001	-7.35168	0.000963645	0.0358623	yes	CRTC1	XP_014004802.1 PREDICTED: CREB-regulated transcription coactivator 1-like isoform X1 [Salmo salar]	-	-	-	-	-	-	-
TCONS_00000517	63.5833	0	0.466667	0.001	-8.86625	0.000972792	0.0360817	yes	SAFB2	CDQ57899.1 unnamed protein product [Oncorhynchus mykiss]	-	-	-	-	-	-	-
TCONS_00000654	445.527	105.06	3.95667	0.713333	-2.47164	0.000114189	0.00684741	yes	FA2H	CDQ59509.1 unnamed protein product [Oncorhynchus mykiss]	-	-	-	-	-	-	-
TCONS_00001267	1396.64	416.717	5.78333	1.34667	-2.10251	5.86e-06	0.000582411	yes	cnot1	XP_014003474.1 PREDICTED: CCR4-NOT transcription complex subunit 1 isoform X14 [Salmo salar]	Genetic Information Processing	Folding, sorting and degradation	ko03018//RNA degradation	K12604	-	-	-
TCONS_00001269	0	538.623	0.001	1.93	10.9144	1.3e-21	2.21e-18	yes	cnot1	XP_014003474.1 PREDICTED: CCR4-NOT transcription complex subunit 1 isoform X14 [Salmo salar]	Genetic Information Processing	Folding, sorting and degradation	ko03018//RNA degradation	K12604	-	-	-
TCONS_00001516	62.52	0	0.3	0.001	-8.22882	0.00116018	0.0412667	yes	celf2	XP_014003196.1 PREDICTED: CUGBP Elav-like family member 2 isoform X7 [Salmo salar]	-	-	-	-	-	-	-
TCONS_00001737	21.0067	7661.87	0.14	39.3167	8.13357	1.22e-41	9.49e-38	yes	BAG3	XP_014009409.1 PREDICTED: BAG family molecular chaperone regulator 3 isoform X1 [Salmo salar]	-	-	-	-	-	-	-
TCONS_00001882	1383.36	641.717	4.84	1.78333	-1.44043	0.000989856	0.0365626	yes	DLK2	XP_014009558.1 PREDICTED: protein delta homolog 2-like isoform X1 [Salmo salar]	-	-	-	-	-	-	-
TCONS_00001953	0	387.367	0.001	0.773333	9.59495	5.46e-13	2.87e-10	yes	BIRC6	XP_014009985.1 PREDICTED: baculoviral IAP repeat-containing protein 6-like isoform X16 [Salmo salar]	Genetic Information Processing	Folding, sorting and degradation	ko04120//Ubiquitin mediated proteolysis	K10586	-	-	-
TCONS_00001981	51.8	0	0.326667	0.001	-8.35168	5.27e-05	0.00361227	yes	RASGRP3	XP_014010000.1 PREDICTED: ras guanyl-releasing protein 3-like isoform X2 [Salmo salar]	Environmental Information Processing	Signal transduction	ko04010//MAPK signaling pathway	K12362	-	GO:0005488//binding;GO:0098772//molecular function regulator;GO:0046872//metal ion binding;GO:0030234//enzyme regulator activity;GO:0008047//enzyme activator activity;GO:0043167//ion binding;GO:0043169//cation binding	GO:0007154//cell communication;GO:0051716//cellular response to stimulus;GO:0050789//regulation of biological process;GO:0035556//intracellular signal transduction;GO:0065007//biological regulation;GO:0044699//single-organism process;GO:0023052//signaling;GO:0044700//single organism signaling;GO:0007165//signal transduction;GO:0007264//small GTPase mediated signal transduction;GO:0050896//respons…
TCONS_00002498	18.85	270.727	0.123333	1.30333	3.40157	0.000493435	0.02145	yes	SEC31A	XP_014010839.1 PREDICTED: protein transport protein Sec31A-like isoform X4 [Salmo salar]	Genetic Information Processing	Folding, sorting and degradation	ko04141//Protein processing in endoplasmic reticulum	K14005	-	-	-
TCONS_00002711	69.85	418.627	0.456667	2.29667	2.33033	4.16e-05	0.00297537	yes	Psmd1	XP_014005233.1 PREDICTED: 26S proteasome non-ATPase regulatory subunit 1 isoform X1 [Salmo salar]	Genetic Information Processing	Folding, sorting and degradation	ko03050//Proteasome	K03032	-	-	-
TCONS_00002891	678.42	2566.78	6.38667	19.8	1.63237	0.000143253	0.00826473	yes	C19orf24	CDQ69621.1 unnamed protein product [Oncorhynchus mykiss]	-	-	-	-	-	-	-
TCONS_00003232	48.6333	292.383	0.326667	1.67	2.35396	0.000959167	0.0357463	yes	KIAA0513	CDQ64527.1 unnamed protein product [Oncorhynchus mykiss]	-	-	-	-	-	-	-
TCONS_00003407	44.49	278.737	0.643333	3.23333	2.32938	0.000294848	0.0145845	yes	ETFA	XP_019127842.1 PREDICTED: electron transfer flavoprotein subunit alpha, mitochondrial [Larimichthys crocea]	-	-	-	-	-	GO:0005488//binding;GO:0000166//nucleotide binding;GO:0097159//organic cyclic compound binding;GO:0036094//small molecule binding;GO:1901265//nucleoside phosphate binding;GO:1901363//heterocyclic compound binding	GO:0016043//cellular component organization;GO:0009653//anatomical structure morphogenesis;GO:0032502//developmental process;GO:0006996//organelle organization;GO:0007005//mitochondrion organization;GO:0048856//anatomical structure development;GO:0009987//cellular process;GO:0071840//cellular component organization or biogenesis
TCONS_00003410	40.8433	243.263	0.44	2.03333	2.20827	0.00121593	0.0424753	yes	ETFA	CDQ95987.1 unnamed protein product [Oncorhynchus mykiss]	-	-	-	-	-	GO:0036094//small molecule binding;GO:1901363//heterocyclic compound binding;GO:0005488//binding;GO:0097159//organic cyclic compound binding;GO:1901265//nucleoside phosphate binding;GO:0000166//nucleotide binding	-
TCONS_00003542	131.117	949.623	2.02333	11.7467	2.53745	4.94e-07	6.65e-05	yes	CPT1A	CDQ90265.1 unnamed protein product [Oncorhynchus mykiss]	Organismal Systems;Metabolism	Global and Overview;Endocrine system;Lipid metabolism	ko04920//Adipocytokine signaling pathway;ko03320//PPAR signaling pathway;ko01212//Fatty acid metabolism;ko00071//Fatty acid degradation	K08765	-	GO:0003824//catalytic activity;GO:0016740//transferase activity	-
TCONS_00003656	2137.64	490.46	12.8467	2.31	-2.47543	1.2e-07	1.97e-05	yes	Nr1h4	XP_014003712.1 PREDICTED: bile acid receptor-like isoform X1 [Salmo salar]	-	-	-	-	-	GO:0043169//cation binding;GO:0005488//binding;GO:0008289//lipid binding;GO:0003677//DNA binding;GO:0060089//molecular transducer activity;GO:0000981//RNA polymerase II transcription factor activity, sequence-specific DNA binding;GO:0003676//nucleic acid binding;GO:0046872//metal ion binding;GO:0004871//signal transducer activity;GO:0004872//receptor activity;GO:0098531//transcription factor acti…	GO:0008152//metabolic process;GO:0071704//organic substance metabolic process;GO:0060255//regulation of macromolecule metabolic process;GO:0065007//biological regulation;GO:0044249//cellular biosynthetic process;GO:0043170//macromolecule metabolic process;GO:0019222//regulation of metabolic process;GO:0050789//regulation of biological process;GO:1901576//organic substance biosynthetic process;GO:…
TCONS_00003681	250.36	2139	2.11	14.8567	2.8158	1.04e-06	0.000127461	yes	Dhfr	XP_014003697.1 PREDICTED: dihydrofolate reductase-like [Salmo salar]	Metabolism	Metabolism of cofactors and vitamins;Global and Overview	ko01100//Metabolic pathways;ko00790//Folate biosynthesis;ko00670//One carbon pool by folate	K00287	-	-	-
TCONS_00003951	0	99.51	0.001	0.446667	8.80305	1.86e-06	0.00021542	yes	Nrcam	XP_014003241.1 PREDICTED: neuronal cell adhesion molecule-like isoform X8 [Salmo salar]	Environmental Information Processing	Signaling molecules and interaction	ko04514//Cell adhesion molecules (CAMs)	K06756	-	-	-
TCONS_00004210	0	112.047	0.001	0.4	8.64386	0.000183223	0.00999783	yes	SORBS1	XP_014054907.1 PREDICTED: sorbin and SH3 domain-containing protein 1-like isoform X7 [Salmo salar]	Organismal Systems;Cellular Processes	Cellular commiunity;Endocrine system	ko04910//Insulin signaling pathway;ko04520//Adherens junction;ko03320//PPAR signaling pathway	K06086	-	-	-
TCONS_00004372	369.68	1317.1	1.01667	3.12667	1.62078	0.00117953	0.0416012	yes	TJAP1	XP_014009561.1 PREDICTED: tight junction-associated protein 1 isoform X1 [Salmo salar]	Cellular Processes	Cellular commiunity	ko04530//Tight junction	K06105	-	-	-
TCONS_00006121	180.13	18.9733	1.11333	0.0933333	-3.57635	1.69e-05	0.0014366	yes	MYOM3	XP_014022017.1 PREDICTED: myomesin-3-like [Salmo salar]	-	-	-	-	-	-	-
TCONS_00006147	119.533	509.877	1.11	3.84333	1.7918	0.000319389	0.0154915	yes	Map7d1	XP_014055946.1 PREDICTED: MAP7 domain-containing protein 1-like isoform X5 [Salmo salar]	-	-	-	-	-	-	-
TCONS_00006975	61.3733	0	0.283333	0.001	-8.14636	0.000942664	0.0352787	yes	edc4	XP_013979638.1 PREDICTED: enhancer of mRNA-decapping protein 4-like isoform X5 [Salmo salar]	Genetic Information Processing	Folding, sorting and degradation	ko03018//RNA degradation	K12616	-	-	-
TCONS_00007174	842.067	11026.4	20.23	207.96	3.36174	6.53e-06	0.000640439	yes	ZP3	NP_001117746.1 vitelline envelope protein gamma precursor [Oncorhynchus mykiss]	-	-	-	-	-	-	-
TCONS_00007192	499.087	2500.57	13.26	51.73	1.96392	0.000232228	0.0121514	yes	ZP4	NP_001117745.1 vitelline envelope protein alpha precursor [Oncorhynchus mykiss]	-	-	-	-	-	-	-
TCONS_00007371	843.757	247.87	2.86667	0.623333	-2.2013	0.000682107	0.0278118	yes	mical3a	XP_013980783.1 PREDICTED: protein-methionine sulfoxide oxidase mical3a-like isoform X24 [Salmo salar]	-	-	-	-	-	-	-
TCONS_00007560	273.467	86.38	1.20667	0.306667	-1.97628	0.00128532	0.0442308	yes	ZFC3H1	CDQ65316.1 unnamed protein product [Oncorhynchus mykiss]	-	-	-	-	-	-	-
TCONS_00007662	0	235.45	0.001	0.773333	9.59495	0.000382626	0.0176325	yes	Fam208b	XP_013981304.1 PREDICTED: uncharacterized protein LOC106561663 isoform X3 [Salmo salar]	-	-	-	-	-	-	-
TCONS_00007894	342954	132604	2096.98	654.97	-1.67881	0.000297786	0.0146833	yes	GABBR2	XP_014057327.1 PREDICTED: gamma-aminobutyric acid type B receptor subunit 2-like [Salmo salar]	Environmental Information Processing	Signaling molecules and interaction	ko04080//Neuroactive ligand-receptor interaction	K04615	-	-	-
TCONS_00007895	0	114.62	0.001	0.493333	8.94642	0.00024353	0.0126159	yes	GABBR2	XP_014057327.1 PREDICTED: gamma-aminobutyric acid type B receptor subunit 2-like [Salmo salar]	Environmental Information Processing	Signaling molecules and interaction	ko04080//Neuroactive ligand-receptor interaction	K04615	-	-	-
TCONS_00009246	383.767	103.76	2.42	0.55	-2.1375	0.000154331	0.00878208	yes	Larp1	XP_013979397.1 PREDICTED: la-related protein 1 isoform X4 [Salmo salar]	-	-	-	-	-	-	-
TCONS_00009247	40.2333	485.907	0.25	2.44667	3.29082	0.000864165	0.0331152	yes	Larp1	XP_013979397.1 PREDICTED: la-related protein 1 isoform X4 [Salmo salar]	-	-	-	-	-	-	-
TCONS_00009701	459	2828	16.1233	80.5867	2.32139	9.5e-08	1.6e-05	yes	mtb	-	-	-	-	-	-	-	-
TCONS_00009762	0	66.6133	0.001	0.2	7.64386	2.85e-05	0.00223468	yes	suv420h1	XP_013979605.1 PREDICTED: histone-lysine N-methyltransferase SUV420H1-like isoform X1 [Salmo salar]	Metabolism	Amino acid metabolism	ko00310//Lysine degradation	K11429	-	-	-
TCONS_00010044	113.913	0	2.37	0.001	-11.2107	3.09e-08	5.96e-06	yes	ACTR6	NP_001154168.1 Actin-related protein 6 [Oncorhynchus mykiss]	-	-	-	-	-	-	GO:0071840//cellular component organization or biogenesis;GO:0006996//organelle organization;GO:0016568//chromatin modification;GO:0009987//cellular process;GO:0051276//chromosome organization;GO:0043933//macromolecular complex subunit organization;GO:0016043//cellular component organization;GO:0006325//chromatin organization
TCONS_00010297	0	215.663	0.001	3.11333	11.6042	4.25e-06	0.000441808	yes	ST7	XP_013981109.1 PREDICTED: suppressor of tumorigenicity 7 protein homolog isoform X2 [Salmo salar]	-	-	-	-	-	-	-
TCONS_00010596	0	43.2133	0.001	0.206667	7.69116	0.000699813	0.028367	yes	jarid2b	XP_012988265.1 PREDICTED: protein Jumonji [Esox lucius]	Cellular Processes	Cellular commiunity	ko04550//Signaling pathways regulating pluripotency of stem cells	K11478	-	-	GO:0009987//cellular process
TCONS_00010597	310.753	48.1267	1.95667	0.233333	-3.06793	1.3e-06	0.000154978	yes	JARID2	XP_012988265.1 PREDICTED: protein Jumonji [Esox lucius]	Cellular Processes	Cellular commiunity	ko04550//Signaling pathways regulating pluripotency of stem cells	K11478	-	-	GO:0009987//cellular process
TCONS_00011327	109.6	468.277	1.13333	3.96667	1.80735	0.00139086	0.0469059	yes	KEL	XP_014008040.1 PREDICTED: kell blood group glycoprotein-like [Salmo salar]	-	-	-	-	-	-	-
TCONS_00011362	142.73	0.09	0.503333	0.001	-8.97537	5.52e-10	1.69e-07	yes	-	XP_014007008.1 PREDICTED: tumor necrosis factor receptor superfamily member 5-like [Salmo salar]	-	-	-	-	-	-	-
TCONS_00011889	78.39	0	0.58	0.001	-9.17991	1.01e-05	0.00093864	yes	RGL2	XP_014019985.1 PREDICTED: ral guanine nucleotide dissociation stimulator-like 2 isoform X1 [Salmo salar]	-	-	-	-	-	-	GO:0010646//regulation of cell communication;GO:0048583//regulation of response to stimulus;GO:0065007//biological regulation;GO:0051056//regulation of small GTPase mediated signal transduction;GO:0009966//regulation of signal transduction;GO:0050794//regulation of cellular process;GO:0050789//regulation of biological process;GO:1902531//regulation of intracellular signal transduction;GO:0023051/…
TCONS_00012113	228.367	21.33	1.59667	0.113333	-3.81642	1.53e-06	0.000178784	yes	-	CDQ72287.1 unnamed protein product [Oncorhynchus mykiss]	-	-	-	-	-	-	-
TCONS_00013135	35.8833	482.207	0.2	2.04667	3.3552	0.000773378	0.0304974	yes	Col4a2	CDQ83853.1 unnamed protein product [Oncorhynchus mykiss]	Cellular Processes;Environmental Information Processing	Signaling molecules and interaction;Cellular commiunity	ko04510//Focal adhesion;ko04512//ECM-receptor interaction	K06237	-	-	-
TCONS_00013278	112.613	0	1.00667	0.001	-9.97537	7.38e-05	0.00479232	yes	DCAF6	XP_014029798.1 PREDICTED: DDB1- and CUL4-associated factor 6-like isoform X5 [Salmo salar]	-	-	-	-	-	-	-
TCONS_00013785	177.49	968.39	1.11	4.97	2.16269	4.23e-05	0.00301635	yes	CYP2A10	CDR18314.1 unnamed protein product, partial [Oncorhynchus mykiss]	-	-	-	-	-	-	-
TCONS_00013791	16.73	186.997	0.246667	2.32	3.23349	0.000237214	0.0123708	yes	CYP2A13	XP_014042731.1 PREDICTED: cytochrome P450 2F3-like [Salmo salar]	-	-	-	-	-	-	-
TCONS_00014194	61.99	0	0.456667	0.001	-8.835	0.000905165	0.0343073	yes	ZNF574	XP_014008988.1 PREDICTED: zinc finger protein 574-like [Salmo salar]	-	-	-	-	-	-	-
TCONS_00014697	0.333333	54.3267	0.00333333	0.3	6.49185	0.000611462	0.0255147	yes	DGKB	XP_014020649.1 PREDICTED: diacylglycerol kinase beta-like isoform X2 [Salmo salar]	Metabolism;Environmental Information Processing	Global and Overview;Signal transduction;Lipid metabolism	ko01100//Metabolic pathways;ko04070//Phosphatidylinositol signaling system;ko00564//Glycerophospholipid metabolism;ko01110//Biosynthesis of secondary metabolites;ko00561//Glycerolipid metabolism	K00901	-	-	-
TCONS_00014927	148.203	0	0.333333	0.001	-8.38082	2.58e-05	0.00207079	yes	Plec	XP_014023679.1 PREDICTED: plectin-like isoform X25 [Salmo salar]	-	-	-	-	-	-	-
TCONS_00015428	334.45	4080.73	6.25333	60.64	3.27757	2.19e-08	4.43e-06	yes	DNAJC3	CDQ68404.1 unnamed protein product [Oncorhynchus mykiss]	Genetic Information Processing	Folding, sorting and degradation	ko04141//Protein processing in endoplasmic reticulum	K09523	-	-	-
TCONS_00016853	391.093	68.1567	1.68	0.236667	-2.82753	1.35e-06	0.000159625	yes	Crlf1	XP_014025208.1 PREDICTED: cytokine receptor-like factor 1 isoform X2 [Salmo salar]	-	-	-	-	-	-	-
TCONS_00017214	101.577	475.027	1.19667	4.26667	1.83409	0.000985621	0.0364493	yes	PRG4	XP_014024519.1 PREDICTED: proteoglycan 4-like isoform X3 [Salmo salar]	-	-	-	-	-	-	-
TCONS_00017259	110.437	760.583	0.48	2.65	2.46489	4.47e-07	6.09e-05	yes	brdt	CDQ66637.1 unnamed protein product [Oncorhynchus mykiss]	-	-	-	-	-	-	-
TCONS_00017583	235.167	61.82	1.91	0.393333	-2.27975	0.0010503	0.0382743	yes	PARP9	CDQ72270.1 unnamed protein product [Oncorhynchus mykiss]	-	-	-	-	-	-	-
TCONS_00017675	3038.19	400.183	15.06	1.45667	-3.36998	7.06e-08	1.23e-05	yes	-	CDQ61382.1 unnamed protein product [Oncorhynchus mykiss]	-	-	-	-	-	-	-
TCONS_00017796	0	45.4833	0.001	0.15	7.22882	0.00056276	0.0237363	yes	ROCK2	XP_014060083.1 PREDICTED: rho-associated protein kinase 2-like isoform X1 [Salmo salar]	Organismal Systems;Cellular Processes;Environmental Information Processing	Circulatory system;Cellular commiunity;Cell motility;Signal transduction	ko04810//Regulation of actin cytoskeleton;ko04510//Focal adhesion;ko04310//Wnt signaling pathway;ko04270//Vascular smooth muscle contraction	K17388	-	-	-
TCONS_00017942	46.0633	0	0.203333	0.001	-7.6677	0.000120229	0.00717208	yes	CASP8AP2	CDQ65410.1 unnamed protein product [Oncorhynchus mykiss]	-	-	-	-	-	-	-
TCONS_00018823	10.7133	1891.81	0.18	23.73	7.04257	2.19e-13	1.28e-10	yes	DNAJA4	XP_014025930.1 PREDICTED: dnaJ homolog subfamily A member 4-like [Salmo salar]	Genetic Information Processing	Folding, sorting and degradation	ko04141//Protein processing in endoplasmic reticulum	K09502	-	GO:0005515//protein binding;GO:0005488//binding	-
TCONS_00018825	3.63667	414.38	0.0533333	4.91	6.52454	1.57e-09	4.33e-07	yes	DNAJA4	XP_014025930.1 PREDICTED: dnaJ homolog subfamily A member 4-like [Salmo salar]	Genetic Information Processing	Folding, sorting and degradation	ko04141//Protein processing in endoplasmic reticulum	K09502	-	GO:0005488//binding;GO:0005515//protein binding	-
TCONS_00019606	0.0133333	154.353	0.001	0.43	8.74819	2.28e-08	4.57e-06	yes	FRYL	XP_014024428.1 PREDICTED: protein furry homolog-like isoform X12 [Salmo salar]	-	-	-	-	-	-	-
TCONS_00020118	29163	11650.8	43.7767	13.6433	-1.68197	0.000130423	0.00765903	yes	UOX	CDQ61381.1 unnamed protein product [Oncorhynchus mykiss]	Metabolism	Global and Overview;Biosynthesis of other secondary metabolites;Nucleotide metabolism	ko01100//Metabolic pathways;ko00230//Purine metabolism;ko01120//Microbial metabolism in diverse environments;ko00232//Caffeine metabolism	K00365	-	-	-
TCONS_00020610	895.37	327.06	11.1667	3.14667	-1.8273	0.000481234	0.0209887	yes	Nmbr	CDQ64637.1 unnamed protein product [Oncorhynchus mykiss]	Environmental Information Processing	Signaling molecules and interaction	ko04080//Neuroactive ligand-receptor interaction	K04168	-	-	-
TCONS_00020731	772.627	253.277	5.86	1.42667	-2.03825	0.000655208	0.0269261	yes	vegfaa	XP_014060856.1 PREDICTED: vascular endothelial growth factor A-A-like isoform X3 [Salmo salar]	Cellular Processes;Environmental Information Processing	Cellular commiunity;Signal transduction;Signaling molecules and interaction	ko04510//Focal adhesion;ko04060//Cytokine-cytokine receptor interaction;ko04150//mTOR signaling pathway;ko04370//VEGF signaling pathway	K05448	-	-	-
TCONS_00020980	59.79	0	0.186667	0.001	-7.54432	0.000136788	0.00796533	yes	Mga	XP_014061239.1 PREDICTED: MAX gene-associated protein-like isoform X2 [Salmo salar]	-	-	-	-	-	-	-
TCONS_00021336	165.03	29.92	1.35333	0.186667	-2.85798	0.000633273	0.0262319	yes	AKAP2	XP_014002910.1 PREDICTED: A-kinase anchor protein 2-like [Salmo salar]	-	-	-	-	-	-	-
TCONS_00021743	370.18	3113.58	3.23333	23.3	2.84924	3.48e-07	4.88e-05	yes	uck1	XP_013997195.1 PREDICTED: uridine-cytidine kinase 1-like [Salmo salar]	Metabolism	Global and Overview;Xenobiotics biodegradation and metabolism;Nucleotide metabolism	ko01100//Metabolic pathways;ko00240//Pyrimidine metabolism;ko00983//Drug metabolism - other enzymes	K00876	-	GO:0097367//carbohydrate derivative binding;GO:0019206//nucleoside kinase activity;GO:0097159//organic cyclic compound binding;GO:0003824//catalytic activity;GO:0001882//nucleoside binding;GO:0001883//purine nucleoside binding;GO:0019205//nucleobase-containing compound kinase activity;GO:0032550//purine ribonucleoside binding;GO:0032549//ribonucleoside binding;GO:0036094//small molecule binding;G…	GO:0009199//ribonucleoside triphosphate metabolic process;GO:0009058//biosynthetic process;GO:0009161//ribonucleoside monophosphate metabolic process;GO:0009218//pyrimidine ribonucleotide metabolic process;GO:0009209//pyrimidine ribonucleoside triphosphate biosynthetic process;GO:0009174//pyrimidine ribonucleoside monophosphate biosynthetic process;GO:0006796//phosphate-containing compound metabo…
TCONS_00021759	0	59.8233	0.001	0.26	8.02237	0.000127743	0.0075371	yes	usp20	CDQ80563.1 unnamed protein product [Oncorhynchus mykiss]	-	-	-	-	-	GO:0003824//catalytic activity;GO:0016787//hydrolase activity	-
TCONS_00022198	2858.52	872.417	8.36	1.99	-2.07073	1.8e-05	0.00151833	yes	Nacc2	XP_013988610.1 PREDICTED: nucleus accumbens-associated protein 2-like [Salmo salar]	-	-	-	-	-	-	-
TCONS_00022449	127.007	1.73333	1.48333	0.0133333	-6.79766	1.91e-06	0.000220113	yes	BTC	CDQ60289.1 unnamed protein product [Oncorhynchus mykiss]	Environmental Information Processing	Signal transduction	ko04012//ErbB signaling pathway	K09783	-	-	-
TCONS_00022637	348.313	76.97	3.79	0.616667	-2.61964	0.000271899	0.0137211	yes	Antxr2	XP_013981479.1 PREDICTED: anthrax toxin receptor 2-like [Salmo salar]	-	-	-	-	-	-	-
TCONS_00022888	0	119.663	0.001	0.593333	9.2127	1.57e-07	2.51e-05	yes	Leprel1	XP_014071336.1 PREDICTED: prolyl 3-hydroxylase 2-like [Salmo salar]	-	-	-	-	-	GO:0003824//catalytic activity;GO:0016491//oxidoreductase activity	-
TCONS_00022889	4.63333	133.8	0.0333333	0.823333	4.62644	0.00057205	0.0240268	yes	Leprel1	XP_014071336.1 PREDICTED: prolyl 3-hydroxylase 2-like [Salmo salar]	-	-	-	-	-	GO:0016491//oxidoreductase activity;GO:0003824//catalytic activity;GO:0016705//oxidoreductase activity, acting on paired donors, with incorporation or reduction of molecular oxygen	-
TCONS_00022957	89.0733	0	0.71	0.001	-9.47168	0.000259088	0.0132101	yes	NRD1	CDQ92953.1 unnamed protein product [Oncorhynchus mykiss]	-	-	-	-	-	GO:0043167//ion binding;GO:0008233//peptidase activity;GO:0016787//hydrolase activity;GO:0004175//endopeptidase activity;GO:0043169//cation binding;GO:0005488//binding;GO:0070011//peptidase activity, acting on L-amino acid peptides;GO:0003824//catalytic activity	GO:0044238//primary metabolic process;GO:0008152//metabolic process;GO:0019538//protein metabolic process;GO:0071704//organic substance metabolic process;GO:0043170//macromolecule metabolic process
TCONS_00023545	10985	4282.67	212.54	67.2	-1.6612	0.0014425	0.0482824	yes	Fmo5	ACC95536.1 flavin-containing monooxygenase [Oncorhynchus mykiss]	Metabolism	Xenobiotics biodegradation and metabolism;Global and Overview	ko01120//Microbial metabolism in diverse environments;ko00982//Drug metabolism - cytochrome P450	K00485	GO:0044422//organelle part;GO:0043227//membrane-bounded organelle;GO:0044424//intracellular part;GO:0043231//intracellular membrane-bounded organelle;GO:0043226//organelle;GO:0005623//cell;GO:0043229//intracellular organelle;GO:0016020//membrane;GO:0044464//cell part;GO:0005622//intracellular;GO:0031090//organelle membrane	GO:0005488//binding;GO:0000166//nucleotide binding;GO:0016491//oxidoreductase activity;GO:0097159//organic cyclic compound binding;GO:0036094//small molecule binding;GO:0016705//oxidoreductase activity, acting on paired donors, with incorporation or reduction of molecular oxygen;GO:1901265//nucleoside phosphate binding;GO:0003824//catalytic activity;GO:0004497//monooxygenase activity;GO:0016709//…	GO:0044699//single-organism process;GO:0008152//metabolic process;GO:0044710//single-organism metabolic process
TCONS_00023636	70.91	0	0.393333	0.001	-8.61961	0.000572027	0.0240268	yes	sh3rf1	XP_013978379.1 PREDICTED: E3 ubiquitin-protein ligase SH3RF1-like isoform X2 [Salmo salar]	-	-	-	-	-	GO:0046872//metal ion binding;GO:0005488//binding;GO:0043167//ion binding;GO:0043169//cation binding	-
TCONS_00023845	74.6433	2324.97	0.886667	23.46	4.72567	1.29e-17	1.39e-14	yes	IGFBP1	NP_001265864.1 insulin-like growth factor binding protein-1a precursor [Oncorhynchus mykiss]	-	-	-	-	-	-	-
TCONS_00023916	0	198.477	0.001	0.826667	9.69116	1.05e-05	0.000968198	yes	DOCK7	XP_013978930.1 PREDICTED: dedicator of cytokinesis protein 7-like [Salmo salar]	-	-	-	-	-	-	-
TCONS_00024016	646.443	231.173	5.07333	1.34667	-1.91354	0.00134509	0.0458079	yes	ptprc	XP_013979045.1 PREDICTED: receptor-type tyrosine-protein phosphatase C isoform X4 [Salmo salar]	Environmental Information Processing	Signaling molecules and interaction	ko04514//Cell adhesion molecules (CAMs)	K06478	-	-	-
TCONS_00024041	2402.6	648.947	62.71	12.66	-2.30842	1.15e-05	0.00104542	yes	ptmaa	XP_013979072.1 PREDICTED: prothymosin alpha-A-like isoform X2 [Salmo salar]	-	-	-	-	-	-	-
TCONS_00024336	60.6	472.843	1.29667	8.25	2.66959	0.000246702	0.012759	yes	RASSF6	XP_014002280.1 PREDICTED: ras association domain-containing protein 6-like [Salmo salar]	-	-	-	-	-	-	-
TCONS_00024427	161.85	2.94667	3.74	0.0566667	-6.04439	6.04e-06	0.000596318	yes	-	NP_001118188.1 lysozyme C II precursor [Oncorhynchus mykiss]	Organismal Systems	Digestive system	ko04970//Salivary secretion	K13915	-	-	-
TCONS_00024428	76837	9827.59	2350.25	233.323	-3.33241	9.39e-10	2.75e-07	yes	-	NP_001118188.1 lysozyme C II precursor [Oncorhynchus mykiss]	Organismal Systems	Digestive system	ko04970//Salivary secretion	K13915	-	-	-
TCONS_00024501	533.303	103.363	4.68667	0.72	-2.70249	3.55e-07	4.95e-05	yes	HMGCS1	CDQ70270.1 unnamed protein product [Oncorhynchus mykiss]	Metabolism	Metabolism of terpenoids and polyketides;Lipid metabolism;Amino acid metabolism;Global and Overview;Carbohydrate metabolism	ko01100//Metabolic pathways;ko01110//Biosynthesis of secondary metabolites;ko00280//Valine, leucine and isoleucine degradation;ko01130//Biosynthesis of antibiotics;ko00650//Butanoate metabolism;ko00900//Terpenoid backbone biosynthesis;ko00072//Synthesis and degradation of ketone bodies	K01641	-	-	-
TCONS_00025182	97.1533	3.74667	0.896667	0.0233333	-5.26411	0.000915604	0.0345979	yes	FUBP3	XP_013991216.1 PREDICTED: far upstream element-binding protein 3-like isoform X8 [Salmo salar]	-	-	-	-	-	GO:0005488//binding;GO:0097159//organic cyclic compound binding;GO:1901363//heterocyclic compound binding;GO:0003676//nucleic acid binding	-
TCONS_00025361	15.1267	177.177	0.143333	1.53333	3.41923	0.000762122	0.0301488	yes	TBC1D10A	XP_013986618.1 PREDICTED: TBC1 domain family member 10A-like isoform X1 [Salmo salar]	-	-	-	-	-	-	-
TCONS_00025503	7.68667	30508.8	0.58	1864.52	11.6505	4.69e-39	2.66e-35	yes	hsp30	AAA75296.1 heat-shock protein 30 [Oncorhynchus tshawytscha]	-	-	-	-	-	-	-
TCONS_00025881	3244.68	672.933	9.26	1.46333	-2.66175	5.02e-08	9.14e-06	yes	PTPRS	XP_014071297.1 PREDICTED: receptor-type tyrosine-protein phosphatase S-like isoform X16 [Salmo salar]	-	-	-	-	-	-	-
TCONS_00026018	95.3767	0	1.07333	0.001	-10.0679	1.41e-07	2.27e-05	yes	SLC39A3	CDQ64988.1 unnamed protein product [Oncorhynchus mykiss]	-	-	-	-	-	-	GO:1902578//single-organism localization;GO:0051234//establishment of localization;GO:0044765//single-organism transport;GO:0044763//single-organism cellular process;GO:0030001//metal ion transport;GO:0006812//cation transport;GO:0044699//single-organism process;GO:0006811//ion transport;GO:0006810//transport;GO:0009987//cellular process;GO:0051179//localization
TCONS_00026025	1	91.6667	0.0166667	1.35	6.33985	0.000411846	0.0186433	yes	RTase	KKF20321.1 putative RNA-directed DNA polymerase from transposon X-element [Larimichthys crocea]	-	-	-	-	-	-	-
TCONS_00026415	94	582	1.51667	7.71667	2.34707	9.28e-06	0.000876863	yes	dohh	CDQ71405.1 unnamed protein product [Oncorhynchus mykiss]	-	-	-	-	-	GO:0043169//cation binding;GO:0003824//catalytic activity;GO:0005488//binding;GO:0043167//ion binding;GO:0004497//monooxygenase activity;GO:0016491//oxidoreductase activity	GO:0044267//cellular protein metabolic process;GO:0008152//metabolic process;GO:0019538//protein metabolic process;GO:0044237//cellular metabolic process;GO:0043170//macromolecule metabolic process;GO:0018193//peptidyl-amino acid modification;GO:0071704//organic substance metabolic process;GO:0044260//cellular macromolecule metabolic process;GO:0018205//peptidyl-lysine modification;GO:0006464//ce…
TCONS_00026765	138.653	11.55	1.42	0.0933333	-3.92735	0.000948525	0.0354145	yes	Brinp3	XP_013978527.1 PREDICTED: BMP/retinoic acid-inducible neural-specific protein 3-like [Salmo salar]	-	-	-	-	-	-	-
TCONS_00027045	422.667	23.6033	8.03667	0.396667	-4.3406	2.6e-09	6.76e-07	yes	ivns1abpa	NP_001158851.1 Influenza virus NS1A-binding protein homolog A [Salmo salar]	-	-	-	-	GO:0043226//organelle;GO:0043229//intracellular organelle;GO:0005623//cell;GO:0005622//intracellular;GO:0044464//cell part;GO:0044424//intracellular part	-	-
TCONS_00027856	88.67	394.19	2.00333	7.33667	1.87272	0.000421941	0.0189355	yes	ATP2A2	XP_014027177.1 PREDICTED: sarcoplasmic/endoplasmic reticulum calcium ATPase 2-like isoform X1 [Salmo salar]	Environmental Information Processing	Signal transduction	ko04020//Calcium signaling pathway	K05853	GO:0016020//membrane;GO:0044444//cytoplasmic part;GO:0012505//endomembrane system;GO:0043227//membrane-bounded organelle;GO:0044464//cell part;GO:0005622//intracellular;GO:0043226//organelle;GO:0005737//cytoplasm;GO:0043231//intracellular membrane-bounded organelle;GO:0044422//organelle part;GO:0098588//bounding membrane of organelle;GO:0044432//endoplasmic reticulum part;GO:0031090//organelle me…	GO:0022892//substrate-specific transporter activity;GO:0043492//ATPase activity, coupled to movement of substances;GO:0022857//transmembrane transporter activity;GO:0001883//purine nucleoside binding;GO:0036094//small molecule binding;GO:0022804//active transmembrane transporter activity;GO:0032549//ribonucleoside binding;GO:0003824//catalytic activity;GO:0042625//ATPase coupled ion transmembrane…	GO:0006812//cation transport;GO:0048598//embryonic morphogenesis;GO:0044057//regulation of system process;GO:0006810//transport;GO:0032502//developmental process;GO:0003007//heart morphogenesis;GO:0048513//animal organ development;GO:0060429//epithelium development;GO:0009653//anatomical structure morphogenesis;GO:0070838//divalent metal ion transport;GO:0002009//morphogenesis of an epithelium;GO…
TCONS_00027867	0	56.9767	0.001	0.206667	7.69116	0.000129347	0.00761731	yes	Mtmr3	XP_014027200.1 PREDICTED: myotubularin-related protein 3-like isoform X4 [Salmo salar]	Metabolism;Environmental Information Processing	Signal transduction;Carbohydrate metabolism;Global and Overview	ko01100//Metabolic pathways;ko04070//Phosphatidylinositol signaling system;ko00562//Inositol phosphate metabolism	K18082	-	-	-
TCONS_00027894	890.473	4478.28	11.1533	44.2833	1.98929	2.17e-06	0.000245542	yes	FAM101A	XP_014027288.1 PREDICTED: filamin-interacting protein FAM101A-like [Salmo salar]	-	-	-	-	-	-	-
TCONS_00027897	815.807	62.5233	2.18	0.126667	-4.10522	1.99e-12	9.33e-10	yes	tc1a	CDQ70758.1 unnamed protein product [Oncorhynchus mykiss]	-	-	-	-	-	-	-
TCONS_00028673	260.087	64.9867	1.00333	0.22	-2.18923	0.00134325	0.0457765	yes	Sin3a	XP_014031706.1 PREDICTED: paired amphipathic helix protein Sin3a-like isoform X2 [Salmo salar]	-	-	-	-	-	-	-
TCONS_00028970	83.0967	1.1	0.43	0.00666667	-6.01123	0.000363751	0.0169707	yes	ADAMTS18	XP_013981978.1 PREDICTED: A disintegrin and metalloproteinase with thrombospondin motifs 18-like isoform X2 [Salmo salar]	-	-	-	-	GO:0031012//extracellular matrix	GO:0046872//metal ion binding;GO:0005488//binding;GO:0008233//peptidase activity;GO:0046914//transition metal ion binding;GO:0003824//catalytic activity;GO:0070011//peptidase activity, acting on L-amino acid peptides;GO:0043169//cation binding;GO:0016787//hydrolase activity;GO:0043167//ion binding	GO:0019538//protein metabolic process;GO:0071704//organic substance metabolic process;GO:0044238//primary metabolic process;GO:0043170//macromolecule metabolic process;GO:0008152//metabolic process
TCONS_00029893	46.3333	435.667	2.3	17.8133	2.95325	1.03e-06	0.000126209	yes	NAPEPLD	XP_014038913.1 PREDICTED: N-acyl-phosphatidylethanolamine-hydrolyzing phospholipase D-like isoform X1 [Salmo salar]	-	-	-	-	-	-	-
TCONS_00030198	864.62	3543.38	3.86667	12.65	1.70998	0.000132504	0.00775205	yes	SLC1A3	XP_014028134.1 PREDICTED: excitatory amino acid transporter 1-like [Salmo salar]	-	-	-	-	-	-	-
TCONS_00030213	32.86	0	0.33	0.001	-8.36632	0.000765898	0.0302789	yes	UNC5C	XP_014027963.1 PREDICTED: netrin receptor UNC5C-like isoform X1 [Salmo salar]	-	-	-	-	-	-	-
TCONS_00030280	238.86	1101.49	1.54	5.78667	1.9098	0.000149973	0.00861262	yes	rasef	XP_014016463.1 PREDICTED: ras and EF-hand domain-containing protein homolog [Salmo salar]	-	-	-	-	-	GO:0005488//binding;GO:0043167//ion binding	-
TCONS_00030313	1463.68	503.947	6.40667	1.68333	-1.92825	0.000593514	0.0248488	yes	RHOBTB2	XP_014027919.1 PREDICTED: rho-related BTB domain-containing protein 2-like [Salmo salar]	Genetic Information Processing	Folding, sorting and degradation	ko04120//Ubiquitin mediated proteolysis	K07868	-	-	-
TCONS_00031091	0	1492.67	0.001	8.15333	12.9932	1.06e-32	4.4e-29	yes	unc45b	CDQ62716.1 unnamed protein product [Oncorhynchus mykiss]	-	-	-	-	GO:0005622//intracellular;GO:0043229//intracellular organelle;GO:0044444//cytoplasmic part;GO:0005737//cytoplasm;GO:0030017//sarcomere;GO:0044424//intracellular part;GO:0043228//non-membrane-bounded organelle;GO:0031674//I band;GO:0044464//cell part;GO:0044422//organelle part;GO:0043292//contractile fiber;GO:0043226//organelle;GO:0043232//intracellular non-membrane-bounded organelle;GO:0030016//m…	-	GO:0014706//striated muscle tissue development;GO:0044707//single-multicellular organism process;GO:0009653//anatomical structure morphogenesis;GO:0048731//system development;GO:0048856//anatomical structure development;GO:0048869//cellular developmental process;GO:0061061//muscle structure development;GO:0032501//multicellular organismal process;GO:0009987//cellular process;GO:0071840//cellular …
TCONS_00031317	122.093	0	0.683333	0.001	-9.41645	8.58e-09	1.95e-06	yes	ELMOD3	XP_014026557.1 PREDICTED: ELMO domain-containing protein 3-like [Salmo salar]	-	-	-	-	-	-	GO:0051179//localization;GO:0016192//vesicle-mediated transport;GO:0006897//endocytosis;GO:0006810//transport;GO:0051234//establishment of localization
TCONS_00031426	0	78.94	0.001	0.473333	8.88671	0.000111781	0.00674083	yes	TAOK3	NP_001167075.1 serine/threonine-protein kinase TAO3 [Salmo salar]	Environmental Information Processing	Signal transduction	ko04010//MAPK signaling pathway	K04429	-	GO:0001882//nucleoside binding;GO:0005488//binding;GO:0097159//organic cyclic compound binding;GO:0097367//carbohydrate derivative binding;GO:0001883//purine nucleoside binding;GO:0036094//small molecule binding;GO:0016301//kinase activity;GO:0016773//phosphotransferase activity, alcohol group as acceptor;GO:0016740//transferase activity;GO:0004672//protein kinase activity;GO:1901363//heterocycli…	GO:0071704//organic substance metabolic process;GO:0044260//cellular macromolecule metabolic process;GO:0006464//cellular protein modification process;GO:0006796//phosphate-containing compound metabolic process;GO:0043412//macromolecule modification;GO:0019538//protein metabolic process;GO:0044267//cellular protein metabolic process;GO:0044237//cellular metabolic process;GO:0008152//metabolic pro…
TCONS_00031910	517.727	20.7	9.51	0.323333	-4.87835	4.43e-13	2.41e-10	yes	FAM96B	XP_014030985.1 PREDICTED: mitotic spindle-associated MMXD complex subunit MIP18-like [Salmo salar]	-	-	-	-	-	-	-
TCONS_00032017	40.6067	0	0.223333	0.001	-7.80305	0.000559316	0.023655	yes	MRVI1	XP_014030808.1 PREDICTED: protein MRVI1-like isoform X1 [Salmo salar]	Organismal Systems	Circulatory system	ko04270//Vascular smooth muscle contraction	K12337	-	-	-
TCONS_00032129	97.04	413.297	1.09333	3.80333	1.79853	0.000738784	0.0295438	yes	mtmr10	CDQ61875.1 unnamed protein product [Oncorhynchus mykiss]	-	-	-	-	-	-	-
TCONS_00032906	0	71.8367	0.001	0.263333	8.04075	0.00146041	0.0488034	yes	BCOR	XP_014007754.1 PREDICTED: BCL-6 corepressor-like [Salmo salar]	-	-	-	-	-	-	-
TCONS_00033398	0	86.4533	0.001	0.94	9.87652	4.83e-06	0.00049155	yes	2019-03-07	XP_014006890.1 PREDICTED: E3 ubiquitin-protein ligase MARCH7-like [Salmo salar]	-	-	-	-	-	-	-
TCONS_00033463	393.907	89.84	3.53333	0.62	-2.51069	2.12e-05	0.00174361	yes	FTCD	XP_014007048.1 PREDICTED: formimidoyltransferase-cyclodeaminase-like [Salmo salar]	Metabolism	Amino acid metabolism;Metabolism of cofactors and vitamins;Global and Overview	ko01100//Metabolic pathways;ko00340//Histidine metabolism;ko00670//One carbon pool by folate	K13990	-	GO:0031406//carboxylic acid binding;GO:0043168//anion binding;GO:0003824//catalytic activity;GO:0016597//amino acid binding;GO:0043177//organic acid binding;GO:0036094//small molecule binding;GO:0043167//ion binding;GO:0005488//binding	GO:0008152//metabolic process
TCONS_00033849	2457.58	434.177	6.33333	0.853333	-2.89178	1.2e-08	2.65e-06	yes	-	-	-	-	-	-	-	-	-
TCONS_00034090	273.663	44.98	2.07	0.296667	-2.80272	0.000311186	0.0152596	yes	Zhx3	XP_014021951.1 PREDICTED: zinc fingers and homeoboxes protein 3-like [Salmo salar]	-	-	-	-	-	-	-
TCONS_00034523	0	50.98	0.001	0.34	8.40939	0.000182917	0.00999783	yes	ATF7	XP_014022540.1 PREDICTED: cyclic AMP-dependent transcription factor ATF-7-like isoform X3 [Salmo salar]	-	-	-	-	-	GO:0005488//binding	-
TCONS_00034797	15.4233	390.787	0.106667	2.34667	4.45943	6.85e-05	0.00451628	yes	FKBP5	XP_013987820.1 PREDICTED: peptidyl-prolyl cis-trans isomerase FKBP5-like [Salmo salar]	-	-	-	-	-	-	-
TCONS_00034914	0	184.203	0.001	1.05333	10.0407	3.94e-05	0.00284665	yes	slc25a34	CDQ74517.1 unnamed protein product [Oncorhynchus mykiss]	-	-	-	-	GO:0016020//membrane;GO:0031224//intrinsic component of membrane;GO:0044425//membrane part	-	-
TCONS_00035335	0	487.97	0.001	2.56333	11.3238	1.74e-07	2.74e-05	yes	RAB43	XP_014023946.1 PREDICTED: ras-related protein Rab-43 [Salmo salar]	-	-	-	-	-	GO:0036094//small molecule binding;GO:0005488//binding	GO:0044700//single organism signaling;GO:0035556//intracellular signal transduction;GO:0065007//biological regulation;GO:0051179//localization;GO:0008104//protein localization;GO:0007165//signal transduction;GO:0050896//response to stimulus;GO:0033036//macromolecule localization;GO:0009987//cellular process;GO:0050789//regulation of biological process;GO:0007154//cell communication;GO:0051716//ce…
TCONS_00035880	32.96	0	0.19	0.001	-7.56986	0.00131989	0.0451677	yes	SLC4A10	XP_014007207.1 PREDICTED: sodium-driven chloride bicarbonate exchanger-like isoform X1 [Salmo salar]	-	-	-	-	-	-	-
TCONS_00036088	96.0367	0	0.653333	0.001	-9.35168	2.09e-07	3.18e-05	yes	ZEB2	XP_014007082.1 PREDICTED: zinc finger E-box-binding homeobox 2-like isoform X2 [Salmo salar]	-	-	-	-	-	-	-
TCONS_00036165	40.26	453.713	0.303333	2.8	3.20645	8.7e-07	0.000109485	yes	Irs2	CDQ59667.1 unnamed protein product [Oncorhynchus mykiss]	Organismal Systems;Environmental Information Processing	Endocrine system;Signal transduction	ko04910//Insulin signaling pathway;ko04068//FoxO signaling pathway;ko04920//Adipocytokine signaling pathway	K07187	-	-	-
TCONS_00036479	33.44	0	0.346667	0.001	-8.43741	0.000746074	0.0296832	yes	-	CDQ59568.1 unnamed protein product [Oncorhynchus mykiss]	-	-	-	-	-	-	-
TCONS_00036783	73.6233	1054.02	0.336667	3.83333	3.50921	2.12e-11	8.78e-09	yes	-	CDQ98650.1 unnamed protein product, partial [Oncorhynchus mykiss]	-	-	-	-	-	-	-
TCONS_00036997	201.99	0	1.11	0.001	-10.1163	2.78e-10	9.23e-08	yes	WAS	CDQ79123.1 unnamed protein product [Oncorhynchus mykiss]	Cellular Processes	Transport and catabolism;Cellular commiunity;Cell motility	ko04144//Endocytosis;ko04810//Regulation of actin cytoskeleton;ko04520//Adherens junction	K05747	-	-	-
TCONS_00037256	127.207	0	0.616667	0.001	-9.26835	6.15e-09	1.44e-06	yes	Srgap3	XP_014023311.1 PREDICTED: SLIT-ROBO Rho GTPase-activating protein 3-like isoform X2 [Salmo salar]	-	-	-	-	-	-	-
TCONS_00037431	0.133333	97.9433	0.001	0.56	9.12928	4.25e-06	0.000441701	yes	UBAP2	XP_014023050.1 PREDICTED: ubiquitin-associated protein 2 isoform X1 [Salmo salar]	-	-	-	-	-	-	-
TCONS_00037537	189.663	42.35	1.14	0.203333	-2.48712	0.00085844	0.0329768	yes	-	XP_014023449.1 PREDICTED: keratin, type II cytoskeletal 8-like [Salmo salar]	-	-	-	-	GO:0099512//supramolecular fiber;GO:0005856//cytoskeleton;GO:0044430//cytoskeletal part;GO:0005623//cell;GO:0044464//cell part;GO:0045111//intermediate filament cytoskeleton;GO:0005882//intermediate filament;GO:0043232//intracellular non-membrane-bounded organelle;GO:0043228//non-membrane-bounded organelle;GO:0044422//organelle part;GO:0099513//polymeric cytoskeletal fiber;GO:0044424//intracellul…	-	GO:0009611//response to wounding;GO:0044767//single-organism developmental process;GO:0042246//tissue regeneration;GO:0031099//regeneration;GO:0006950//response to stress;GO:0044699//single-organism process;GO:0050896//response to stimulus;GO:0042060//wound healing;GO:0009888//tissue development;GO:0048856//anatomical structure development;GO:0032502//developmental process;GO:0048589//development…
TCONS_00037593	301.46	0	1.21667	0.001	-10.2487	6.4e-07	8.42e-05	yes	HELZ2	CDQ72443.1 unnamed protein product [Oncorhynchus mykiss]	-	-	-	-	-	-	-
TCONS_00038100	242.07	2902.17	3.77333	37.5267	3.314	1.23e-12	5.99e-10	yes	EIF5	CDQ78722.1 unnamed protein product [Oncorhynchus mykiss]	Genetic Information Processing	Translation	ko03013//RNA transport	K03262	-	-	-
TCONS_00038236	16614.6	0	54.9433	0.001	-15.7457	1.12e-16	1.04e-13	yes	APOB	XP_013999409.1 PREDICTED: apolipoprotein B-100 isoform X1 [Salmo salar]	-	-	-	-	-	-	-
TCONS_00038729	0	88.28	0.001	0.733333	9.51833	3.29e-06	0.000354371	yes	LBR	CDQ91642.1 unnamed protein product [Oncorhynchus mykiss]	-	-	-	-	-	-	-
TCONS_00038848	870.39	222.183	3.05333	0.613333	-2.31564	5.3e-05	0.00362566	yes	jockey\pol	CDQ60252.1 unnamed protein product [Oncorhynchus mykiss]	-	-	-	-	-	-	-
TCONS_00038889	158.87	975.743	0.886667	4.1	2.20916	5.47e-05	0.00372174	yes	Sertad2	XP_014000512.1 PREDICTED: SERTA domain-containing protein 2-like [Salmo salar]	-	-	-	-	-	-	-
TCONS_00039280	264.257	8.58333	1.57667	0.04	-5.30073	2.64e-10	8.8e-08	yes	-	CDQ86405.1 unnamed protein product [Oncorhynchus mykiss]	-	-	-	-	-	-	-
TCONS_00039383	98.64	799.31	0.683333	4.52	2.72566	3.9e-05	0.00283095	yes	Pde4b	CDQ56253.1 unnamed protein product [Oncorhynchus mykiss]	Metabolism	Nucleotide metabolism	ko00230//Purine metabolism	K13293	-	-	-
TCONS_00039527	84.96	0	0.926667	0.001	-9.85591	0.00026116	0.0132866	yes	GNG12	CDR00371.1 unnamed protein product, partial [Oncorhynchus mykiss]	Cellular Processes;Environmental Information Processing	Signal transduction;Cell motility	ko04010//MAPK signaling pathway;ko04810//Regulation of actin cytoskeleton	K04347	GO:0032991//macromolecular complex;GO:0043234//protein complex;GO:0016020//membrane	-	GO:0044700//single organism signaling;GO:0065007//biological regulation;GO:0009987//cellular process;GO:0044699//single-organism process;GO:0050896//response to stimulus;GO:0007154//cell communication;GO:0050789//regulation of biological process;GO:0044763//single-organism cellular process;GO:0007166//cell surface receptor signaling pathway;GO:0051716//cellular response to stimulus;GO:0023052//si…
TCONS_00039618	257.437	893.547	2.54	7.40667	1.544	0.00142146	0.0477574	yes	Copb2	CDQ69024.1 unnamed protein product [Oncorhynchus mykiss]	-	-	-	-	GO:0032991//macromolecular complex;GO:0043234//protein complex	-	GO:0044699//single-organism process;GO:0045184//establishment of protein localization;GO:0048568//embryonic organ development;GO:0033036//macromolecule localization;GO:0015031//protein transport;GO:0032501//multicellular organismal process;GO:0048856//anatomical structure development;GO:0044767//single-organism developmental process;GO:0048731//system development;GO:0009790//embryo development;GO…
TCONS_00039708	0	74.7267	0.001	0.466667	8.86625	3.74e-05	0.00275117	yes	ASPH	XP_013995111.1 PREDICTED: fibrous sheath CABYR-binding protein-like isoform X3 [Salmo salar]	-	-	-	-	-	-	-
TCONS_00040317	277.137	0	2.66667	0.001	-11.3808	7.41e-07	9.48e-05	yes	CIRBP	ADM16300.1 Cold-inducible RNA-binding protein [Salmo salar]	-	-	-	-	-	-	-
TCONS_00040554	0	146.583	0.001	0.626667	9.29155	0.000191999	0.010413	yes	ANKRD12	CDQ93991.1 unnamed protein product, partial [Oncorhynchus mykiss]	-	-	-	-	-	-	-
TCONS_00040847	13.51	672.863	0.163333	7.16667	5.45541	2.15e-08	4.4e-06	yes	hsp90ab1	CDQ78137.1 unnamed protein product [Oncorhynchus mykiss]	Organismal Systems;Genetic Information Processing	Folding, sorting and degradation;Immune system;Endocrine system	ko04141//Protein processing in endoplasmic reticulum;ko04621//NOD-like receptor signaling pathway;ko04914//Progesterone-mediated oocyte maturation	K04079	-	GO:0005515//protein binding;GO:0005488//binding	GO:0071704//organic substance metabolic process;GO:0044238//primary metabolic process;GO:0044260//cellular macromolecule metabolic process;GO:0009987//cellular process;GO:0043170//macromolecule metabolic process;GO:0044237//cellular metabolic process;GO:0019538//protein metabolic process;GO:0044267//cellular protein metabolic process;GO:0008152//metabolic process;GO:0050896//response to stimulus
TCONS_00041144	0	137.577	0.001	0.403333	8.65583	4.45e-05	0.00314324	yes	HIVEP2	CDQ86575.1 unnamed protein product [Oncorhynchus mykiss]	-	-	-	-	-	-	-
TCONS_00041145	97.5633	0	0.336667	0.001	-8.39518	2.53e-07	3.72e-05	yes	HIVEP2	CDQ86575.1 unnamed protein product [Oncorhynchus mykiss]	-	-	-	-	-	-	-
TCONS_00041275	1496.79	370.703	8.26333	1.57333	-2.3929	7.07e-07	9.15e-05	yes	esr2a	NP_001118225.1 estrogen receptor beta 1 [Oncorhynchus mykiss]	-	-	-	-	-	-	-
TCONS_00041403	244.243	11.66	1.78	0.07	-4.66838	5.83e-09	1.39e-06	yes	SPECC1L	XP_014000403.1 PREDICTED: cytospin-A-like isoform X2 [Salmo salar]	-	-	-	-	-	-	-
TCONS_00041577	366.803	77.0033	3.46	0.563333	-2.61871	2.66e-05	0.00211409	yes	slc22a16	XP_014000752.1 PREDICTED: solute carrier family 22 member 16-like [Salmo salar]	-	-	-	-	-	-	-
TCONS_00041971	348.57	93.6233	1.79	0.36	-2.31389	0.000277193	0.0139208	yes	Lppr4	XP_013995165.1 PREDICTED: lipid phosphate phosphatase-related protein type 4-like isoform X1 [Salmo salar]	-	-	-	-	-	-	-
TCONS_00042630	120.113	0	1.35	0.001	-10.3987	8.45e-05	0.00533898	yes	tox4	CDQ67362.1 unnamed protein product [Oncorhynchus mykiss]	-	-	-	-	-	-	-
TCONS_00042773	709.023	303.493	3.45	1.13333	-1.60602	0.00123872	0.0431506	yes	tcf3	XP_013996453.1 PREDICTED: transcription factor E2-alpha isoform X3 [Salmo salar]	-	-	-	-	-	-	-
TCONS_00043128	804	5104.33	5.56667	27.7333	2.31674	3.76e-05	0.00275307	yes	MKNK2	XP_013996956.1 PREDICTED: MAP kinase-interacting serine/threonine-protein kinase 2-like [Salmo salar]	Environmental Information Processing;Organismal Systems	Endocrine system;Signal transduction	ko04010//MAPK signaling pathway;ko04910//Insulin signaling pathway	K04372	-	GO:0004672//protein kinase activity;GO:0016772//transferase activity, transferring phosphorus-containing groups;GO:0005488//binding;GO:0016301//kinase activity;GO:0003824//catalytic activity;GO:0016773//phosphotransferase activity, alcohol group as acceptor;GO:0016740//transferase activity	GO:0044237//cellular metabolic process;GO:0006796//phosphate-containing compound metabolic process;GO:0008152//metabolic process;GO:0006793//phosphorus metabolic process;GO:0009987//cellular process
TCONS_00043262	596.217	3034.76	8.87333	37.3767	2.07459	5.93e-06	0.000587377	yes	CCT7	CDQ80037.1 unnamed protein product [Oncorhynchus mykiss]	-	-	-	-	GO:0044424//intracellular part;GO:0005622//intracellular;GO:0005623//cell;GO:0044464//cell part	GO:0001882//nucleoside binding;GO:0005488//binding;GO:0097367//carbohydrate derivative binding;GO:0097159//organic cyclic compound binding;GO:0036094//small molecule binding;GO:0005515//protein binding;GO:0001883//purine nucleoside binding;GO:1901363//heterocyclic compound binding;GO:0032550//purine ribonucleoside binding;GO:0032549//ribonucleoside binding	GO:0044238//primary metabolic process;GO:0071704//organic substance metabolic process;GO:0044237//cellular metabolic process;GO:0009987//cellular process;GO:0019538//protein metabolic process;GO:0044260//cellular macromolecule metabolic process;GO:0043170//macromolecule metabolic process;GO:0008152//metabolic process;GO:0044267//cellular protein metabolic process
TCONS_00043528	20.72	709.717	0.423333	10.8133	4.67487	0.000630274	0.0261597	yes	PNP	XP_014012033.1 PREDICTED: purine nucleoside phosphorylase-like [Salmo salar]	Metabolism	Nucleotide metabolism;Metabolism of cofactors and vitamins;Global and Overview	ko01100//Metabolic pathways;ko00230//Purine metabolism;ko00240//Pyrimidine metabolism;ko01110//Biosynthesis of secondary metabolites;ko00760//Nicotinate and nicotinamide metabolism	K03783	-	GO:0016763//transferase activity, transferring pentosyl groups;GO:0003824//catalytic activity;GO:0016740//transferase activity;GO:0016757//transferase activity, transferring glycosyl groups	GO:0044710//single-organism metabolic process;GO:0055086//nucleobase-containing small molecule metabolic process;GO:0046483//heterocycle metabolic process;GO:1901360//organic cyclic compound metabolic process;GO:0044237//cellular metabolic process;GO:0006725//cellular aromatic compound metabolic process;GO:0006807//nitrogen compound metabolic process;GO:0044763//single-organism cellular process;G…
TCONS_00043529	347.987	9792.11	6.98333	158.64	4.5057	2.43e-13	1.41e-10	yes	PNP	XP_014012033.1 PREDICTED: purine nucleoside phosphorylase-like [Salmo salar]	Metabolism	Nucleotide metabolism;Metabolism of cofactors and vitamins;Global and Overview	ko01100//Metabolic pathways;ko00230//Purine metabolism;ko00240//Pyrimidine metabolism;ko01110//Biosynthesis of secondary metabolites;ko00760//Nicotinate and nicotinamide metabolism	K03783	-	GO:0016763//transferase activity, transferring pentosyl groups;GO:0003824//catalytic activity;GO:0016757//transferase activity, transferring glycosyl groups;GO:0016740//transferase activity	GO:0006807//nitrogen compound metabolic process;GO:0044238//primary metabolic process;GO:1901360//organic cyclic compound metabolic process;GO:0044710//single-organism metabolic process;GO:0071704//organic substance metabolic process;GO:0044237//cellular metabolic process;GO:0044281//small molecule metabolic process;GO:0044763//single-organism cellular process;GO:0008152//metabolic process;GO:004…
TCONS_00043859	74.6833	0.0533333	0.426667	0.001	-8.73697	0.0012576	0.0434927	yes	RGS12	XP_014011193.1 PREDICTED: regulator of G-protein signaling 12-like [Salmo salar]	-	-	-	-	-	-	-
TCONS_00043882	321.603	1245.46	1.42333	4.76333	1.7427	0.00118584	0.0417747	yes	Zbtb38	XP_014011145.1 PREDICTED: zinc finger and BTB domain-containing protein 38-like [Salmo salar]	-	-	-	-	-	-	-
TCONS_00044190	0	45.6667	0.001	0.463333	8.85591	0.000347177	0.0164059	yes	RND1	XP_014001010.1 PREDICTED: rho-related GTP-binding protein Rho6-like [Salmo salar]	-	-	-	-	GO:0005623//cell;GO:0044464//cell part	GO:0036094//small molecule binding;GO:0005488//binding	GO:0044763//single-organism cellular process;GO:0050896//response to stimulus;GO:0035556//intracellular signal transduction;GO:0044699//single-organism process;GO:0044700//single organism signaling;GO:0007165//signal transduction;GO:0050789//regulation of biological process;GO:0007154//cell communication;GO:0051716//cellular response to stimulus;GO:0050794//regulation of cellular process;GO:00650…
TCONS_00044504	0	46.3333	0.001	0.143333	7.16323	0.00034579	0.0163676	yes	Itpr3	XP_014001394.1 PREDICTED: inositol 1,4,5-trisphosphate receptor type 3-like [Salmo salar]	Cellular Processes;Organismal Systems;Environmental Information Processing	Cellular commiunity;Cell growth and death;Signal transduction;Endocrine system;Circulatory system	ko04020//Calcium signaling pathway;ko04270//Vascular smooth muscle contraction;ko04070//Phosphatidylinositol signaling system;ko04114//Oocyte meiosis;ko04912//GnRH signaling pathway;ko04540//Gap junction	K04960	-	-	-
TCONS_00044673	560.667	2910.33	6.73	28.0767	2.06069	1.28e-06	0.000152991	yes	RPRD1B	XP_014001895.1 PREDICTED: regulation of nuclear pre-mRNA domain-containing protein 1B-like [Salmo salar]	-	-	-	-	-	-	-
TCONS_00044918	74.0933	1296.21	0.453333	6.08	3.74543	2.02e-13	1.19e-10	yes	-	CDQ60252.1 unnamed protein product [Oncorhynchus mykiss]	-	-	-	-	-	-	-
TCONS_00045297	56.5067	0	0.33	0.001	-8.36632	0.00125078	0.0433771	yes	HCFC1	XP_014002983.1 PREDICTED: host cell factor 1-like [Salmo salar]	-	-	-	-	-	-	GO:0032502//developmental process;GO:0044699//single-organism process;GO:0044767//single-organism developmental process;GO:0048869//cellular developmental process;GO:0030154//cell differentiation;GO:0044763//single-organism cellular process;GO:0009987//cellular process
TCONS_00045517	87.5367	473.987	0.656667	2.76	2.07144	8.64e-05	0.00544442	yes	PGBD4	CDQ84788.1 unnamed protein product [Oncorhynchus mykiss]	-	-	-	-	-	-	-
TCONS_00045858	197.637	0	0.873333	0.001	-9.77039	4.67e-12	2.11e-09	yes	Gvin1	XP_014011571.1 PREDICTED: interferon-induced very large GTPase 1-like isoform X1 [Salmo salar]	-	-	-	-	-	-	-
TCONS_00045903	103.567	660.783	0.63	3.1	2.29884	5.91e-06	0.000586912	yes	DNAJC3	CDQ74413.1 unnamed protein product [Oncorhynchus mykiss]	Genetic Information Processing	Folding, sorting and degradation	ko04141//Protein processing in endoplasmic reticulum	K09523	-	-	-
TCONS_00045974	11.05	178.683	0.146667	1.94	3.72544	2.42e-05	0.00195772	yes	USP53	XP_014011314.1 PREDICTED: inactive ubiquitin carboxyl-terminal hydrolase 53-like [Salmo salar]	-	-	-	-	-	-	-
TCONS_00046037	112.84	0.02	0.503333	0.001	-8.97537	1.56e-08	3.34e-06	yes	NFIB	XP_014011238.1 PREDICTED: nuclear factor 1 B-type-like isoform X5 [Salmo salar]	-	-	-	-	-	-	-
TCONS_00046499	60.3267	747.373	0.276667	2.82	3.34947	1.34e-06	0.0001585	yes	rad54l2	CDQ77163.1 unnamed protein product [Oncorhynchus mykiss]	-	-	-	-	-	-	-
TCONS_00046865	61.7333	0	0.223333	0.001	-7.80305	0.00103853	0.0379564	yes	KIF1A	XP_014001278.1 PREDICTED: kinesin-like protein KIF1B isoform X9 [Salmo salar]	-	-	-	-	-	-	-
TCONS_00047067	32.6667	220.343	0.293333	1.56667	2.41709	0.00124854	0.0433474	yes	TTI1	CDQ74611.1 unnamed protein product [Oncorhynchus mykiss]	-	-	-	-	-	-	-
TCONS_00047074	1300.61	588.21	4.97667	1.79667	-1.46986	0.00119517	0.0419849	yes	SARG	CDQ67842.1 unnamed protein product [Oncorhynchus mykiss]	-	-	-	-	-	-	-
TCONS_00047129	23.5133	219.683	0.196667	1.43333	2.86555	0.000129907	0.00763587	yes	Fbxo44	CDQ79192.1 unnamed protein product [Oncorhynchus mykiss]	Genetic Information Processing	Folding, sorting and degradation	ko04141//Protein processing in endoplasmic reticulum	K10100	-	-	-
TCONS_00047645	43.6767	261.023	0.423333	2.12667	2.32873	0.00102951	0.0377147	yes	dnajc5	XP_014002895.1 PREDICTED: dnaJ homolog subfamily C member 5-like [Salmo salar]	Genetic Information Processing	Folding, sorting and degradation	ko04141//Protein processing in endoplasmic reticulum	K09525	-	-	-
TCONS_00047976	243.64	48.06	2.24333	0.363333	-2.62628	0.000142786	0.00825305	yes	Tcerg1	XP_014053564.1 PREDICTED: transcription elongation regulator 1-like [Salmo salar]	Genetic Information Processing	Transcription	ko03040//Spliceosome	K12824	-	-	-
TCONS_00047984	38.77	740.803	0.403333	5.96667	3.88688	1.73e-09	4.65e-07	yes	CREBRF	XP_014053557.1 PREDICTED: CREB3 regulatory factor-like isoform X3 [Salmo salar]	-	-	-	-	-	-	-
TCONS_00048357	1223.6	9853.42	9.11333	59.81	2.71434	9.23e-09	2.08e-06	yes	hyou1	CDQ58349.1 unnamed protein product [Oncorhynchus mykiss]	Genetic Information Processing	Folding, sorting and degradation	ko04141//Protein processing in endoplasmic reticulum	K09486	-	-	-
TCONS_00048358	143.75	985.567	2.19	11.4233	2.38298	1.02e-05	0.000942287	yes	hyou1	ACN60316.1 Hypoxia up-regulated protein 1 precursor, partial [Salmo salar]	Genetic Information Processing	Folding, sorting and degradation	ko04141//Protein processing in endoplasmic reticulum	K09486	-	-	-
TCONS_00048366	43.12	1213.46	0.863333	19.8333	4.52187	2.16e-15	1.71e-12	yes	HSPA2	XP_014053074.1 PREDICTED: 78 kDa glucose-regulated protein homolog [Salmo salar]	Genetic Information Processing;Cellular Processes;Organismal Systems;Environmental Information Processing	Signal transduction;Endocrine system;Immune system;Folding, sorting and degradation;Transport and catabolism;Transcription;Aging	ko04010//MAPK signaling pathway;ko04144//Endocytosis;ko04141//Protein processing in endoplasmic reticulum;ko03040//Spliceosome;ko04915//Estrogen signaling pathway;ko04213//Longevity regulating pathway - multiple species;ko04612//Antigen processing and presentation	K03283	GO:0044464//cell part;GO:0043227//membrane-bounded organelle;GO:0043229//intracellular organelle;GO:0005623//cell;GO:0016020//membrane;GO:0043226//organelle;GO:0043231//intracellular membrane-bounded organelle;GO:0044424//intracellular part;GO:0005622//intracellular	GO:0005488//binding	GO:0044699//single-organism process;GO:0009987//cellular process
TCONS_00048367	0	130.567	0.001	2.12333	11.0521	2.19e-05	0.00179089	yes	HSPA2	XP_014053074.1 PREDICTED: 78 kDa glucose-regulated protein homolog [Salmo salar]	Organismal Systems;Cellular Processes;Environmental Information Processing;Genetic Information Processing	Immune system;Endocrine system;Signal transduction;Transcription;Transport and catabolism;Aging;Folding, sorting and degradation	ko04010//MAPK signaling pathway;ko04144//Endocytosis;ko04141//Protein processing in endoplasmic reticulum;ko03040//Spliceosome;ko04915//Estrogen signaling pathway;ko04213//Longevity regulating pathway - multiple species;ko04612//Antigen processing and presentation	K03283	GO:0016020//membrane;GO:0043226//organelle;GO:0043229//intracellular organelle;GO:0044424//intracellular part;GO:0005623//cell;GO:0043231//intracellular membrane-bounded organelle;GO:0044464//cell part;GO:0005622//intracellular;GO:0043227//membrane-bounded organelle	GO:0005488//binding	GO:0009987//cellular process;GO:0044699//single-organism process
TCONS_00048434	209.33	2231.7	2.72667	23.36	3.09883	2.8e-12	1.3e-09	yes	zbtb16a	XP_014053009.1 PREDICTED: zinc finger and BTB domain-containing protein 16-A isoform X1 [Salmo salar]	-	-	-	-	-	-	-
TCONS_00048454	430.407	0.1	1.82667	0.001	-10.835	1.87e-07	2.92e-05	yes	DDX10	CDQ73699.1 unnamed protein product [Oncorhynchus mykiss]	-	-	-	-	-	-	-
TCONS_00048625	3191.35	698.273	11.2733	1.89	-2.57646	6.11e-08	1.09e-05	yes	Ncor1	XP_014052760.1 PREDICTED: nuclear receptor corepressor 1-like isoform X7 [Salmo salar]	-	-	-	-	-	-	-
TCONS_00048859	0	112.08	0.001	1.16	10.1799	9.78e-07	0.000121403	yes	Pafah1b2	CDQ82305.1 unnamed protein product [Oncorhynchus mykiss]	Metabolism	Global and Overview;Lipid metabolism	ko01100//Metabolic pathways;ko00565//Ether lipid metabolism	K16795	-	-	-
TCONS_00049055	94.0267	0	0.453333	0.001	-8.82443	0.000341852	0.0162651	yes	Gigyf1	CDQ82371.1 unnamed protein product [Oncorhynchus mykiss]	-	-	-	-	-	-	-
TCONS_00049114	1.51	169.343	0.0233333	1.98	6.40696	1.13e-06	0.000137748	yes	cdca5-b	CDQ63644.1 unnamed protein product [Oncorhynchus mykiss]	-	-	-	-	-	-	-
TCONS_00049330	53.6367	0	0.376667	0.001	-8.55714	0.000276282	0.0138862	yes	zgc:63572	CDQ77824.1 unnamed protein product [Oncorhynchus mykiss]	-	-	-	-	-	-	-
TCONS_00049501	199.08	1038.45	1.73333	7.39667	2.09333	6.05e-06	0.000596369	yes	DNAJA1	XP_014038563.1 PREDICTED: dnaJ homolog subfamily A member 1-like [Salmo salar]	Genetic Information Processing	Folding, sorting and degradation	ko04141//Protein processing in endoplasmic reticulum	K09502	-	-	-
TCONS_00049627	0	99.3033	0.001	1.67667	10.7114	1.57e-06	0.000183386	yes	Slamf8	XP_014050885.1 PREDICTED: uncharacterized protein LOC106602656 [Salmo salar]	-	-	-	-	-	-	-
TCONS_00049628	0	244.887	0.001	5.06667	12.3068	2.16e-09	5.77e-07	yes	Slamf8	XP_014050885.1 PREDICTED: uncharacterized protein LOC106602656 [Salmo salar]	-	-	-	-	-	-	-
TCONS_00049632	293.38	1064.39	3.22	9.43333	1.55071	0.000498571	0.021628	yes	LONRF1	CDQ74209.1 unnamed protein product [Oncorhynchus mykiss]	-	-	-	-	-	-	-
TCONS_00050061	475.85	96.06	1.81333	0.286667	-2.6612	0.000108623	0.00660243	yes	VEGFC	NP_001167218.1 vascular endothelial growth factor C precursor [Salmo salar]	Cellular Processes;Environmental Information Processing	Signaling molecules and interaction;Cellular commiunity	ko04510//Focal adhesion;ko04060//Cytokine-cytokine receptor interaction	K05449	-	GO:0005515//protein binding;GO:0005102//receptor binding;GO:0005488//binding;GO:0005126//cytokine receptor binding	GO:0007167//enzyme linked receptor protein signaling pathway;GO:0016043//cellular component organization;GO:0001667//ameboidal-type cell migration;GO:0048646//anatomical structure formation involved in morphogenesis;GO:0065007//biological regulation;GO:0001568//blood vessel development;GO:0048699//generation of neurons;GO:0044767//single-organism developmental process;GO:0001525//angiogenesis;GO:…
TCONS_00050190	7.54	140.457	0.0766667	1.04667	3.77106	0.000920988	0.0347382	yes	PSIP1	CDQ84734.1 unnamed protein product [Oncorhynchus mykiss]	-	-	-	-	-	-	-
TCONS_00050757	51.16	0	0.306667	0.001	-8.26053	8.15e-05	0.00519996	yes	Fam168a	XP_014053182.1 PREDICTED: protein FAM168A isoform X1 [Salmo salar]	-	-	-	-	-	-	-
TCONS_00050937	40.37	0	0.226667	0.001	-7.82443	0.000382739	0.0176325	yes	Grk6	XP_014052720.1 PREDICTED: G protein-coupled receptor kinase 6-like [Salmo salar]	Cellular Processes;Organismal Systems	Transport and catabolism;Immune system	ko04144//Endocytosis;ko04062//Chemokine signaling pathway	K08291	-	GO:0016773//phosphotransferase activity, alcohol group as acceptor;GO:0004672//protein kinase activity;GO:0016301//kinase activity;GO:0016772//transferase activity, transferring phosphorus-containing groups;GO:0016740//transferase activity;GO:0003824//catalytic activity	GO:0009987//cellular process
TCONS_00051050	97.62	0	0.37	0.001	-8.53138	0.000156669	0.00885863	yes	CKAP2	CDQ67857.1 unnamed protein product [Oncorhynchus mykiss]	-	-	-	-	-	-	-
TCONS_00051372	366.747	109.187	2.14	0.493333	-2.11698	0.000174084	0.0096339	yes	Ksr1	XP_014052218.1 PREDICTED: kinase suppressor of Ras 1-like isoform X4 [Salmo salar]	-	-	-	-	-	-	-
TCONS_00051383	1872.34	8481.96	7.55667	26.88	1.83071	0.000164618	0.00922976	yes	ACAC	XP_014052175.1 PREDICTED: acetyl-CoA carboxylase isoform X7 [Salmo salar]	Metabolism;Organismal Systems	Global and Overview;Carbohydrate metabolism;Lipid metabolism;Endocrine system	ko01100//Metabolic pathways;ko04910//Insulin signaling pathway;ko01110//Biosynthesis of secondary metabolites;ko01212//Fatty acid metabolism;ko00620//Pyruvate metabolism;ko00640//Propanoate metabolism;ko00061//Fatty acid biosynthesis	K11262	-	-	-
TCONS_00051518	0	36.7967	0.001	0.0966667	6.59495	0.00092679	0.0348728	yes	Sptbn1	CDQ63636.1 unnamed protein product [Oncorhynchus mykiss]	-	-	-	-	-	-	-
TCONS_00051559	25.7333	317.047	0.376667	3.96333	3.39535	9.22e-06	0.000871986	yes	POLD3	CDQ69937.1 unnamed protein product [Oncorhynchus mykiss]	Genetic Information Processing;Metabolism	Nucleotide metabolism;Replication and repair;Global and Overview	ko01100//Metabolic pathways;ko00230//Purine metabolism;ko00240//Pyrimidine metabolism;ko03440//Homologous recombination;ko03420//Nucleotide excision repair;ko03030//DNA replication;ko03410//Base excision repair;ko03430//Mismatch repair	K03504	-	-	GO:0071704//organic substance metabolic process;GO:0006139//nucleobase-containing compound metabolic process;GO:0044238//primary metabolic process;GO:1901360//organic cyclic compound metabolic process;GO:0034641//cellular nitrogen compound metabolic process;GO:0006807//nitrogen compound metabolic process;GO:0044237//cellular metabolic process;GO:0008152//metabolic process;GO:0046483//heterocycle …
TCONS_00052077	0	182.853	0.001	0.5	8.96578	0.00143853	0.0481752	yes	ABCA1	XP_014050814.1 PREDICTED: LOW QUALITY PROTEIN: ATP-binding cassette sub-family A member 1-like [Salmo salar]	Environmental Information Processing	Membrane transport	ko02010//ABC transporters	K05641	GO:0016021//integral component of membrane;GO:0031224//intrinsic component of membrane;GO:0016020//membrane;GO:0044425//membrane part	GO:0005488//binding;GO:0016818//hydrolase activity, acting on acid anhydrides, in phosphorus-containing anhydrides;GO:0016462//pyrophosphatase activity;GO:0001882//nucleoside binding;GO:0001883//purine nucleoside binding;GO:0003824//catalytic activity;GO:0034185//apolipoprotein binding;GO:0016817//hydrolase activity, acting on acid anhydrides;GO:0032550//purine ribonucleoside binding;GO:0005515//…	GO:0061024//membrane organization;GO:0010324//membrane invagination;GO:0015850//organic hydroxy compound transport;GO:0015918//sterol transport;GO:0071702//organic substance transport;GO:0044699//single-organism process;GO:0030301//cholesterol transport;GO:0010876//lipid localization;GO:0033036//macromolecule localization;GO:0016043//cellular component organization;GO:0006810//transport;GO:007184…
TCONS_00053001	340.613	3169.72	2.19	16.1967	2.88669	1.66e-10	5.79e-08	yes	PHLDB2	XP_014012712.1 PREDICTED: pleckstrin homology-like domain family B member 2 isoform X8 [Salmo salar]	-	-	-	-	-	-	-
TCONS_00053059	181.6	0	0.606667	0.001	-9.24476	1.57e-09	4.33e-07	yes	tmem56-b	XP_013998648.1 PREDICTED: transmembrane protein 56-B-like [Salmo salar]	-	-	-	-	-	-	-
TCONS_00053061	2420.18	990.41	8.07333	2.51333	-1.68356	0.000614582	0.0256277	yes	tmem56-b	XP_013998648.1 PREDICTED: transmembrane protein 56-B-like [Salmo salar]	-	-	-	-	-	-	-
TCONS_00053078	413.993	98.7067	1.88	0.35	-2.42531	6.98e-05	0.00457367	yes	PALMD	XP_014012868.1 PREDICTED: uncharacterized protein LOC106578510 isoform X1 [Salmo salar]	-	-	-	-	-	-	-
TCONS_00053103	155.963	660.98	1.75333	6.11	1.80107	0.000540859	0.0229677	yes	STEAP1	XP_014012898.1 PREDICTED: STEAP family member 1B-like isoform X2 [Salmo salar]	Organismal Systems	Digestive system	ko04978//Mineral absorption	K14737	-	-	-
TCONS_00053366	77.1567	427.703	0.546667	2.42333	2.14826	4.27e-05	0.00303611	yes	Nfx1	CDQ81776.1 unnamed protein product [Oncorhynchus mykiss]	-	-	-	-	-	GO:0046872//metal ion binding;GO:0043167//ion binding;GO:0005488//binding;GO:0043169//cation binding	-
TCONS_00053781	97.9167	1252.39	0.73	7.40333	3.34221	2.11e-07	3.19e-05	yes	slc25a25b	CDQ65057.1 unnamed protein product [Oncorhynchus mykiss]	-	-	-	-	-	-	-
TCONS_00054174	175.86	1779.58	2.2	17.5633	2.99699	1.36e-09	3.83e-07	yes	PLK2	XP_014016889.1 PREDICTED: serine/threonine-protein kinase PLK2-like isoform X1 [Salmo salar]	Environmental Information Processing	Signal transduction	ko04068//FoxO signaling pathway	K08861	-	GO:0097159//organic cyclic compound binding;GO:0097367//carbohydrate derivative binding;GO:0036094//small molecule binding;GO:0004672//protein kinase activity;GO:0003824//catalytic activity;GO:0005488//binding;GO:0001883//purine nucleoside binding;GO:0016773//phosphotransferase activity, alcohol group as acceptor;GO:1901363//heterocyclic compound binding;GO:0016301//kinase activity;GO:0001882//nu…	GO:0071704//organic substance metabolic process;GO:0044267//cellular protein metabolic process;GO:0043170//macromolecule metabolic process;GO:0008152//metabolic process;GO:0006464//cellular protein modification process;GO:0006793//phosphorus metabolic process;GO:0019538//protein metabolic process;GO:0043412//macromolecule modification;GO:0044260//cellular macromolecule metabolic process;GO:000679…
TCONS_00054288	0	91.7633	0.001	0.37	8.53138	0.000599869	0.025098	yes	Arvcf	XP_019908172.1 PREDICTED: armadillo repeat protein deleted in velo-cardio-facial syndrome isoform X7 [Esox lucius]	-	-	-	-	-	-	-
TCONS_00054441	128.333	626	1.58333	6.18	1.96464	5.11e-05	0.00352377	yes	CREB3L3	CDQ90439.1 unnamed protein product [Oncorhynchus mykiss]	Organismal Systems	Endocrine system;Circulatory system	ko04261//Adrenergic signaling in cardiomyocytes;ko04916//Melanogenesis	K09048	-	-	-
TCONS_00054702	6	188	0.42	10.46	4.63835	1.32e-06	0.000157338	yes	rasgef1ba	XP_013998958.1 PREDICTED: ras-GEF domain-containing family member 1B-A-like isoform X1 [Salmo salar]	-	-	-	-	-	-	GO:0050794//regulation of cellular process;GO:0065007//biological regulation;GO:0050789//regulation of biological process
TCONS_00055029	133.88	9.47	1.69333	0.0833333	-4.34483	0.000332704	0.0159881	yes	mppe1	CDQ86679.1 unnamed protein product [Oncorhynchus mykiss]	-	-	-	-	GO:0044464//cell part;GO:0044424//intracellular part;GO:0005623//cell;GO:0043231//intracellular membrane-bounded organelle;GO:0005622//intracellular;GO:0044444//cytoplasmic part;GO:0043229//intracellular organelle;GO:0043227//membrane-bounded organelle;GO:0043226//organelle;GO:0005737//cytoplasm	GO:0003824//catalytic activity;GO:0016787//hydrolase activity;GO:0016788//hydrolase activity, acting on ester bonds	-
TCONS_00055230	62.7533	0	0.726667	0.001	-9.50515	1.27e-05	0.00113158	yes	Nupl1	XP_014012649.1 PREDICTED: nucleoporin p58/p45 isoform X5 [Salmo salar]	Genetic Information Processing	Translation	ko03013//RNA transport	K14307	-	-	-
TCONS_00056139	50.7067	397.293	0.363333	2.32	2.67476	0.000111496	0.00673117	yes	ULK1	XP_014015759.1 PREDICTED: serine/threonine-protein kinase ULK1-like isoform X4 [Salmo salar]	Environmental Information Processing;Cellular Processes	Transport and catabolism;Signal transduction	ko04150//mTOR signaling pathway;ko04140//Regulation of autophagy	K08269	-	-	-
TCONS_00056374	334.243	69.47	1.54	0.246667	-2.6423	0.000164689	0.00922976	yes	EWSR1	CDQ78528.1 unnamed protein product [Oncorhynchus mykiss]	-	-	-	-	-	-	-
TCONS_00056503	808.057	313.323	13.09	3.93333	-1.73464	0.000394291	0.0180317	yes	SLC25A1	XP_014016939.1 PREDICTED: tricarboxylate transport protein, mitochondrial-like [Salmo salar]	-	-	-	-	GO:0016020//membrane	-	-
TCONS_00056821	8278.36	28168	189.527	511.73	1.43298	0.000415501	0.0187543	yes	Xbp1	CDQ98065.1 unnamed protein product [Oncorhynchus mykiss]	Genetic Information Processing	Folding, sorting and degradation	ko04141//Protein processing in endoplasmic reticulum	K09027	-	GO:0003700//transcription factor activity, sequence-specific DNA binding;GO:0001071//nucleic acid binding transcription factor activity	GO:0006139//nucleobase-containing compound metabolic process;GO:0006725//cellular aromatic compound metabolic process;GO:0034654//nucleobase-containing compound biosynthetic process;GO:0009058//biosynthetic process;GO:0044767//single-organism developmental process;GO:0044260//cellular macromolecule metabolic process;GO:0006807//nitrogen compound metabolic process;GO:0044237//cellular metabolic pr…
TCONS_00056822	531.983	2468.01	9.69	35.3333	1.86646	2.66e-05	0.00211409	yes	Xbp1	CDQ88057.1 unnamed protein product [Oncorhynchus mykiss]	Genetic Information Processing	Folding, sorting and degradation	ko04141//Protein processing in endoplasmic reticulum	K09027	-	GO:0001071//nucleic acid binding transcription factor activity;GO:0003700//transcription factor activity, sequence-specific DNA binding	GO:0010467//gene expression;GO:0019438//aromatic compound biosynthetic process;GO:0044238//primary metabolic process;GO:0006351//transcription, DNA-templated;GO:0008152//metabolic process;GO:0009987//cellular process;GO:1901360//organic cyclic compound metabolic process;GO:1901362//organic cyclic compound biosynthetic process;GO:0044260//cellular macromolecule metabolic process;GO:0006807//nitrog…
TCONS_00056823	6309.99	19726.6	86.31	214.223	1.31152	0.000873961	0.0334085	yes	Xbp1	CDQ88057.1 unnamed protein product [Oncorhynchus mykiss]	Genetic Information Processing	Folding, sorting and degradation	ko04141//Protein processing in endoplasmic reticulum	K09027	-	GO:0005488//binding;GO:0003700//transcription factor activity, sequence-specific DNA binding;GO:0003677//DNA binding;GO:0001071//nucleic acid binding transcription factor activity;GO:1901363//heterocyclic compound binding;GO:0003676//nucleic acid binding;GO:0097159//organic cyclic compound binding	GO:0050789//regulation of biological process;GO:0043170//macromolecule metabolic process;GO:0032774//RNA biosynthetic process;GO:0071684//organism emergence from protective structure;GO:0090304//nucleic acid metabolic process;GO:0044699//single-organism process;GO:0044249//cellular biosynthetic process;GO:0032501//multicellular organismal process;GO:1901362//organic cyclic compound biosynthetic p…
TCONS_00057424	532.903	194.753	6.31	1.74333	-1.85579	0.0011765	0.0415395	yes	SLC25A1	CDQ70260.1 unnamed protein product [Oncorhynchus mykiss]	-	-	-	-	GO:0044425//membrane part;GO:0016020//membrane;GO:0031224//intrinsic component of membrane	-	GO:0009987//cellular process;GO:0044763//single-organism cellular process;GO:0044699//single-organism process
TCONS_00057639	29	0	0.303333	0.001	-8.24476	0.0013476	0.0458434	yes	BMP1	XP_013993642.1 PREDICTED: bone morphogenetic protein 1 isoform X1 [Salmo salar]	-	-	-	-	-	GO:0004175//endopeptidase activity;GO:0046914//transition metal ion binding;GO:0016787//hydrolase activity;GO:0070011//peptidase activity, acting on L-amino acid peptides;GO:0043169//cation binding;GO:0008233//peptidase activity;GO:0003824//catalytic activity;GO:0046872//metal ion binding;GO:0005488//binding;GO:0043167//ion binding	GO:0050789//regulation of biological process;GO:0065007//biological regulation;GO:0050793//regulation of developmental process;GO:0044699//single-organism process;GO:0071704//organic substance metabolic process;GO:0043170//macromolecule metabolic process;GO:0044767//single-organism developmental process;GO:0044238//primary metabolic process;GO:0044707//single-multicellular organism process;GO:000…
TCONS_00057886	31.98	0	0.33	0.001	-8.36632	0.000874913	0.0334245	yes	chrne	XP_013993192.1 PREDICTED: acetylcholine receptor subunit gamma-like [Salmo salar]	Environmental Information Processing	Signaling molecules and interaction	ko04080//Neuroactive ligand-receptor interaction	K04817	-	-	-
TCONS_00057957	0	204.62	0.001	1.24333	10.28	1.02e-07	1.71e-05	yes	USP25	XP_013993322.1 PREDICTED: ubiquitin carboxyl-terminal hydrolase 25-like isoform X8 [Salmo salar]	-	-	-	-	-	-	-
TCONS_00058917	112.207	0	0.623333	0.001	-9.28386	3.08e-08	5.95e-06	yes	KANSL1	XP_014048083.1 PREDICTED: KAT8 regulatory NSL complex subunit 1-like isoform X3 [Salmo salar]	-	-	-	-	-	-	-
TCONS_00059102	30.59	319.387	0.14	1.22333	3.12732	4.43e-06	0.000457465	yes	FAM134C	CDQ87025.1 unnamed protein product [Oncorhynchus mykiss]	-	-	-	-	-	-	-
TCONS_00059718	296.09	78.27	3.92667	0.856667	-2.1965	0.00032449	0.0156659	yes	-	AAW66972.1 immunoglobulin mu heavy chain secretory form [Oncorhynchus mykiss]	Environmental Information Processing;Organismal Systems;Cellular Processes	Signal transduction;Immune system;Transport and catabolism	ko04020//Calcium signaling pathway;ko04145//Phagosome;ko04672//Intestinal immune network for IgA production	K06856	-	-	-
TCONS_00059727	33.07	0	0.51	0.001	-8.99435	0.00120755	0.0423482	yes	Ighm	CDQ91984.1 unnamed protein product [Oncorhynchus mykiss]	-	-	-	-	-	-	-
TCONS_00059843	236.37	15.9933	1.2	0.06	-4.32193	0.000646949	0.0266921	yes	LMTK2	XP_014049707.1 PREDICTED: serine/threonine-protein kinase LMTK2-like [Salmo salar]	-	-	-	-	-	GO:0003824//catalytic activity;GO:0016772//transferase activity, transferring phosphorus-containing groups;GO:0016740//transferase activity	-
TCONS_00059868	27.8067	332.953	0.416667	3.82333	3.19787	4.39e-06	0.000454882	yes	TRPM5	XP_014014782.1 PREDICTED: transient receptor potential cation channel subfamily M member 4-like isoform X1 [Salmo salar]	-	-	-	-	-	-	-
TCONS_00060952	102.79	629.51	1.05	5.13667	2.29044	6.29e-05	0.00417638	yes	-	CDQ89815.1 unnamed protein product [Oncorhynchus mykiss]	Cellular Processes	Transport and catabolism	ko04140//Regulation of autophagy	K17890	-	-	-
TCONS_00061274	94.38	827.277	0.826667	5.77333	2.80403	2.96e-05	0.00229052	yes	zbtb16a	CDQ73695.1 unnamed protein product [Oncorhynchus mykiss]	-	-	-	-	-	-	-
TCONS_00061941	268.877	1334.33	1.04667	3.99667	1.933	0.000337948	0.016137	yes	colgalt1	XP_014048162.1 PREDICTED: GEM-interacting protein-like isoform X1 [Salmo salar]	-	-	-	-	-	-	-
TCONS_00061942	133.667	827.213	0.536667	2.89333	2.43063	3.04e-05	0.00233583	yes	colgalt1	XP_014048165.1 PREDICTED: GEM-interacting protein-like isoform X4 [Salmo salar]	-	-	-	-	-	-	-
TCONS_00062231	0	89.8167	0.001	0.93	9.86109	2.88e-06	0.000313917	yes	hsp70	NP_001117700.1 heat shock protein 70a [Oncorhynchus mykiss]	Environmental Information Processing;Cellular Processes;Genetic Information Processing	Signal transduction;Transcription;Transport and catabolism;Folding, sorting and degradation	ko04010//MAPK signaling pathway;ko04144//Endocytosis;ko04141//Protein processing in endoplasmic reticulum;ko03040//Spliceosome	K03283	-	GO:0001882//nucleoside binding;GO:0036094//small molecule binding;GO:0032549//ribonucleoside binding;GO:0005488//binding;GO:1901363//heterocyclic compound binding;GO:0032550//purine ribonucleoside binding;GO:0097159//organic cyclic compound binding;GO:0001883//purine nucleoside binding;GO:0097367//carbohydrate derivative binding	-
TCONS_00062606	547.647	126.453	4.72	0.816667	-2.53097	1.61e-05	0.00138379	yes	RDH8	XP_014059387.1 PREDICTED: retinol dehydrogenase 8-like [Salmo salar]	Metabolism	Global and Overview;Metabolism of cofactors and vitamins	ko01100//Metabolic pathways;ko00830//Retinol metabolism	K11150	GO:0044464//cell part;GO:0005623//cell;GO:0044424//intracellular part;GO:0005622//intracellular	GO:0003824//catalytic activity	GO:0006694//steroid biosynthetic process;GO:0008152//metabolic process;GO:0008610//lipid biosynthetic process;GO:0044711//single-organism biosynthetic process;GO:0008202//steroid metabolic process;GO:0006629//lipid metabolic process;GO:0044238//primary metabolic process;GO:0044710//single-organism metabolic process;GO:1901576//organic substance biosynthetic process;GO:0044699//single-organism pro…
TCONS_00062790	53.4633	0	0.743333	0.001	-9.53787	0.00011309	0.00680273	yes	CYTH1	XP_014049160.1 PREDICTED: cytohesin-3-like [Salmo salar]	Cellular Processes	Transport and catabolism	ko04144//Endocytosis	K18441	-	-	-
TCONS_00063204	95.59	392.143	0.89	3.01333	1.75948	0.00127268	0.0438733	yes	ndel1b	XP_014057938.1 PREDICTED: nuclear distribution protein nudE-like 1-B [Salmo salar]	-	-	-	-	-	-	-
TCONS_00063543	198.59	10.7333	3.15667	0.143333	-4.46096	0.000797033	0.0311937	yes	XPNPEP1	NP_001135239.1 xaa-Pro aminopeptidase 1 [Salmo salar]	-	-	-	-	-	GO:0005488//binding;GO:0003824//catalytic activity;GO:0016787//hydrolase activity;GO:0008238//exopeptidase activity;GO:0043167//ion binding;GO:0070011//peptidase activity, acting on L-amino acid peptides;GO:0008233//peptidase activity;GO:0043169//cation binding	GO:0043170//macromolecule metabolic process;GO:0044238//primary metabolic process;GO:0019538//protein metabolic process;GO:0008152//metabolic process;GO:0071704//organic substance metabolic process
TCONS_00063693	79.8667	0	0.686667	0.001	-9.42347	0.000313248	0.0153246	yes	atg4d	XP_013986093.1 PREDICTED: cysteine protease ATG4D-like [Salmo salar]	Cellular Processes	Transport and catabolism	ko04140//Regulation of autophagy	K08342	-	-	-
TCONS_00064177	1145.06	251.137	5.82667	0.986667	-2.56204	7.55e-07	9.64e-05	yes	PITPNC1	XP_014027714.1 PREDICTED: cytoplasmic phosphatidylinositol transfer protein 1-like isoform X1 [Salmo salar]	-	-	-	-	-	-	-
TCONS_00064275	928.153	5272.21	31.4367	133.943	2.0911	0.00026967	0.0136417	yes	IFITM5	NP_001118085.1 interferon inducible protein [Oncorhynchus mykiss]	-	-	-	-	GO:0044425//membrane part;GO:0031224//intrinsic component of membrane;GO:0016020//membrane	-	-
TCONS_00064458	135.62	650.87	1.08667	4.25333	1.96868	0.000131744	0.00772932	yes	-	KKF17658.1 hypothetical protein EH28_08853 [Larimichthys crocea]	-	-	-	-	-	-	-
TCONS_00064617	342.657	1733.7	1.49333	5.98667	2.00322	7.09e-06	0.000690583	yes	X-element\ORF2	CDQ98476.1 unnamed protein product [Oncorhynchus mykiss]	-	-	-	-	-	-	-
TCONS_00064625	132.81	647.547	1.25333	4.94667	1.98069	8.61e-05	0.00543177	yes	Socs7	XP_014059995.1 PREDICTED: suppressor of cytokine signaling 7-like isoform X1 [Salmo salar]	Environmental Information Processing	Signal transduction	ko04630//Jak-STAT signaling pathway	K04699	-	-	GO:0050794//regulation of cellular process;GO:0023052//signaling;GO:0065007//biological regulation;GO:0007154//cell communication;GO:0051716//cellular response to stimulus;GO:0007165//signal transduction;GO:0044699//single-organism process;GO:0009987//cellular process;GO:0050789//regulation of biological process;GO:0044763//single-organism cellular process;GO:0050896//response to stimulus;GO:0044…
TCONS_00064971	122.07	0	1.2	0.001	-10.2288	8.98e-05	0.00561958	yes	CARD10	XP_014059254.1 PREDICTED: caspase recruitment domain-containing protein 10-like [Salmo salar]	-	-	-	-	-	-	-
TCONS_00064973	31.6233	432.727	0.15	1.58333	3.39993	0.00137709	0.046607	yes	Tnrc6b	XP_014059252.1 PREDICTED: trinucleotide repeat-containing gene 6B protein-like [Salmo salar]	-	-	-	-	-	-	-
TCONS_00065027	0	114.147	0.001	0.556667	9.12067	0.000238849	0.0124353	yes	Rbfox2	XP_019906587.1 PREDICTED: RNA binding protein fox-1 homolog 2 isoform X2 [Esox lucius]	-	-	-	-	-	-	-
TCONS_00066340	1	376.267	0.05	13.3833	8.06429	6.26e-13	3.18e-10	yes	DNAJB1	XP_014038378.1 PREDICTED: dnaJ homolog subfamily B member 1-like [Salmo salar]	-	-	-	-	-	GO:0005488//binding;GO:0005515//protein binding	GO:0044260//cellular macromolecule metabolic process;GO:0044238//primary metabolic process;GO:0009987//cellular process;GO:0043170//macromolecule metabolic process;GO:0071704//organic substance metabolic process;GO:0008152//metabolic process;GO:0019538//protein metabolic process;GO:0044237//cellular metabolic process;GO:0044267//cellular protein metabolic process
TCONS_00066345	0	53.3333	0.001	0.593333	9.2127	0.000129519	0.00762024	yes	NLRC3	XP_013985750.1 PREDICTED: NACHT, LRR and PYD domains-containing protein 3-like [Salmo salar]	-	-	-	-	-	-	-
TCONS_00066934	59.2633	0.896667	0.483333	0.00666667	-6.17991	0.000250708	0.0129127	yes	AHNAK	CDQ70898.1 unnamed protein product [Oncorhynchus mykiss]	-	-	-	-	-	-	-
TCONS_00066975	113.883	0	0.873333	0.001	-9.77039	4.98e-08	9.12e-06	yes	Itgal	XP_014032227.1 PREDICTED: integrin alpha-L-like [Salmo salar]	Cellular Processes;Environmental Information Processing	Signaling molecules and interaction;Cell motility	ko04810//Regulation of actin cytoskeleton;ko04514//Cell adhesion molecules (CAMs)	K05718	-	-	-
TCONS_00067325	784.98	140.73	3.13667	0.423333	-2.88937	3.91e-07	5.39e-05	yes	srf	XP_013986623.1 PREDICTED: serum response factor-like isoform X1 [Salmo salar]	Environmental Information Processing	Signal transduction	ko04010//MAPK signaling pathway	K04378	-	-	-
TCONS_00067627	18.13	16077.8	0.24	179.267	9.54486	2.41e-36	1.25e-32	yes	hsp70	NP_001118217.1 heat shock protein 70b [Oncorhynchus mykiss]	Genetic Information Processing;Environmental Information Processing;Cellular Processes	Folding, sorting and degradation;Transport and catabolism;Transcription;Signal transduction	ko04010//MAPK signaling pathway;ko04144//Endocytosis;ko04141//Protein processing in endoplasmic reticulum;ko03040//Spliceosome	K03283	-	GO:0032550//purine ribonucleoside binding;GO:0001883//purine nucleoside binding;GO:0005488//binding;GO:0097367//carbohydrate derivative binding;GO:0097159//organic cyclic compound binding;GO:1901363//heterocyclic compound binding;GO:0001882//nucleoside binding;GO:0032549//ribonucleoside binding;GO:0036094//small molecule binding	-
TCONS_00067628	421.893	534704	5.25	5370.92	9.99864	3.55e-62	2.21e-57	yes	hsp70	NP_001118217.1 heat shock protein 70b [Oncorhynchus mykiss]	Cellular Processes;Environmental Information Processing;Genetic Information Processing	Signal transduction;Folding, sorting and degradation;Transcription;Transport and catabolism	ko04010//MAPK signaling pathway;ko04144//Endocytosis;ko04141//Protein processing in endoplasmic reticulum;ko03040//Spliceosome	K03283	-	GO:0032549//ribonucleoside binding;GO:0036094//small molecule binding;GO:0005488//binding;GO:0097367//carbohydrate derivative binding;GO:0001883//purine nucleoside binding;GO:1901363//heterocyclic compound binding;GO:0097159//organic cyclic compound binding;GO:0032550//purine ribonucleoside binding;GO:0001882//nucleoside binding	-
TCONS_00067631	0	67.0133	0.001	1.00333	9.97059	3.18e-05	0.00242181	yes	hsp70	NP_001118217.1 heat shock protein 70b [Oncorhynchus mykiss]	Genetic Information Processing;Environmental Information Processing;Cellular Processes	Signal transduction;Transport and catabolism;Transcription;Folding, sorting and degradation	ko04010//MAPK signaling pathway;ko04144//Endocytosis;ko04141//Protein processing in endoplasmic reticulum;ko03040//Spliceosome	K03283	-	GO:0005488//binding;GO:0001883//purine nucleoside binding;GO:0032549//ribonucleoside binding;GO:0097159//organic cyclic compound binding;GO:0097367//carbohydrate derivative binding;GO:0036094//small molecule binding;GO:0032550//purine ribonucleoside binding;GO:1901363//heterocyclic compound binding;GO:0001882//nucleoside binding	-
TCONS_00068161	0	206.543	0.001	2.73	11.4147	5.09e-06	0.000514609	yes	-	XP_014058826.1 PREDICTED: RUS1 family protein C16orf58 homolog isoform X1 [Salmo salar]	-	-	-	-	-	-	-
TCONS_00068331	9.84667	304.907	0.126667	3.24	4.67688	4.61e-09	1.12e-06	yes	BAIAP2L1	XP_014049703.1 PREDICTED: brain-specific angiogenesis inhibitor 1-associated protein 2-like protein 1 [Salmo salar]	-	-	-	-	-	-	-
TCONS_00068897	189.633	1406.55	2.07333	12.43	2.5838	5.48e-06	0.00055202	yes	mfsd2ab	XP_013998687.1 PREDICTED: sodium-dependent lysophosphatidylcholine symporter 1-B-like isoform X1 [Salmo salar]	-	-	-	-	GO:0016020//membrane	GO:0022892//substrate-specific transporter activity;GO:0022804//active transmembrane transporter activity;GO:0005319//lipid transporter activity;GO:0022857//transmembrane transporter activity;GO:0005215//transporter activity;GO:0015291//secondary active transmembrane transporter activity	GO:0010876//lipid localization;GO:0009987//cellular process;GO:0033036//macromolecule localization;GO:0044767//single-organism developmental process;GO:0032502//developmental process;GO:0048468//cell development;GO:0044699//single-organism process;GO:1902578//single-organism localization;GO:0048856//anatomical structure development;GO:0006869//lipid transport;GO:0051234//establishment of localiza…
TCONS_00069090	30.08	198.757	0.246667	1.36667	2.47003	0.0013348	0.0455817	yes	Osbpl3	XP_013998427.1 PREDICTED: oxysterol-binding protein-related protein 3-like isoform X2 [Salmo salar]	-	-	-	-	-	-	-
TCONS_00069171	0	104.477	0.001	0.633333	9.30682	0.00022828	0.0119749	yes	Ctnnal1	XP_014034046.1 PREDICTED: alpha-catulin-like isoform X1 [Salmo salar]	-	-	-	-	-	GO:0005488//binding;GO:0005515//protein binding	-
TCONS_00069248	306.347	93.3033	1.25667	0.31	-2.01926	0.000456468	0.0201091	yes	-	CDQ96003.1 unnamed protein product, partial [Oncorhynchus mykiss]	-	-	-	-	-	-	-
TCONS_00069732	566.333	185.667	5.64667	1.51667	-1.8965	0.000178539	0.00983179	yes	-	-	-	-	-	-	-	-	-
TCONS_00070574	140.33	2160.46	1.15667	14.1267	3.61038	0.0013807	0.0466894	yes	Slc43a1	XP_014055020.1 PREDICTED: large neutral amino acids transporter small subunit 3-like [Salmo salar]	-	-	-	-	-	-	-
TCONS_00070601	382.403	71.0367	3.79333	0.543333	-2.80356	4.91e-05	0.00341896	yes	-	XP_014067541.1 PREDICTED: uncharacterized protein LOC106611644 [Salmo salar]	-	-	-	-	-	-	-
TCONS_00070626	316.333	47.3333	0.923333	0.1	-3.20685	3.27e-05	0.0024596	yes	RTase	CDQ71706.1 unnamed protein product [Oncorhynchus mykiss]	-	-	-	-	-	-	-
TCONS_00070753	356.37	12.27	3.90667	0.1	-5.28787	6.01e-05	0.00401764	yes	-	XP_014067295.1 PREDICTED: apelin [Salmo salar]	Environmental Information Processing	Signaling molecules and interaction	ko04080//Neuroactive ligand-receptor interaction	K05225	-	GO:0005102//receptor binding;GO:0005515//protein binding;GO:0005488//binding	GO:0051179//localization;GO:0009790//embryo development;GO:0048598//embryonic morphogenesis;GO:0001944//vasculature development;GO:0044767//single-organism developmental process;GO:0042074//cell migration involved in gastrulation;GO:0050896//response to stimulus;GO:0048856//anatomical structure development;GO:0044763//single-organism cellular process;GO:0006928//movement of cell or subcellular co…
TCONS_00071382	60.1133	0	2.38333	0.001	-11.2188	5.13e-05	0.00352861	yes	UBP1	XP_010871585.1 PREDICTED: upstream-binding protein 1 isoform X1 [Esox lucius]	-	-	-	-	-	-	-
TCONS_00071850	162.123	0.13	0.68	0.001	-9.40939	1.9e-11	7.89e-09	yes	ARID1B	XP_013997828.1 PREDICTED: AT-rich interactive domain-containing protein 1A-like isoform X2 [Salmo salar]	-	-	-	-	-	-	-
TCONS_00071960	218.863	1812.69	1.50667	9.99333	2.72961	8.64e-09	1.96e-06	yes	mef2d	XP_013997031.1 PREDICTED: myocyte-specific enhancer factor 2D homolog isoform X5 [Salmo salar]	-	-	-	-	-	-	-
TCONS_00072330	48.8467	324.593	0.486667	2.64	2.43953	0.000109401	0.0066368	yes	ZDHHC3	CDQ68973.1 unnamed protein product [Oncorhynchus mykiss]	-	-	-	-	GO:0031224//intrinsic component of membrane;GO:0044425//membrane part;GO:0016020//membrane	GO:0046914//transition metal ion binding;GO:0016746//transferase activity, transferring acyl groups;GO:0016409//palmitoyltransferase activity;GO:0003824//catalytic activity;GO:0016747//transferase activity, transferring acyl groups other than amino-acyl groups;GO:0043169//cation binding;GO:0043167//ion binding;GO:0046872//metal ion binding;GO:0005488//binding;GO:0016740//transferase activity	-
TCONS_00073056	2.06	645.483	0.0133333	2.99667	7.81218	1.32e-17	1.4e-14	yes	PcgF3	XP_014054928.1 PREDICTED: polycomb group RING finger protein 3-like [Salmo salar]	-	-	-	-	-	GO:0005488//binding;GO:0043167//ion binding;GO:0043169//cation binding	-
TCONS_00073559	647.57	206.297	4.16333	1.06	-1.97367	5.39e-05	0.00367567	yes	OGT	XP_017951771.1 PREDICTED: UDP-N-acetylglucosamine--peptide N-acetylglucosaminyltransferase 110 kDa subunit isoform X2 [Xenopus tropicalis]	Metabolism	Glycan biosynthesis and metabolism	ko00514//Other types of O-glycan biosynthesis	K09667	-	-	-
TCONS_00073631	610.19	0	4.64333	0.001	-12.1809	4.09e-30	1.42e-26	yes	TNIP1	XP_014054034.1 PREDICTED: TNFAIP3-interacting protein 1-like isoform X3 [Salmo salar]	-	-	-	-	-	-	-
TCONS_00073891	2209.79	11.3967	75.0367	0.266667	-8.13641	0.00041913	0.0188636	yes	-	ABY21331.1 prostaglandine D synthase [Oncorhynchus masou formosanus]	Metabolism	Global and Overview;Lipid metabolism	ko01100//Metabolic pathways;ko00590//Arachidonic acid metabolism	K01830	-	-	-
TCONS_00073900	1938.41	855.983	5.31	1.80333	-1.55805	0.000879075	0.0335219	yes	jockey\pol	CDQ78441.1 unnamed protein product [Oncorhynchus mykiss]	-	-	-	-	-	-	-
TCONS_00073907	149.377	574.213	1.58333	4.92667	1.63765	0.000701478	0.0283976	yes	ZNF205	XP_014036997.1 PREDICTED: zinc finger protein 732-like [Salmo salar]	-	-	-	-	-	-	-
TCONS_00073952	294.667	92	2.92667	0.69	-2.08459	0.000863153	0.0330967	yes	GRAMD1C	CDQ80158.1 unnamed protein product [Oncorhynchus mykiss]	-	-	-	-	-	-	-
TCONS_00074147	659.683	173.463	3.09667	0.62	-2.32038	1.85e-05	0.0015508	yes	Slc12a7	CDQ70178.1 unnamed protein product [Oncorhynchus mykiss]	-	-	-	-	-	-	-
TCONS_00074245	439.077	27.1133	1.94	0.1	-4.27798	7.29e-11	2.74e-08	yes	DNAJC13	XP_014036386.1 PREDICTED: dnaJ homolog subfamily C member 13-like isoform X4 [Salmo salar]	-	-	-	-	-	-	-
TCONS_00074246	0	292.86	0.001	1.02333	9.99906	1.66e-16	1.5e-13	yes	DNAJC13	XP_014036387.1 PREDICTED: dnaJ homolog subfamily C member 13-like isoform X5 [Salmo salar]	-	-	-	-	-	-	-
TCONS_00074556	62.7267	469.663	0.393333	2.44333	2.63503	1.09e-05	0.000998344	yes	PCYT1A	CDQ72174.1 unnamed protein product [Oncorhynchus mykiss]	Metabolism	Global and Overview;Lipid metabolism	ko01100//Metabolic pathways;ko00564//Glycerophospholipid metabolism	K00968	GO:0016020//membrane;GO:0044444//cytoplasmic part;GO:0005623//cell;GO:0043226//organelle;GO:0044464//cell part;GO:0031090//organelle membrane;GO:0043227//membrane-bounded organelle;GO:0044422//organelle part;GO:0044424//intracellular part;GO:0005737//cytoplasm;GO:0005622//intracellular	-	GO:0009058//biosynthetic process;GO:0008152//metabolic process;GO:0006066//alcohol metabolic process;GO:1901617//organic hydroxy compound biosynthetic process;GO:1901615//organic hydroxy compound metabolic process;GO:0046165//alcohol biosynthetic process;GO:0044710//single-organism metabolic process;GO:0044283//small molecule biosynthetic process;GO:0044699//single-organism process;GO:1901576//or…
TCONS_00075237	50.13	0	0.756667	0.001	-9.56351	0.000504794	0.0218141	yes	nrf1	XP_014064277.1 PREDICTED: nuclear respiratory factor 1 isoform X5 [Salmo salar]	-	-	-	-	-	-	-
TCONS_00075706	0	46.0067	0.001	0.143333	7.16323	0.000377484	0.0174808	yes	ARFGEF1	XP_014036855.1 PREDICTED: brefeldin A-inhibited guanine nucleotide-exchange protein 1-like isoform X1 [Salmo salar]	Cellular Processes	Transport and catabolism	ko04144//Endocytosis	K18442	-	-	-
TCONS_00075773	384.813	56.5133	2.73667	0.316667	-3.11138	3.4e-06	0.000364992	yes	Asph	XP_014036798.1 PREDICTED: aspartyl/asparaginyl beta-hydroxylase-like isoform X16 [Salmo salar]	-	-	-	-	-	-	-
TCONS_00075874	260.057	0	3.41667	0.001	-11.7384	8.57e-14	5.35e-11	yes	PCK2	XP_014036551.1 PREDICTED: phosphoenolpyruvate carboxykinase [GTP], mitochondrial isoform X2 [Salmo salar]	Environmental Information Processing;Organismal Systems;Metabolism	Signal transduction;Endocrine system;Global and Overview;Carbohydrate metabolism	ko01100//Metabolic pathways;ko04910//Insulin signaling pathway;ko04068//FoxO signaling pathway;ko04920//Adipocytokine signaling pathway;ko03320//PPAR signaling pathway;ko01110//Biosynthesis of secondary metabolites;ko00010//Glycolysis / Gluconeogenesis;ko00620//Pyruvate metabolism;ko01130//Biosynthesis of antibiotics;ko00020//Citrate cycle (TCA cycle);ko01120//Microbial metabolism in diverse envi…	K01596	-	-	-
TCONS_00076033	338.49	121.633	1.20667	0.333333	-1.85599	0.00105484	0.0383947	yes	scrib	XP_014036357.1 PREDICTED: protein scribble homolog isoform X3 [Salmo salar]	-	-	-	-	-	-	-
TCONS_00076326	99.6567	722.61	2.39	13.85	2.5348	1.99e-07	3.05e-05	yes	MASP1	NP_001153950.1 mannan-binding protein-associated serine protease 3 precursor [Oncorhynchus mykiss]	Organismal Systems	Immune system	ko04610//Complement and coagulation cascades	K03992	-	-	-
TCONS_00076327	52.2433	462.817	1.25333	8.98667	2.84202	6.07e-06	0.000597859	yes	MASP1	NP_001153950.1 mannan-binding protein-associated serine protease 3 precursor [Oncorhynchus mykiss]	-	-	-	-	-	-	GO:0009987//cellular process;GO:0044699//single-organism process;GO:0006928//movement of cell or subcellular component;GO:0051179//localization;GO:0051674//localization of cell;GO:0044763//single-organism cellular process;GO:0040011//locomotion;GO:0048870//cell motility;GO:0001667//ameboidal-type cell migration;GO:0016477//cell migration
TCONS_00076523	88.0667	0	0.466667	0.001	-8.86625	2.48e-06	0.000276853	yes	Kif21a	XP_014008240.1 PREDICTED: kinesin-like protein KIF21A isoform X4 [Salmo salar]	-	-	-	-	-	-	-
TCONS_00077437	477.867	124.923	1.64667	0.326667	-2.33366	0.000179517	0.0098646	yes	Pank1	XP_014013506.1 PREDICTED: pantothenate kinase 3-like isoform X1 [Salmo salar]	Metabolism	Metabolism of cofactors and vitamins;Global and Overview	ko01100//Metabolic pathways;ko00770//Pantothenate and CoA biosynthesis	K09680	-	GO:1901363//heterocyclic compound binding;GO:0001882//nucleoside binding;GO:0032549//ribonucleoside binding;GO:0001883//purine nucleoside binding;GO:0097159//organic cyclic compound binding;GO:0005488//binding;GO:0036094//small molecule binding;GO:0097367//carbohydrate derivative binding;GO:0032550//purine ribonucleoside binding	GO:0009058//biosynthetic process;GO:0006796//phosphate-containing compound metabolic process;GO:0009108//coenzyme biosynthetic process;GO:0006793//phosphorus metabolic process;GO:0008152//metabolic process;GO:0044249//cellular biosynthetic process;GO:0051188//cofactor biosynthetic process;GO:0006732//coenzyme metabolic process;GO:0009987//cellular process;GO:0051186//cofactor metabolic process;GO…
TCONS_00077561	7091.4	3528.58	58.83	22.8233	-1.36604	0.00143771	0.0481737	yes	A1CF	XP_014013737.1 PREDICTED: APOBEC1 complementation factor-like isoform X2 [Salmo salar]	-	-	-	-	-	GO:0097159//organic cyclic compound binding;GO:0005488//binding	-
TCONS_00077581	0	70.78	0.001	0.923333	9.85071	5.02e-05	0.00347361	yes	LIPA	XP_014013757.1 PREDICTED: lysosomal acid lipase/cholesteryl ester hydrolase-like isoform X1 [Salmo salar]	Cellular Processes;Metabolism	Lipid metabolism;Transport and catabolism	ko04142//Lysosome;ko00100//Steroid biosynthesis	K01052	-	GO:0003824//catalytic activity;GO:0016787//hydrolase activity	GO:0044699//single-organism process;GO:0044238//primary metabolic process;GO:0044710//single-organism metabolic process;GO:0006629//lipid metabolic process;GO:0071704//organic substance metabolic process;GO:0008152//metabolic process
TCONS_00078353	119.727	5.81	0.89	0.0366667	-4.60126	0.000183541	0.0100064	yes	Mtor	NP_001070679.2 serine/threonine-protein kinase mTOR [Danio rerio]	Environmental Information Processing;Organismal Systems	Signal transduction;Endocrine system	ko04910//Insulin signaling pathway;ko04150//mTOR signaling pathway;ko04630//Jak-STAT signaling pathway;ko04012//ErbB signaling pathway;ko04920//Adipocytokine signaling pathway	K07203	-	-	-
TCONS_00078586	302.68	87.54	3.10667	0.703333	-2.14309	0.000238699	0.0124353	yes	HNRNPA1	CDQ59478.1 unnamed protein product [Oncorhynchus mykiss]	Genetic Information Processing	Transcription	ko03040//Spliceosome	K12741	GO:0044423//virion part;GO:0019012//virion;GO:0032991//macromolecular complex	GO:0097159//organic cyclic compound binding;GO:0005488//binding	-
TCONS_00078639	35.9333	0	0.566667	0.001	-9.14636	0.00115375	0.0411552	yes	hnf4a	CDQ59448.1 unnamed protein product [Oncorhynchus mykiss]	-	-	-	-	GO:0043226//organelle;GO:0044424//intracellular part;GO:0043231//intracellular membrane-bounded organelle;GO:0005623//cell;GO:0005622//intracellular;GO:0043227//membrane-bounded organelle;GO:0044464//cell part;GO:0043229//intracellular organelle	GO:0046914//transition metal ion binding;GO:0004872//receptor activity;GO:0097159//organic cyclic compound binding;GO:1901363//heterocyclic compound binding;GO:0003677//DNA binding;GO:0060089//molecular transducer activity;GO:0043167//ion binding;GO:0046872//metal ion binding;GO:0005488//binding;GO:0043169//cation binding;GO:0038023//signaling receptor activity;GO:0004871//signal transducer activ…	GO:0010033//response to organic substance;GO:0009725//response to hormone;GO:0044260//cellular macromolecule metabolic process;GO:0044700//single organism signaling;GO:0050789//regulation of biological process;GO:0009987//cellular process;GO:0050896//response to stimulus;GO:0044249//cellular biosynthetic process;GO:0032870//cellular response to hormone stimulus;GO:0007165//signal transduction;GO:…
TCONS_00078683	2908.51	166.25	10.7133	0.486667	-4.46033	1.35e-18	1.59e-15	yes	CDA	CDQ97610.1 unnamed protein product [Oncorhynchus mykiss]	Metabolism	Global and Overview;Nucleotide metabolism;Xenobiotics biodegradation and metabolism	ko01100//Metabolic pathways;ko00240//Pyrimidine metabolism;ko00983//Drug metabolism - other enzymes	K01489	-	GO:0003824//catalytic activity	-
TCONS_00078941	11.6533	152.623	0.203333	2.09667	3.36618	0.000431306	0.0192451	yes	smim1	XP_014001141.1 PREDICTED: small integral membrane protein 1 [Salmo salar]	-	-	-	-	-	-	-
TCONS_00079016	652.127	0	4.79667	0.001	-12.2278	6.86e-29	2.14e-25	yes	CSDE1	XP_013990810.1 PREDICTED: cold shock domain-containing protein E1-like isoform X11 [Salmo salar]	-	-	-	-	-	GO:0097159//organic cyclic compound binding;GO:0003676//nucleic acid binding;GO:1901363//heterocyclic compound binding;GO:0005488//binding	GO:0050789//regulation of biological process;GO:0019222//regulation of metabolic process;GO:0010468//regulation of gene expression;GO:0060255//regulation of macromolecule metabolic process;GO:0065007//biological regulation
TCONS_00079122	37.6467	229.497	0.3	1.60333	2.41804	0.00125482	0.0434687	yes	impdh2	CDQ81450.1 unnamed protein product [Oncorhynchus mykiss]	Metabolism	Global and Overview;Nucleotide metabolism;Xenobiotics biodegradation and metabolism	ko01100//Metabolic pathways;ko00230//Purine metabolism;ko01110//Biosynthesis of secondary metabolites;ko00983//Drug metabolism - other enzymes	K00088	GO:0043231//intracellular membrane-bounded organelle;GO:0043227//membrane-bounded organelle;GO:0005622//intracellular;GO:0043226//organelle;GO:0043229//intracellular organelle;GO:0044464//cell part;GO:0044424//intracellular part;GO:0005623//cell	GO:0043169//cation binding;GO:0043167//ion binding;GO:0016614//oxidoreductase activity, acting on CH-OH group of donors;GO:0016616//oxidoreductase activity, acting on the CH-OH group of donors, NAD or NADP as acceptor;GO:0003824//catalytic activity;GO:0016491//oxidoreductase activity;GO:0005488//binding	GO:0006796//phosphate-containing compound metabolic process;GO:0055086//nucleobase-containing small molecule metabolic process;GO:1901360//organic cyclic compound metabolic process;GO:0044271//cellular nitrogen compound biosynthetic process;GO:0044237//cellular metabolic process;GO:0071704//organic substance metabolic process;GO:1901137//carbohydrate derivative biosynthetic process;GO:0044281//sm…
TCONS_00079171	29.1867	0	0.416667	0.001	-8.70275	0.00123418	0.0430458	yes	ACTR5	XP_014001045.1 PREDICTED: actin-related protein 5 [Salmo salar]	-	-	-	-	GO:1902494//catalytic complex;GO:0032991//macromolecular complex;GO:0044464//cell part;GO:0005622//intracellular;GO:0044424//intracellular part;GO:0005623//cell;GO:0043234//protein complex;GO:0033202//DNA helicase complex	-	GO:0050789//regulation of biological process;GO:0065007//biological regulation;GO:0019222//regulation of metabolic process;GO:0060255//regulation of macromolecule metabolic process;GO:0010468//regulation of gene expression
TCONS_00079221	0	85.8633	0.001	0.493333	8.94642	3.5e-06	0.000372979	yes	ZMYND8	CDQ66881.1 unnamed protein product [Oncorhynchus mykiss]	-	-	-	-	-	-	-
TCONS_00079381	338.49	39.38	4.33333	0.416667	-3.37851	1.82e-06	0.000210996	yes	RBM39	XP_013990364.1 PREDICTED: RNA-binding protein 39-like isoform X2 [Salmo salar]	-	-	-	-	GO:0043227//membrane-bounded organelle;GO:0044464//cell part;GO:0043231//intracellular membrane-bounded organelle;GO:0044424//intracellular part;GO:0005622//intracellular;GO:0005623//cell;GO:0043226//organelle;GO:0043229//intracellular organelle	GO:0005488//binding;GO:0097159//organic cyclic compound binding;GO:1901363//heterocyclic compound binding;GO:0003676//nucleic acid binding	GO:0006725//cellular aromatic compound metabolic process;GO:0006396//RNA processing;GO:0009987//cellular process;GO:0010467//gene expression;GO:0006139//nucleobase-containing compound metabolic process;GO:0046483//heterocycle metabolic process;GO:0008152//metabolic process;GO:0071704//organic substance metabolic process;GO:0044238//primary metabolic process;GO:1901360//organic cyclic compound met…
TCONS_00079631	220.507	970.107	4.51667	15.47	1.77614	0.00035303	0.0165945	yes	BCL2L1	NP_001134558.1 Apoptosis regulator Bcl-X [Salmo salar]	Cellular Processes;Environmental Information Processing	Cell growth and death;Signal transduction	ko04210//Apoptosis;ko04630//Jak-STAT signaling pathway	K04570	-	GO:0004869//cysteine-type endopeptidase inhibitor activity;GO:0030234//enzyme regulator activity;GO:0004866//endopeptidase inhibitor activity;GO:0004857//enzyme inhibitor activity;GO:0098772//molecular function regulator;GO:0061135//endopeptidase regulator activity;GO:0061134//peptidase regulator activity;GO:0030414//peptidase inhibitor activity	GO:0060249//anatomical structure homeostasis;GO:0044699//single-organism process;GO:0043067//regulation of programmed cell death;GO:0007165//signal transduction;GO:0016265//death;GO:0050896//response to stimulus;GO:0042981//regulation of apoptotic process;GO:0007275//multicellular organism development;GO:0044707//single-multicellular organism process;GO:0035270//endocrine system development;GO:00…
TCONS_00080121	0	107.417	0.001	0.543333	9.08569	1.34e-05	0.00118914	yes	KIF20B	CDQ61413.1 unnamed protein product [Oncorhynchus mykiss]	-	-	-	-	-	-	-
TCONS_00080190	150.087	19.0233	1.51333	0.14	-3.43423	0.000669174	0.0274098	yes	Arhgap22	XP_014013860.1 PREDICTED: rho GTPase-activating protein 22-like isoform X1 [Salmo salar]	-	-	-	-	-	-	-
TCONS_00080250	98.4567	502.763	0.576667	2.38333	2.04717	0.000298474	0.0147055	yes	ormdl3	XP_014014621.1 PREDICTED: ORM1-like protein 3 [Salmo salar]	-	-	-	-	GO:0016020//membrane;GO:0044425//membrane part;GO:0031224//intrinsic component of membrane	-	GO:1901564//organonitrogen compound metabolic process;GO:0006643//membrane lipid metabolic process;GO:0044255//cellular lipid metabolic process;GO:0006665//sphingolipid metabolic process;GO:0044238//primary metabolic process;GO:0044699//single-organism process;GO:0044710//single-organism metabolic process;GO:0006807//nitrogen compound metabolic process;GO:0009987//cellular process;GO:0044237//cel…
TCONS_00081252	350.187	2629.24	23.6033	144.213	2.61114	1.96e-08	4.07e-06	yes	ppdpf	CDQ60034.1 unnamed protein product [Oncorhynchus mykiss]	-	-	-	-	-	-	GO:0032502//developmental process;GO:0048869//cellular developmental process;GO:0044763//single-organism cellular process;GO:0044707//single-multicellular organism process;GO:0032501//multicellular organismal process;GO:0009987//cellular process;GO:0044767//single-organism developmental process;GO:0044699//single-organism process
TCONS_00081286	72.6767	0	0.566667	0.001	-9.14636	4.2e-06	0.000437746	yes	TIMM17B	XP_013991750.1 PREDICTED: PRA1 family protein 2-like [Salmo salar]	-	-	-	-	-	-	-
TCONS_00082028	81.8333	515.08	0.526667	2.64	2.32558	6.88e-05	0.00453257	yes	USP19	XP_013989996.1 PREDICTED: ubiquitin carboxyl-terminal hydrolase 19-like isoform X7 [Salmo salar]	-	-	-	-	-	-	-
TCONS_00082811	348.427	74.1767	1.27	0.196667	-2.691	0.000735308	0.0294455	yes	nipblb	XP_013986960.1 PREDICTED: uncharacterized protein LOC106564941 isoform X2 [Salmo salar]	-	-	-	-	-	-	-
TCONS_00083308	654.83	221.577	5.47333	1.44667	-1.91969	0.000414468	0.0187212	yes	SLC41A2	CDQ60078.1 unnamed protein product [Oncorhynchus mykiss]	-	-	-	-	-	-	-
TCONS_00084517	0	71.3633	0.001	0.283333	8.14636	0.00147863	0.0492539	yes	Edem1	NP_001167392.1 ER degradation-enhancing alpha-mannosidase-like 1 [Salmo salar]	Genetic Information Processing	Folding, sorting and degradation	ko04141//Protein processing in endoplasmic reticulum	K10084	-	GO:0003824//catalytic activity;GO:0016798//hydrolase activity, acting on glycosyl bonds;GO:0016787//hydrolase activity;GO:0004553//hydrolase activity, hydrolyzing O-glycosyl compounds;GO:0015926//glucosidase activity	-
TCONS_00084602	419.127	138.447	6.87667	1.73333	-1.98816	0.000500829	0.0216808	yes	PKP1	CDQ88146.1 unnamed protein product [Oncorhynchus mykiss]	-	-	-	-	-	-	-
TCONS_00084691	51.3467	916.533	2.11333	29.3133	3.79396	2.99e-10	9.81e-08	yes	SOAT2	XP_013989474.1 PREDICTED: sterol O-acyltransferase 2-like isoform X1 [Salmo salar]	Metabolism	Lipid metabolism	ko00100//Steroid biosynthesis	K00637	-	-	-
TCONS_00085038	2182.47	876.66	28.93	9.32333	-1.63365	0.000199753	0.0107402	yes	TMPRSS6	XP_012990687.1 PREDICTED: transmembrane protease serine 6 isoform X2 [Esox lucius]	-	-	-	-	-	-	-
TCONS_00085571	62.91	0	0.65	0.001	-9.3443	0.000290331	0.0144182	yes	CSRP2BP	XP_013986609.1 PREDICTED: cysteine-rich protein 2-binding protein [Salmo salar]	-	-	-	-	-	-	-
TCONS_00085573	38.72	0	0.366667	0.001	-8.51833	0.000370054	0.0172133	yes	CSRP2BP	XP_013986609.1 PREDICTED: cysteine-rich protein 2-binding protein [Salmo salar]	-	-	-	-	-	-	-
TCONS_00085622	211.19	0	1.39	0.001	-10.4409	0.000457168	0.0201257	yes	CPNE1	XP_013987086.1 PREDICTED: copine-3-like isoform X2 [Salmo salar]	-	-	-	-	-	-	-
TCONS_00085965	42.2067	290.94	0.603333	3.36333	2.47886	0.000142425	0.00823978	yes	IL17RC	XP_013987456.1 PREDICTED: uncharacterized protein LOC106565162 isoform X3 [Salmo salar]	-	-	-	-	-	-	-
TCONS_00086288	300.333	37.3333	2.48333	0.223333	-3.47501	4.07e-05	0.00291791	yes	-	CDR18935.1 unnamed protein product [Oncorhynchus mykiss]	-	-	-	-	-	-	-
TCONS_00086712	137.35	537.983	0.966667	3.07	1.66715	0.000532015	0.0227274	yes	TMF1	XP_013988875.1 PREDICTED: TATA element modulatory factor isoform X2 [Salmo salar]	-	-	-	-	-	-	-
TCONS_00086763	26.8033	227.557	0.116667	0.776667	2.7349	0.000745319	0.0296832	yes	Dido1	XP_013988811.1 PREDICTED: death-inducer obliterator 1-like isoform X1 [Salmo salar]	-	-	-	-	-	-	-
TCONS_00088065	1631.68	579.803	19.1	5.19	-1.87977	0.000139467	0.00809871	yes	KYNU	CDQ74963.1 unnamed protein product [Oncorhynchus mykiss]	Metabolism	Global and Overview;Amino acid metabolism	ko01100//Metabolic pathways;ko00380//Tryptophan metabolism	K01556	-	-	-
TCONS_00088298	471.457	89.1433	11.2267	1.63667	-2.7781	1.35e-05	0.00119379	yes	-	CDQ64896.1 unnamed protein product [Oncorhynchus mykiss]	-	-	-	-	-	-	-
TCONS_00088459	101.203	5.53333	2.61333	0.12	-4.44478	0.000994986	0.0367086	yes	Psmb8	NP_001158688.1 Proteasome subunit beta type 8 [Oncorhynchus mykiss]	Genetic Information Processing	Folding, sorting and degradation	ko03050//Proteasome	K02740	GO:0043227//membrane-bounded organelle;GO:0032991//macromolecular complex;GO:0005622//intracellular;GO:0005623//cell;GO:0044464//cell part;GO:0043234//protein complex;GO:0000502//proteasome complex;GO:0043226//organelle;GO:0043229//intracellular organelle;GO:0043231//intracellular membrane-bounded organelle;GO:0044424//intracellular part	GO:0004175//endopeptidase activity;GO:0008233//peptidase activity;GO:0016787//hydrolase activity;GO:0070011//peptidase activity, acting on L-amino acid peptides;GO:0003824//catalytic activity	GO:0030154//cell differentiation;GO:0044763//single-organism cellular process;GO:0043170//macromolecule metabolic process;GO:0044238//primary metabolic process;GO:0006508//proteolysis;GO:0032502//developmental process;GO:0009987//cellular process;GO:0044699//single-organism process;GO:0048869//cellular developmental process;GO:0008152//metabolic process;GO:0071704//organic substance metabolic pro…
TCONS_00088761	1455.44	639.58	10.8833	3.83333	-1.50545	0.00100559	0.0369687	yes	CITED3	XP_014033314.1 PREDICTED: cbp/p300-interacting transactivator 3-like [Salmo salar]	-	-	-	-	-	-	GO:0060255//regulation of macromolecule metabolic process;GO:0010468//regulation of gene expression;GO:0065007//biological regulation;GO:0050789//regulation of biological process;GO:0019222//regulation of metabolic process
TCONS_00088934	109.08	0	0.663333	0.001	-9.37359	2.57e-08	5.07e-06	yes	fam65b	XP_014033755.1 PREDICTED: protein FAM65B isoform X7 [Salmo salar]	-	-	-	-	-	-	-
TCONS_00088989	279.743	1174.81	1.53	4.93667	1.69001	0.000251328	0.0129233	yes	BTN2A1	XP_014033863.1 PREDICTED: butyrophilin subfamily 3 member A2-like isoform X1 [Salmo salar]	-	-	-	-	-	-	-
TCONS_00089526	321.067	1232.59	2.10667	6.35333	1.59255	0.00024108	0.0125201	yes	filip1l	XP_014006299.1 PREDICTED: filamin A-interacting protein 1-like isoform X2 [Salmo salar]	-	-	-	-	-	-	-
TCONS_00089828	29.64	2613	0.606667	42.9733	6.14639	6.62e-23	1.38e-19	yes	SMIM11	XP_014006212.1 PREDICTED: small integral membrane protein 11-like [Salmo salar]	-	-	-	-	-	-	-
TCONS_00090022	2674.23	770.58	6.27	1.36667	-2.1978	2.53e-05	0.00203732	yes	XIRP2	XP_014006005.1 PREDICTED: xin actin-binding repeat-containing protein 2-like isoform X1 [Salmo salar]	-	-	-	-	-	-	-
TCONS_00090411	93.6367	553.233	0.543333	2.5	2.20202	2.16e-05	0.00176961	yes	Pbxip1	CDQ68564.1 unnamed protein product [Oncorhynchus mykiss]	-	-	-	-	-	-	-
TCONS_00090768	89.11	0	0.453333	0.001	-8.82443	0.000211751	0.0112497	yes	rxrba	XP_014032798.1 PREDICTED: retinoic acid receptor RXR-beta-A isoform X11 [Salmo salar]	Organismal Systems	Endocrine system	ko04920//Adipocytokine signaling pathway;ko03320//PPAR signaling pathway	K08525	GO:0005622//intracellular;GO:0043229//intracellular organelle;GO:0043226//organelle;GO:0044424//intracellular part;GO:0005623//cell;GO:0044464//cell part;GO:0043231//intracellular membrane-bounded organelle;GO:0043227//membrane-bounded organelle	GO:0046914//transition metal ion binding;GO:0003676//nucleic acid binding;GO:0038023//signaling receptor activity;GO:0046872//metal ion binding;GO:1901363//heterocyclic compound binding;GO:0060089//molecular transducer activity;GO:0097159//organic cyclic compound binding;GO:0043169//cation binding;GO:0043167//ion binding;GO:0004872//receptor activity;GO:0003700//transcription factor activity, seq…	GO:0050794//regulation of cellular process;GO:0009755//hormone-mediated signaling pathway;GO:0042221//response to chemical;GO:0032870//cellular response to hormone stimulus;GO:0010033//response to organic substance;GO:0009725//response to hormone;GO:0050896//response to stimulus;GO:0007165//signal transduction;GO:0071495//cellular response to endogenous stimulus;GO:2001141//regulation of RNA bios…
TCONS_00091096	0	122.647	0.001	0.996667	9.96097	5.62e-07	7.5e-05	yes	YRK	XP_014033644.1 PREDICTED: proto-oncogene tyrosine-protein kinase Yrk-like isoform X1 [Salmo salar]	-	-	-	-	-	GO:0036094//small molecule binding;GO:1901363//heterocyclic compound binding;GO:0097367//carbohydrate derivative binding;GO:0016301//kinase activity;GO:0016773//phosphotransferase activity, alcohol group as acceptor;GO:0032550//purine ribonucleoside binding;GO:0001882//nucleoside binding;GO:0016740//transferase activity;GO:0097159//organic cyclic compound binding;GO:0004672//protein kinase activi…	GO:0050896//response to stimulus;GO:0044237//cellular metabolic process;GO:0006468//protein phosphorylation;GO:0006793//phosphorus metabolic process;GO:0071704//organic substance metabolic process;GO:0006952//defense response;GO:0044260//cellular macromolecule metabolic process;GO:0043412//macromolecule modification;GO:0019538//protein metabolic process;GO:0036211//protein modification process;GO…
TCONS_00091374	53.55	266.42	0.226667	0.913333	2.01057	0.00134343	0.0457765	yes	GRINA	XP_014033924.1 PREDICTED: protein lifeguard 1-like isoform X2 [Salmo salar]	-	-	-	-	GO:0016020//membrane;GO:0031224//intrinsic component of membrane;GO:0044425//membrane part	-	-
TCONS_00091472	25.33	243.773	0.35	2.80667	3.00343	0.000996568	0.0367236	yes	CSNK2A1	XP_014034032.1 PREDICTED: casein kinase II subunit alpha-like [Salmo salar]	Genetic Information Processing;Cellular Processes;Environmental Information Processing	Signal transduction;Cellular commiunity;Translation	ko04530//Tight junction;ko04310//Wnt signaling pathway;ko04520//Adherens junction;ko03008//Ribosome biogenesis in eukaryotes	K03097	-	GO:1901363//heterocyclic compound binding;GO:0016740//transferase activity;GO:0005488//binding;GO:0036094//small molecule binding;GO:0032549//ribonucleoside binding;GO:0097367//carbohydrate derivative binding;GO:0003824//catalytic activity;GO:0097159//organic cyclic compound binding;GO:0004672//protein kinase activity;GO:0016772//transferase activity, transferring phosphorus-containing groups;GO:…	GO:0019538//protein metabolic process;GO:0008152//metabolic process;GO:0006464//cellular protein modification process;GO:0044237//cellular metabolic process;GO:0009987//cellular process;GO:0044267//cellular protein metabolic process;GO:0044238//primary metabolic process;GO:0043412//macromolecule modification;GO:0036211//protein modification process;GO:0043170//macromolecule metabolic process;GO:0…
TCONS_00091848	352.947	1653.52	3.65333	14.0467	1.94294	0.00098327	0.0364055	yes	Arhgef38	XP_014065099.1 PREDICTED: rho guanine nucleotide exchange factor 38 [Salmo salar]	-	-	-	-	-	-	-
TCONS_00092160	30.24	380.81	0.25	2.61333	3.38589	2.14e-07	3.22e-05	yes	SLC43A2	XP_014064427.1 PREDICTED: large neutral amino acids transporter small subunit 3-like [Salmo salar]	-	-	-	-	-	-	-
TCONS_00092652	0	52.0333	0.001	0.593333	9.2127	0.000169975	0.00943998	yes	DPH6	XP_014049281.1 PREDICTED: diphthine--ammonia ligase isoform X2 [Salmo salar]	-	-	-	-	-	-	-
TCONS_00092694	0	125.317	0.001	0.49	8.93664	0.000171128	0.00949554	yes	ROCK2	XP_014047632.1 PREDICTED: rho-associated protein kinase 2 isoform X3 [Salmo salar]	Cellular Processes;Organismal Systems;Environmental Information Processing	Circulatory system;Cell motility;Signal transduction;Cellular commiunity	ko04810//Regulation of actin cytoskeleton;ko04510//Focal adhesion;ko04310//Wnt signaling pathway;ko04270//Vascular smooth muscle contraction	K17388	-	-	-
TCONS_00093810	183.46	34.09	2.53	0.36	-2.81307	0.000332958	0.0159881	yes	PPM1K	XP_014065031.1 PREDICTED: protein phosphatase 1K, mitochondrial-like [Salmo salar]	-	-	-	-	-	GO:0042578//phosphoric ester hydrolase activity;GO:0016788//hydrolase activity, acting on ester bonds;GO:0016791//phosphatase activity;GO:0016787//hydrolase activity;GO:0004721//phosphoprotein phosphatase activity;GO:0003824//catalytic activity	GO:0065007//biological regulation;GO:0048856//anatomical structure development;GO:0048731//system development;GO:0032502//developmental process;GO:0007417//central nervous system development;GO:0044707//single-multicellular organism process;GO:0044699//single-organism process;GO:0050789//regulation of biological process;GO:0050794//regulation of cellular process;GO:0032501//multicellular organism…
TCONS_00093812	356.233	105.683	5.54333	1.22333	-2.17994	0.000679944	0.0277836	yes	FAM13A	XP_014065039.1 PREDICTED: protein FAM13A-like isoform X1 [Salmo salar]	-	-	-	-	-	-	-
TCONS_00093963	72.8133	332.17	0.333333	1.23667	1.89142	0.000732364	0.0294357	yes	FBXO8	XP_014064826.1 PREDICTED: F-box only protein 8-like isoform X1 [Salmo salar]	-	-	-	-	-	-	GO:0051056//regulation of small GTPase mediated signal transduction;GO:1902531//regulation of intracellular signal transduction;GO:0046578//regulation of Ras protein signal transduction;GO:0065007//biological regulation;GO:0023051//regulation of signaling;GO:0009966//regulation of signal transduction;GO:0010646//regulation of cell communication;GO:0048583//regulation of response to stimulus;GO:00…
TCONS_00094316	228.27	910.67	1.51	4.74667	1.65237	0.000183723	0.0100076	yes	DNAJA1	CDQ65069.1 unnamed protein product [Oncorhynchus mykiss]	Genetic Information Processing	Folding, sorting and degradation	ko04141//Protein processing in endoplasmic reticulum	K09502	-	GO:0005515//protein binding;GO:0043169//cation binding;GO:0043167//ion binding;GO:0005488//binding	GO:0043170//macromolecule metabolic process;GO:0009987//cellular process;GO:0006950//response to stress;GO:0044238//primary metabolic process;GO:0019538//protein metabolic process;GO:0044267//cellular protein metabolic process;GO:0044260//cellular macromolecule metabolic process;GO:0050896//response to stimulus;GO:0044237//cellular metabolic process;GO:0008152//metabolic process;GO:0071704//organ…
TCONS_00094441	0	74.4367	0.001	0.416667	8.70275	3.57e-05	0.0026446	yes	Fbxo30	XP_014052515.1 PREDICTED: F-box only protein 30-like [Salmo salar]	-	-	-	-	-	-	-
TCONS_00094656	591	246	13.5	4.34	-1.63719	0.00105331	0.0383617	yes	calm1	XP_015831008.1 PREDICTED: calmodulin-like [Nothobranchius furzeri]	Environmental Information Processing;Cellular Processes;Organismal Systems	Sensory system;Circulatory system;Endocrine system;Signal transduction;Cell growth and death	ko04020//Calcium signaling pathway;ko04261//Adrenergic signaling in cardiomyocytes;ko04910//Insulin signaling pathway;ko04270//Vascular smooth muscle contraction;ko04070//Phosphatidylinositol signaling system;ko04114//Oocyte meiosis;ko04912//GnRH signaling pathway;ko04916//Melanogenesis;ko04744//Phototransduction	K02183	GO:0044464//cell part;GO:0043231//intracellular membrane-bounded organelle;GO:0016020//membrane;GO:0043229//intracellular organelle;GO:0097458//neuron part;GO:0043226//organelle;GO:0043227//membrane-bounded organelle;GO:0042995//cell projection;GO:0005622//intracellular;GO:0005623//cell;GO:0043005//neuron projection;GO:0044424//intracellular part	GO:0098772//molecular function regulator;GO:0005515//protein binding;GO:0030234//enzyme regulator activity;GO:0035256//G-protein coupled glutamate receptor binding;GO:0005488//binding;GO:0043169//cation binding;GO:0005102//receptor binding;GO:0035254//glutamate receptor binding;GO:0046872//metal ion binding;GO:0001664//G-protein coupled receptor binding;GO:0019899//enzyme binding;GO:0043167//ion …	GO:0065009//regulation of molecular function;GO:0051098//regulation of binding;GO:0050789//regulation of biological process;GO:0051099//positive regulation of binding;GO:0065007//biological regulation;GO:0044093//positive regulation of molecular function;GO:0019222//regulation of metabolic process
TCONS_00094769	927.83	142.58	3.92333	0.46	-3.09237	1.99e-08	4.12e-06	yes	metap1	CDQ56112.1 unnamed protein product [Oncorhynchus mykiss]	-	-	-	-	GO:0005623//cell;GO:0044424//intracellular part;GO:0005840//ribosome;GO:1990904//ribonucleoprotein complex;GO:0043232//intracellular non-membrane-bounded organelle;GO:0005737//cytoplasm;GO:0043228//non-membrane-bounded organelle;GO:0043226//organelle;GO:0044444//cytoplasmic part;GO:0044464//cell part;GO:0043229//intracellular organelle;GO:0005622//intracellular;GO:0032991//macromolecular complex;…	GO:0004177//aminopeptidase activity;GO:0008237//metallopeptidase activity;GO:0070011//peptidase activity, acting on L-amino acid peptides;GO:0008238//exopeptidase activity;GO:0043167//ion binding;GO:0005488//binding;GO:0008233//peptidase activity;GO:0043169//cation binding;GO:0003824//catalytic activity;GO:0016787//hydrolase activity	GO:0043412//macromolecule modification;GO:0044260//cellular macromolecule metabolic process;GO:0009987//cellular process;GO:0006464//cellular protein modification process;GO:0044238//primary metabolic process;GO:0043170//macromolecule metabolic process;GO:0036211//protein modification process;GO:0019538//protein metabolic process;GO:0044237//cellular metabolic process;GO:0071704//organic substanc…
TCONS_00095563	254.887	53.1633	1.22333	0.203333	-2.5889	0.000190086	0.0103272	yes	Sema4g	XP_014012463.1 PREDICTED: semaphorin-4G-like [Salmo salar]	-	-	-	-	-	-	-
TCONS_00096016	56.3967	658.633	0.263333	2.48	3.23538	1.77e-08	3.71e-06	yes	GRB7	CDQ67048.1 unnamed protein product [Oncorhynchus mykiss]	-	-	-	-	-	-	-
TCONS_00096243	0	90.5833	0.001	0.596667	9.22078	0.000336078	0.0160884	yes	Slc38a3	XP_014035228.1 PREDICTED: putative sodium-coupled neutral amino acid transporter 10 isoform X4 [Salmo salar]	-	-	-	-	-	-	-
TCONS_00096465	3304.32	1404.12	4.71	1.51333	-1.638	0.000748298	0.0297527	yes	DST	XP_014035605.1 PREDICTED: dystonin-like [Salmo salar]	-	-	-	-	-	-	-
TCONS_00096467	369.843	34.0833	0.746667	0.06	-3.63743	0.00116754	0.0413869	yes	DST	XP_014069740.1 PREDICTED: dystonin-like isoform X22 [Salmo salar]	-	-	-	-	-	-	-
TCONS_00096523	42.74	0	0.396667	0.001	-8.63178	0.000271018	0.0136877	yes	RUFY2	XP_014035591.1 PREDICTED: RUN and FYVE domain-containing protein 2 isoform X1 [Salmo salar]	-	-	-	-	-	GO:0005488//binding;GO:0043169//cation binding;GO:0043167//ion binding	-
TCONS_00096743	40.16	0	0.243333	0.001	-7.92679	0.000423952	0.0189984	yes	NRAP	XP_014012534.1 PREDICTED: nebulin-related-anchoring protein isoform X5 [Salmo salar]	-	-	-	-	-	GO:0005488//binding	-
TCONS_00097000	2470.63	889.69	29.3367	8.40333	-1.80367	4.26e-05	0.00303401	yes	Gch1	XP_014034834.1 PREDICTED: GTP cyclohydrolase 1-like [Salmo salar]	Metabolism	Metabolism of cofactors and vitamins;Global and Overview	ko01100//Metabolic pathways;ko00790//Folate biosynthesis	K01495	-	-	-
TCONS_00097230	1501.93	17616.1	29.13	276.597	3.24721	6.84e-12	3.05e-09	yes	G6PC	BAO93702.1 glucose-6-phosphatase [Oncorhynchus mykiss]	Environmental Information Processing;Organismal Systems;Metabolism	Signal transduction;Endocrine system;Global and Overview;Carbohydrate metabolism	ko01100//Metabolic pathways;ko04910//Insulin signaling pathway;ko04068//FoxO signaling pathway;ko04920//Adipocytokine signaling pathway;ko00010//Glycolysis / Gluconeogenesis;ko00500//Starch and sucrose metabolism;ko00052//Galactose metabolism	K01084	-	-	-
TCONS_00097256	158.65	829.41	1.25333	5.35333	2.09467	0.00115632	0.041191	yes	TEF	XP_014035106.1 PREDICTED: thyrotroph embryonic factor-like isoform X2 [Salmo salar]	-	-	-	-	GO:0005623//cell;GO:0043229//intracellular organelle;GO:0044464//cell part;GO:0043231//intracellular membrane-bounded organelle;GO:0044424//intracellular part;GO:0043227//membrane-bounded organelle;GO:0005622//intracellular;GO:0043226//organelle	GO:1901363//heterocyclic compound binding;GO:0003677//DNA binding;GO:0097159//organic cyclic compound binding;GO:0003676//nucleic acid binding;GO:0005488//binding	GO:0010556//regulation of macromolecule biosynthetic process;GO:1903506//regulation of nucleic acid-templated transcription;GO:2001141//regulation of RNA biosynthetic process;GO:0060255//regulation of macromolecule metabolic process;GO:0031326//regulation of cellular biosynthetic process;GO:0050794//regulation of cellular process;GO:0050789//regulation of biological process;GO:0009889//regulation…
TCONS_00097419	6.01667	211.233	0.04	1.14333	4.8371	0.000435954	0.019397	yes	Bhlha15	XP_014035199.1 PREDICTED: serine/threonine-protein kinase LMTK2-like [Salmo salar]	-	-	-	-	-	-	GO:0044767//single-organism developmental process;GO:0044699//single-organism process;GO:0032502//developmental process
TCONS_00097607	397.387	1806.17	1.55333	5.64667	1.86203	1e-05	0.000932287	yes	Golga4	XP_014035488.1 PREDICTED: golgin subfamily A member 4 isoform X4 [Salmo salar]	-	-	-	-	-	-	-
TCONS_00098345	348.143	1378.92	3.89333	12.3	1.65958	0.000134996	0.00789044	yes	PPFIBP1	CDQ77125.1 unnamed protein product [Oncorhynchus mykiss]	-	-	-	-	-	-	-
TCONS_00098366	861.423	130.253	10.4067	1.21333	-3.10046	7.27e-09	1.68e-06	yes	amdhd1	CDQ89211.1 unnamed protein product [Oncorhynchus mykiss]	Metabolism	Global and Overview;Amino acid metabolism	ko01100//Metabolic pathways;ko00340//Histidine metabolism	K01468	-	-	-
TCONS_00099268	248.863	1090.17	1.13333	3.99667	1.81823	4.59e-05	0.00322368	yes	Rab1A	CDQ77380.1 unnamed protein product [Oncorhynchus mykiss]	-	-	-	-	-	-	-
TCONS_00099740	72.16	558.193	0.46	3.05667	2.73225	6.89e-06	0.000672037	yes	UHRF1BP1L	XP_014063978.1 PREDICTED: UHRF1-binding protein 1-like isoform X3 [Salmo salar]	-	-	-	-	-	-	-
TCONS_00099766	104.373	461.397	1.05333	3.66667	1.79951	0.000956467	0.035667	yes	selo	CDQ79458.1 unnamed protein product [Oncorhynchus mykiss]	-	-	-	-	-	-	-
TCONS_00100172	76.1133	791.127	0.686667	5.83	3.08581	0.000248557	0.0128159	yes	CDKN1B	CDQ79199.1 unnamed protein product [Oncorhynchus mykiss]	-	-	-	-	-	-	-
TCONS_00100580	0	71.3767	0.001	1.42667	10.4784	2.53e-05	0.00203925	yes	Cideb	CDQ76064.1 unnamed protein product [Oncorhynchus mykiss]	-	-	-	-	-	-	GO:0044699//single-organism process;GO:0009987//cellular process;GO:0044763//single-organism cellular process;GO:0012501//programmed cell death;GO:0008219//cell death;GO:0016265//death
TCONS_00100818	149.037	763	1.13333	4.63667	2.03252	9.26e-05	0.00577257	yes	PLSCR2	CDQ78352.1 unnamed protein product [Oncorhynchus mykiss]	-	-	-	-	-	-	-
TCONS_00101423	594.06	123.42	3.04333	0.49	-2.6348	4.45e-06	0.000458704	yes	PPP1R9A	XP_014019516.1 PREDICTED: neurabin-1-like isoform X1 [Salmo salar]	-	-	-	-	-	-	-
TCONS_00102467	366.093	4.27333	2.24	0.02	-6.80735	7.53e-11	2.8e-08	yes	MCF2L	XP_014020139.1 PREDICTED: guanine nucleotide exchange factor DBS-like isoform X1 [Salmo salar]	-	-	-	-	-	GO:0005088//Ras guanyl-nucleotide exchange factor activity;GO:0005085//guanyl-nucleotide exchange factor activity;GO:0098772//molecular function regulator	GO:0019222//regulation of metabolic process;GO:0065009//regulation of molecular function;GO:0065007//biological regulation;GO:0051336//regulation of hydrolase activity;GO:0050789//regulation of biological process;GO:0043087//regulation of GTPase activity;GO:0050790//regulation of catalytic activity
TCONS_00102468	351.937	86.3567	2.51333	0.47	-2.41887	6.08e-05	0.00405437	yes	MCF2L	XP_014020145.1 PREDICTED: guanine nucleotide exchange factor DBS-like isoform X6 [Salmo salar]	-	-	-	-	-	-	GO:0050789//regulation of biological process;GO:0065007//biological regulation;GO:0051056//regulation of small GTPase mediated signal transduction;GO:0009966//regulation of signal transduction;GO:0050794//regulation of cellular process;GO:1902531//regulation of intracellular signal transduction;GO:0048583//regulation of response to stimulus;GO:0010646//regulation of cell communication;GO:0046578/…
TCONS_00102551	4.62667	224.523	0.0266667	0.936667	5.13443	7.08e-05	0.00463588	yes	CASK	XP_014019965.1 PREDICTED: peripheral plasma membrane protein CASK isoform X16 [Salmo salar]	Cellular Processes	Cellular commiunity	ko04530//Tight junction	K06103	-	-	-
TCONS_00102555	253.513	0	1.33667	0.001	-10.3844	1.91e-17	1.99e-14	yes	Cask	XP_014019957.1 PREDICTED: peripheral plasma membrane protein CASK isoform X9 [Salmo salar]	Cellular Processes	Cellular commiunity	ko04530//Tight junction	K06103	-	-	-
TCONS_00103052	1193.82	493.153	15.2933	4.96333	-1.62352	0.00148364	0.0493157	yes	FSTL1	CDQ68827.1 unnamed protein product [Oncorhynchus mykiss]	-	-	-	-	-	-	GO:0090092//regulation of transmembrane receptor protein serine/threonine kinase signaling pathway;GO:0009987//cellular process;GO:0050789//regulation of biological process;GO:0003002//regionalization;GO:0050794//regulation of cellular process;GO:0044707//single-multicellular organism process;GO:0048568//embryonic organ development;GO:0048513//animal organ development;GO:0009790//embryo developme…
TCONS_00103231	103.613	773.713	0.65	3.74	2.52453	2.72e-07	3.91e-05	yes	TFCP2L1	CDQ71122.1 unnamed protein product [Oncorhynchus mykiss]	-	-	-	-	-	-	-
TCONS_00103240	406.743	118.48	4.14333	0.926667	-2.16067	8.69e-05	0.00545816	yes	clasp1-a	XP_014020887.1 PREDICTED: CLIP-associating protein 1-B-like isoform X19 [Salmo salar]	-	-	-	-	-	-	-
TCONS_00103314	1046.05	391.383	4.74333	1.42333	-1.73663	0.00029467	0.0145845	yes	SF3B1	CDQ82627.1 unnamed protein product [Oncorhynchus mykiss]	Genetic Information Processing	Transcription	ko03040//Spliceosome	K12828	GO:0044422//organelle part;GO:1990904//ribonucleoprotein complex;GO:0043229//intracellular organelle;GO:0030529//intracellular ribonucleoprotein complex;GO:0043226//organelle;GO:0005634//nucleus;GO:0005623//cell;GO:0005681//spliceosomal complex;GO:0044424//intracellular part;GO:0043227//membrane-bounded organelle;GO:0043231//intracellular membrane-bounded organelle;GO:0044464//cell part;GO:003299…	GO:0003723//RNA binding;GO:0003676//nucleic acid binding;GO:0097159//organic cyclic compound binding;GO:0005488//binding;GO:1901363//heterocyclic compound binding	GO:0044699//single-organism process;GO:0007275//multicellular organism development;GO:0044767//single-organism developmental process;GO:0007389//pattern specification process;GO:0032501//multicellular organismal process;GO:0003002//regionalization;GO:0044707//single-multicellular organism process;GO:0032502//developmental process
TCONS_00103367	0.0166667	78.49	0.001	0.283333	8.14636	1.39e-05	0.00121953	yes	Mbd5	CDQ85088.1 unnamed protein product [Oncorhynchus mykiss]	-	-	-	-	-	-	-
TCONS_00103714	30.05	0	0.473333	0.001	-8.88671	0.00115329	0.0411552	yes	ikzf1	XP_014053991.1 PREDICTED: DNA-binding protein Ikaros isoform X4 [Salmo salar]	-	-	-	-	-	-	GO:0002521//leukocyte differentiation;GO:0032501//multicellular organismal process;GO:0007275//multicellular organism development;GO:0048731//system development;GO:0044763//single-organism cellular process;GO:0030098//lymphocyte differentiation;GO:0044767//single-organism developmental process;GO:0009987//cellular process;GO:0032502//developmental process;GO:0044699//single-organism process;GO:00…
TCONS_00103850	365.333	1203.67	4.49	12.03	1.42185	0.0014824	0.0493125	yes	Rab1A	CDQ59806.1 unnamed protein product [Oncorhynchus mykiss]	-	-	-	-	GO:0005737//cytoplasm;GO:0031988//membrane-bounded vesicle;GO:0031982//vesicle;GO:0043226//organelle;GO:0016020//membrane;GO:0043231//intracellular membrane-bounded organelle;GO:0044464//cell part;GO:0043229//intracellular organelle;GO:0048770//pigment granule;GO:0043227//membrane-bounded organelle;GO:0005622//intracellular;GO:0044444//cytoplasmic part;GO:0044422//organelle part;GO:0016023//cytop…	GO:0005488//binding;GO:1901363//heterocyclic compound binding;GO:0036094//small molecule binding;GO:0032549//ribonucleoside binding;GO:0001882//nucleoside binding;GO:0032550//purine ribonucleoside binding;GO:0001883//purine nucleoside binding;GO:0097367//carbohydrate derivative binding;GO:0097159//organic cyclic compound binding	GO:0042886//amide transport;GO:0043207//response to external biotic stimulus;GO:0051716//cellular response to stimulus;GO:0043473//pigmentation;GO:0010817//regulation of hormone levels;GO:0051707//response to other organism;GO:0033059//cellular pigmentation;GO:0070271//protein complex biogenesis;GO:0009617//response to bacterium;GO:0009607//response to biotic stimulus;GO:0031323//regulation of ce…
TCONS_00104272	140.753	3.36333	0.74	0.0133333	-5.79442	3.2e-05	0.00242723	yes	FAM178A	CDQ76601.1 unnamed protein product [Oncorhynchus mykiss]	-	-	-	-	-	-	-
TCONS_00104325	362.1	24.4267	3.47	0.2	-4.11686	9.77e-10	2.84e-07	yes	hmgcll1	CDQ61328.1 unnamed protein product [Oncorhynchus mykiss]	Cellular Processes;Metabolism	Lipid metabolism;Amino acid metabolism;Global and Overview;Transport and catabolism;Carbohydrate metabolism	ko01100//Metabolic pathways;ko04146//Peroxisome;ko00280//Valine, leucine and isoleucine degradation;ko00650//Butanoate metabolism;ko00072//Synthesis and degradation of ketone bodies	K01640	-	GO:0003824//catalytic activity;GO:0016829//lyase activity;GO:0016833//oxo-acid-lyase activity;GO:0016830//carbon-carbon lyase activity	GO:0044237//cellular metabolic process;GO:0044249//cellular biosynthetic process;GO:0009987//cellular process;GO:0008152//metabolic process;GO:0009058//biosynthetic process
TCONS_00104353	280.31	56.7967	0.62	0.0966667	-2.68118	0.000163173	0.00917648	yes	CSMD1	XP_014069214.1 PREDICTED: CUB and sushi domain-containing protein 1-like [Salmo salar]	-	-	-	-	-	-	-
TCONS_00104491	335.99	2129.18	2.32667	11.9633	2.36228	2.29e-05	0.00186676	yes	FLRT3	CDQ95151.1 unnamed protein product [Oncorhynchus mykiss]	-	-	-	-	-	-	-
TCONS_00104579	0	68.2933	0.001	0.213333	7.73697	0.000106834	0.00651271	yes	Tom1l2	XP_014064233.1 PREDICTED: TOM1-like protein 2 isoform X2 [Salmo salar]	-	-	-	-	-	-	-
TCONS_00104747	658.247	239.56	6.40667	1.76667	-1.85854	0.000680971	0.0277836	yes	EPAS1	XP_014066334.1 PREDICTED: endothelial PAS domain-containing protein 1-like isoform X3 [Salmo salar]	-	-	-	-	-	-	-
TCONS_00105329	0	33.49	0.001	0.293333	8.1964	0.00137751	0.046607	yes	Slc16a9	CDQ71302.1 unnamed protein product [Oncorhynchus mykiss]	-	-	-	-	-	-	GO:0044699//single-organism process;GO:0009987//cellular process;GO:0044763//single-organism cellular process
TCONS_00105386	33	338.523	0.466667	3.76667	3.01282	1.01e-06	0.000125149	yes	-	XP_014060896.1 PREDICTED: pro-neuregulin-3, membrane-bound isoform-like isoform X1 [Salmo salar]	Environmental Information Processing	Signal transduction	ko04012//ErbB signaling pathway	K05457	-	-	-
TCONS_00106012	5994.85	2057.61	22.6967	6.10667	-1.89402	3.25e-05	0.00244955	yes	FASN	XP_014065004.1 PREDICTED: fatty acid synthase-like [Salmo salar]	Metabolism;Organismal Systems	Global and Overview;Endocrine system;Lipid metabolism	ko01100//Metabolic pathways;ko04910//Insulin signaling pathway;ko01212//Fatty acid metabolism;ko00061//Fatty acid biosynthesis	K00665	-	GO:0016746//transferase activity, transferring acyl groups;GO:0016740//transferase activity;GO:0016790//thiolester hydrolase activity;GO:0016788//hydrolase activity, acting on ester bonds;GO:0016787//hydrolase activity;GO:0003824//catalytic activity;GO:0016297//acyl-[acyl-carrier-protein] hydrolase activity;GO:0004312//fatty acid synthase activity;GO:0016747//transferase activity, transferring ac…	GO:0008152//metabolic process
TCONS_00106373	1.39	128.58	0.00666667	0.53	6.31288	3.1e-05	0.00237791	yes	Snap25	CDQ62873.1 unnamed protein product [Oncorhynchus mykiss]	-	-	-	-	-	-	-
TCONS_00106381	1.55667	180.563	0.01	0.966667	6.59495	3.53e-07	4.93e-05	yes	snap25	CDQ62873.1 unnamed protein product [Oncorhynchus mykiss]	-	-	-	-	-	-	-
TCONS_00106461	763	227.667	9.16333	2.07667	-2.1416	4.05e-05	0.00290855	yes	-	XP_014017721.1 PREDICTED: cylicin-1-like isoform X1 [Salmo salar]	-	-	-	-	-	-	-
TCONS_00106465	516.87	104.787	4.95	0.77	-2.6845	6.95e-07	9.05e-05	yes	-	CDQ98222.1 unnamed protein product [Oncorhynchus mykiss]	-	-	-	-	-	-	-
TCONS_00106569	62.04	5516.74	0.893333	65.7	6.20055	1.36e-20	2.03e-17	yes	A2m	CDQ68753.1 unnamed protein product, partial [Oncorhynchus mykiss]	-	-	-	-	-	-	-
TCONS_00106570	2269.8	226.17	35.4033	2.55	-3.79532	8.91e-08	1.52e-05	yes	A2m	CDQ68753.1 unnamed protein product, partial [Oncorhynchus mykiss]	-	-	-	-	-	-	-
TCONS_00106573	190.27	1791.75	4.25333	32.9933	2.95551	3.89e-09	9.68e-07	yes	A2M	CDQ68753.1 unnamed protein product, partial [Oncorhynchus mykiss]	-	-	-	-	-	-	-
TCONS_00106574	3266.82	12770.1	77.4633	245.507	1.66418	5.43e-05	0.00369887	yes	A2M	CDQ68753.1 unnamed protein product, partial [Oncorhynchus mykiss]	-	-	-	-	-	-	-
TCONS_00106575	5571.33	43.52	183.783	1.23667	-7.21541	3.43e-11	1.35e-08	yes	A2mp	CDQ68753.1 unnamed protein product, partial [Oncorhynchus mykiss]	-	-	-	-	-	-	-
TCONS_00106664	284.62	5.09	1.87667	0.0233333	-6.32964	0.000788577	0.0309598	yes	A2m	XP_014069238.1 PREDICTED: alpha-2-macroglobulin-like isoform X2 [Salmo salar]	-	-	-	-	-	-	-
TCONS_00107327	12.3533	153.767	0.3	2.82333	3.23437	0.000538789	0.0229155	yes	Ddx6	XP_014071054.1 PREDICTED: probable ATP-dependent RNA helicase DDX6 [Salmo salar]	Genetic Information Processing	Folding, sorting and degradation	ko03018//RNA degradation	K12614	-	-	-
TCONS_00107685	281.067	1473.84	1.71	7.10667	2.05518	1.01e-05	0.00093864	yes	HIP1	XP_014069336.1 PREDICTED: huntingtin-interacting protein 1-like isoform X2 [Salmo salar]	-	-	-	-	-	-	-
TCONS_00107974	81.3333	0	0.563333	0.001	-9.13785	1.05e-05	0.000967158	yes	ELN	CDQ67422.1 unnamed protein product [Oncorhynchus mykiss]	-	-	-	-	-	-	-
TCONS_00107988	0	144.807	0.001	0.75	9.55075	4.18e-05	0.00298358	yes	ELN	CDQ67422.1 unnamed protein product [Oncorhynchus mykiss]	-	-	-	-	-	-	-
TCONS_00108072	64.6933	0	0.246667	0.001	-7.94642	0.0013767	0.046607	yes	KIAA0100	CDQ77745.1 unnamed protein product [Oncorhynchus mykiss]	-	-	-	-	-	-	-
TCONS_00108073	40.4467	228.92	0.146667	0.7	2.25481	0.00147861	0.0492539	yes	KIAA0100	XP_014069739.1 PREDICTED: protein KIAA0100 homolog isoform X3 [Salmo salar]	-	-	-	-	-	-	-
TCONS_00108312	327.48	112.85	4.47	1.17	-1.93377	0.00104272	0.0380646	yes	St3gal4	XP_014070168.1 PREDICTED: CMP-N-acetylneuraminate-beta-galactosamide-alpha-2,3-sialyltransferase 4-like isoform X3 [Salmo salar]	Metabolism	Global and Overview;Glycan biosynthesis and metabolism	ko01100//Metabolic pathways;ko00601//Glycosphingolipid biosynthesis - lacto and neolacto series	K03494	GO:0016020//membrane	GO:0003824//catalytic activity;GO:0016740//transferase activity;GO:0016757//transferase activity, transferring glycosyl groups	GO:0043412//macromolecule modification;GO:0071704//organic substance metabolic process;GO:0043170//macromolecule metabolic process;GO:0008152//metabolic process
TCONS_00109166	898.26	4003.29	6.28333	22.31	1.82809	3.13e-05	0.00239316	yes	FAM122A	XP_014068331.1 PREDICTED: protein FAM122A-like isoform X1 [Salmo salar]	-	-	-	-	-	-	-
TCONS_00109189	2958.89	1109.25	29.6267	8.53667	-1.79515	0.000107831	0.00656066	yes	slc7a2	XP_014068297.1 PREDICTED: cationic amino acid transporter 2 isoform X1 [Salmo salar]	-	-	-	-	-	-	-
TCONS_00109457	63.85	0	0.366667	0.001	-8.51833	0.00109653	0.0395891	yes	DLG3	XP_014067750.1 PREDICTED: disks large homolog 3-like isoform X9 [Salmo salar]	-	-	-	-	-	-	-
TCONS_00110130	1507.74	715.353	5.58667	2.10667	-1.40703	0.00140198	0.04723	yes	RALGAPA2	XP_014065876.1 PREDICTED: ral GTPase-activating protein subunit alpha-2 isoform X3 [Salmo salar]	-	-	-	-	-	-	GO:0065009//regulation of molecular function;GO:0019222//regulation of metabolic process;GO:0065007//biological regulation;GO:0043087//regulation of GTPase activity;GO:0051336//regulation of hydrolase activity;GO:0050790//regulation of catalytic activity;GO:0050789//regulation of biological process
TCONS_00110721	724.33	112.343	5.82	0.7	-3.05559	8.14e-09	1.86e-06	yes	dio2	AKJ23337.1 deiodinase 2b [Salmo salar]	-	-	-	-	-	GO:0003824//catalytic activity	GO:0043473//pigmentation;GO:0009719//response to endogenous stimulus;GO:0032502//developmental process;GO:0044699//single-organism process;GO:0044767//single-organism developmental process;GO:0044710//single-organism metabolic process;GO:0008152//metabolic process;GO:0009058//biosynthetic process;GO:0050896//response to stimulus
TCONS_00110724	81.6833	0	0.74	0.001	-9.53138	0.000356553	0.0166848	yes	dio2	AKJ23337.1 deiodinase 2b [Salmo salar]	-	-	-	-	-	GO:0003824//catalytic activity	GO:0032502//developmental process;GO:0044710//single-organism metabolic process;GO:0050896//response to stimulus;GO:0008152//metabolic process;GO:0044699//single-organism process;GO:0009058//biosynthetic process;GO:0009719//response to endogenous stimulus;GO:0044767//single-organism developmental process;GO:0043473//pigmentation
TCONS_00110842	61.1	297.333	0.473333	1.84667	1.964	0.000931259	0.0349573	yes	Atrn	XP_014064806.1 PREDICTED: attractin isoform X2 [Salmo salar]	-	-	-	-	-	-	-
TCONS_00111332	79.4467	0	0.63	0.001	-9.29921	0.000406765	0.0184534	yes	SNX25	XP_014068262.1 PREDICTED: sorting nexin-25 isoform X1 [Salmo salar]	-	-	-	-	-	-	GO:0050789//regulation of biological process;GO:0045744//negative regulation of G-protein coupled receptor protein signaling pathway;GO:0065007//biological regulation;GO:0048583//regulation of response to stimulus;GO:0023051//regulation of signaling;GO:0010646//regulation of cell communication;GO:0009966//regulation of signal transduction;GO:0008277//regulation of G-protein coupled receptor prote…
TCONS_00111405	343.187	59.4733	1.87667	0.25	-2.90817	4.78e-06	0.000487243	yes	KDM3B	CDQ85194.1 unnamed protein product [Oncorhynchus mykiss]	-	-	-	-	-	-	-
TCONS_00111423	490.49	133.297	5.13	1.11	-2.2084	1.86e-05	0.00155904	yes	Clk4	NP_001133527.1 CDC-like kinase 4 [Salmo salar]	-	-	-	-	-	GO:0016301//kinase activity;GO:0016740//transferase activity;GO:0003824//catalytic activity;GO:0001882//nucleoside binding;GO:0036094//small molecule binding;GO:0032549//ribonucleoside binding;GO:1901363//heterocyclic compound binding;GO:0016772//transferase activity, transferring phosphorus-containing groups;GO:0004672//protein kinase activity;GO:0001883//purine nucleoside binding;GO:0032550//pu…	GO:0019538//protein metabolic process;GO:0043170//macromolecule metabolic process;GO:0044267//cellular protein metabolic process;GO:0008152//metabolic process;GO:0071704//organic substance metabolic process;GO:0043412//macromolecule modification;GO:0036211//protein modification process;GO:0006796//phosphate-containing compound metabolic process;GO:0044260//cellular macromolecule metabolic process…
TCONS_00111613	66.7733	0	0.336667	0.001	-8.39518	2.75e-05	0.00217606	yes	Bcorl1	CDQ72625.1 unnamed protein product [Oncorhynchus mykiss]	-	-	-	-	-	-	-
TCONS_00111642	299.797	38.0267	2.99667	0.31	-3.27302	2.62e-06	0.000290701	yes	rbmx	CDQ79014.1 unnamed protein product [Oncorhynchus mykiss]	Genetic Information Processing	Transcription	ko03040//Spliceosome	K12885	-	-	-
TCONS_00111701	159.25	653.827	1.10667	3.58	1.69374	0.00121871	0.0425487	yes	UBL3	CDQ77116.1 unnamed protein product [Oncorhynchus mykiss]	-	-	-	-	-	-	-
TCONS_00111702	1047.38	4541.94	9.28333	32.7567	1.81907	0.000309113	0.0151699	yes	SLC7A1	CDQ77117.1 unnamed protein product [Oncorhynchus mykiss]	-	-	-	-	-	-	-
TCONS_00112636	163.703	0	1.65333	0.001	-10.6912	1.08e-11	4.69e-09	yes	Mark3	XP_014066149.1 PREDICTED: MAP/microtubule affinity-regulating kinase 3-like isoform X6 [Salmo salar]	-	-	-	-	-	-	-
TCONS_00112977	81.2933	0	0.253333	0.001	-7.98489	2.15e-06	0.000244403	yes	STARD9	XP_014066791.1 PREDICTED: stAR-related lipid transfer protein 9-like [Salmo salar]	-	-	-	-	-	-	-
TCONS_00113368	176.097	794.973	1.3	4.80333	1.88552	0.000699222	0.0283614	yes	Nr1h3	XP_013981820.1 PREDICTED: oxysterols receptor LXR-alpha-like isoform X4 [Salmo salar]	Organismal Systems	Endocrine system	ko03320//PPAR signaling pathway	K08536	-	-	-
TCONS_00114481	100.507	0	1.24667	0.001	-10.2839	6.57e-08	1.16e-05	yes	Usp6nl	XP_013981729.1 PREDICTED: USP6 N-terminal-like protein isoform X2 [Salmo salar]	-	-	-	-	-	-	-
TCONS_00114870	53.7833	1086.99	0.41	6.67667	4.02543	3.29e-13	1.85e-10	yes	FAM63B	XP_013982379.1 PREDICTED: protein FAM63B isoform X2 [Salmo salar]	-	-	-	-	GO:0005634//nucleus;GO:0043227//membrane-bounded organelle;GO:0031981//nuclear lumen;GO:0005623//cell;GO:0043226//organelle;GO:0044464//cell part;GO:0044428//nuclear part;GO:0031974//membrane-enclosed lumen;GO:0070013//intracellular organelle lumen;GO:0044446//intracellular organelle part;GO:0043231//intracellular membrane-bounded organelle;GO:0005622//intracellular;GO:0043229//intracellular orga…	-	-
TCONS_00114871	11.8833	193.007	0.0666667	0.823333	3.62644	0.000136637	0.00796533	yes	FAM63B	XP_013982379.1 PREDICTED: protein FAM63B isoform X2 [Salmo salar]	-	-	-	-	-	-	-
TCONS_00114880	20.3333	507.333	0.23	4.49333	4.28808	4.84e-11	1.89e-08	yes	FAM63B	CDQ76772.1 unnamed protein product [Oncorhynchus mykiss]	-	-	-	-	-	-	-
TCONS_00114884	4.56333	133.727	0.0666667	1.57667	4.56377	2.78e-05	0.00219079	yes	POLR2M	NP_001133973.1 protein GRINL1A [Salmo salar]	-	-	-	-	-	-	-
TCONS_00115051	0	171.37	0.001	1.19333	10.2208	2.3e-07	3.4e-05	yes	slc39a13	CDQ64858.1 unnamed protein product [Oncorhynchus mykiss]	-	-	-	-	-	GO:0015075//ion transmembrane transporter activity;GO:0008324//cation transmembrane transporter activity;GO:0022890//inorganic cation transmembrane transporter activity;GO:0022891//substrate-specific transmembrane transporter activity;GO:0022892//substrate-specific transporter activity;GO:0022857//transmembrane transporter activity;GO:0005215//transporter activity	GO:0051234//establishment of localization;GO:0006811//ion transport;GO:0044699//single-organism process;GO:0044765//single-organism transport;GO:1902578//single-organism localization;GO:0006810//transport;GO:0051179//localization;GO:0009987//cellular process;GO:0006812//cation transport;GO:0044763//single-organism cellular process
TCONS_00115119	68.6767	0	1.00333	0.001	-9.97059	5.86e-06	0.000582411	yes	sdr42e1	CDQ79838.1 unnamed protein product [Oncorhynchus mykiss]	-	-	-	-	-	GO:0016491//oxidoreductase activity;GO:0003824//catalytic activity;GO:0016614//oxidoreductase activity, acting on CH-OH group of donors	GO:0044699//single-organism process;GO:0071704//organic substance metabolic process;GO:0008202//steroid metabolic process;GO:0044238//primary metabolic process;GO:1901360//organic cyclic compound metabolic process;GO:0044710//single-organism metabolic process;GO:0008152//metabolic process;GO:0006629//lipid metabolic process
TCONS_00115809	332.007	104.587	2.79	0.66	-2.07973	0.00111873	0.0401586	yes	clip3	CDQ66180.1 unnamed protein product [Oncorhynchus mykiss]	-	-	-	-	GO:0016020//membrane;GO:0044431//Golgi apparatus part;GO:0098805//whole membrane;GO:0031090//organelle membrane;GO:0044446//intracellular organelle part;GO:0098588//bounding membrane of organelle;GO:0031984//organelle subcompartment;GO:0044444//cytoplasmic part;GO:0012505//endomembrane system;GO:0044440//endosomal part;GO:0043227//membrane-bounded organelle;GO:0005622//intracellular;GO:0005623//c…	GO:0005488//binding	GO:1902578//single-organism localization;GO:0051130//positive regulation of cellular component organization;GO:0065007//biological regulation;GO:0051179//localization;GO:0045184//establishment of protein localization;GO:0050789//regulation of biological process;GO:0044763//single-organism cellular process;GO:0071840//cellular component organization or biogenesis;GO:0006810//transport;GO:0071702//…
TCONS_00115862	75.4167	0	1.20333	0.001	-10.2328	0.000420023	0.0188765	yes	POLDIP2	CDQ75180.1 unnamed protein product [Oncorhynchus mykiss]	-	-	-	-	-	-	-
TCONS_00115880	0	192.923	0.001	1.22667	10.2605	1.29e-09	3.64e-07	yes	RAP1GAP2	XP_014017689.1 PREDICTED: rap1 GTPase-activating protein 2-like isoform X1 [Salmo salar]	-	-	-	-	-	-	-
TCONS_00115996	61.5467	0	0.663333	0.001	-9.37359	1.85e-05	0.0015508	yes	Megf6	KPP65994.1 multiple epidermal growth factor-like domains protein 6-like [Scleropages formosus]	-	-	-	-	-	-	-
TCONS_00117247	577.84	64.19	5.2	0.423333	-3.61865	1.02e-07	1.71e-05	yes	Srsf7	CDQ77339.1 unnamed protein product [Oncorhynchus mykiss]	Genetic Information Processing	Transcription	ko03040//Spliceosome	K12896	-	-	-
TCONS_00117712	2941.52	14501	39.6867	160.26	2.01369	2.85e-06	0.000311902	yes	hsc71	CDQ89761.1 unnamed protein product [Oncorhynchus mykiss]	Genetic Information Processing;Environmental Information Processing;Cellular Processes	Transport and catabolism;Transcription;Folding, sorting and degradation;Signal transduction	ko04010//MAPK signaling pathway;ko04144//Endocytosis;ko04141//Protein processing in endoplasmic reticulum;ko03040//Spliceosome	K03283	-	GO:0032549//ribonucleoside binding;GO:0001882//nucleoside binding;GO:0097367//carbohydrate derivative binding;GO:0036094//small molecule binding;GO:0032550//purine ribonucleoside binding;GO:0001883//purine nucleoside binding;GO:1901363//heterocyclic compound binding;GO:0097159//organic cyclic compound binding;GO:0005488//binding	-
TCONS_00118081	94.5433	399.78	0.483333	1.67667	1.79451	0.000603405	0.025229	yes	SLC36A4	XP_014018772.1 PREDICTED: proton-coupled amino acid transporter 4-like isoform X1 [Salmo salar]	-	-	-	-	-	-	-
TCONS_00118524	125.72	555.137	0.466667	1.6	1.77761	0.00135867	0.0461949	yes	SKIL	XP_014047375.1 PREDICTED: ski-like protein [Salmo salar]	-	-	-	-	-	-	-
TCONS_00118730	526.393	167.203	2.33333	0.59	-1.98361	0.000111182	0.00672521	yes	Acin1	CDQ88818.1 unnamed protein product [Oncorhynchus mykiss]	Genetic Information Processing	Translation;Transcription	ko03013//RNA transport;ko03040//Spliceosome;ko03015//mRNA surveillance pathway	K12875	-	-	-
TCONS_00118806	138.21	23.3333	3.16667	0.436667	-2.85836	0.00102829	0.0377023	yes	Dnm2	XP_013996231.1 PREDICTED: dynamin-3-like [Salmo salar]	Cellular Processes	Transport and catabolism	ko04144//Endocytosis	K01528	-	-	-
TCONS_00119074	65	0	0.4	0.001	-8.64386	0.00087629	0.0334566	yes	Col15a1	XP_014045912.1 PREDICTED: collagen alpha-1(XV) chain-like isoform X4 [Salmo salar]	-	-	-	-	-	-	-
TCONS_00119342	2177.62	972.523	13.0833	4.66333	-1.4883	0.000882892	0.0336469	yes	AGL	CDQ67770.1 unnamed protein product [Oncorhynchus mykiss]	Metabolism	Global and Overview;Carbohydrate metabolism	ko01100//Metabolic pathways;ko01110//Biosynthesis of secondary metabolites;ko00500//Starch and sucrose metabolism	K01196	-	GO:0004133//glycogen debranching enzyme activity;GO:0003824//catalytic activity	GO:0044237//cellular metabolic process;GO:0015980//energy derivation by oxidation of organic compounds;GO:0005975//carbohydrate metabolic process;GO:0044042//glucan metabolic process;GO:0044260//cellular macromolecule metabolic process;GO:0009987//cellular process;GO:0044723//single-organism carbohydrate metabolic process;GO:0044699//single-organism process;GO:0006112//energy reserve metabolic pr…
TCONS_00119350	38.0133	0	0.653333	0.001	-9.35168	0.000455485	0.0200942	yes	rxrga	XP_014045643.1 PREDICTED: retinoic acid receptor RXR-gamma-A-like isoform X3 [Salmo salar]	Organismal Systems	Endocrine system	ko04920//Adipocytokine signaling pathway;ko03320//PPAR signaling pathway	K08524	-	-	-
TCONS_00120042	0	77.8467	0.001	0.446667	8.80305	0.0011142	0.0400881	yes	Homez	XP_014047061.1 PREDICTED: homeobox and leucine zipper protein Homez-like [Salmo salar]	-	-	-	-	-	-	-
TCONS_00120119	84.9367	525.277	0.596667	2.89333	2.27774	0.000123105	0.00729793	yes	gata6-a	XP_014047247.1 PREDICTED: GATA-binding factor 6-A-like isoform X2 [Salmo salar]	-	-	-	-	-	-	-
TCONS_00120549	0	41.44	0.001	0.106667	6.73697	0.000680965	0.0277836	yes	EIF4G1	XP_014046328.1 PREDICTED: eukaryotic translation initiation factor 4 gamma 1 [Salmo salar]	Genetic Information Processing	Translation	ko03013//RNA transport	K03260	-	-	-
TCONS_00120632	72.6967	374.743	0.75	3.07333	2.03484	0.00015531	0.00882172	yes	selt1a	XP_014045606.1 PREDICTED: selenoprotein T1a-like [Salmo salar]	-	-	-	-	-	-	-
TCONS_00120700	79.6667	525.777	1.57	8.2	2.38486	2.21e-05	0.00180318	yes	ANGPTL4	NP_001133413.1 Angiopoietin-related protein 4 precursor [Salmo salar]	Organismal Systems	Endocrine system	ko03320//PPAR signaling pathway	K08767	GO:0044421//extracellular region part;GO:0005576//extracellular region	-	GO:0043067//regulation of programmed cell death;GO:0010941//regulation of cell death;GO:0042981//regulation of apoptotic process;GO:0050789//regulation of biological process;GO:0065007//biological regulation;GO:0050794//regulation of cellular process
TCONS_00120816	0	100.573	0.001	1.61333	10.6558	0.000287846	0.0143175	yes	F13b	XP_014045147.1 PREDICTED: coagulation factor XIII B chain-like isoform X1 [Salmo salar]	-	-	-	-	-	-	-
TCONS_00120917	158.083	730.02	1.12333	4.27	1.92645	5.5e-05	0.00373147	yes	Yme1l1	XP_014044698.1 PREDICTED: ATP-dependent zinc metalloprotease YME1L1-like isoform X1 [Salmo salar]	-	-	-	-	-	GO:0001883//purine nucleoside binding;GO:0097159//organic cyclic compound binding;GO:0097367//carbohydrate derivative binding;GO:0001882//nucleoside binding;GO:0036094//small molecule binding;GO:0032549//ribonucleoside binding;GO:1901363//heterocyclic compound binding;GO:0005488//binding;GO:0032550//purine ribonucleoside binding	GO:0043170//macromolecule metabolic process;GO:0044238//primary metabolic process;GO:0008152//metabolic process;GO:0019538//protein metabolic process;GO:0071704//organic substance metabolic process
TCONS_00120922	0	51.9067	0.001	0.94	9.87652	0.000156286	0.00884497	yes	Yme1l1	XP_014044698.1 PREDICTED: ATP-dependent zinc metalloprotease YME1L1-like isoform X1 [Salmo salar]	-	-	-	-	-	-	-
TCONS_00120983	797.76	326.477	20.0533	6.45333	-1.63573	0.000924767	0.0348177	yes	-	-	-	-	-	-	-	-	-
TCONS_00121035	719.037	2388.33	11.2667	30.44	1.43391	0.000446546	0.0197977	yes	VAPA	XP_013996793.1 PREDICTED: vesicle-associated membrane protein-associated protein A [Salmo salar]	Cellular Processes	Cellular commiunity	ko04530//Tight junction	K06096	-	-	-
TCONS_00121156	56.9267	0	0.423333	0.001	-8.72565	3.31e-05	0.00248798	yes	RALGDS	XP_013983327.1 PREDICTED: ral guanine nucleotide dissociation stimulator-like isoform X2 [Salmo salar]	-	-	-	-	-	-	-
TCONS_00121625	675.147	239.04	3.52667	0.94	-1.90757	0.000424858	0.0190135	yes	EHMT1	CDQ79145.1 unnamed protein product [Oncorhynchus mykiss]	Metabolism	Amino acid metabolism	ko00310//Lysine degradation	K11420	-	-	-
TCONS_00122024	180.487	3014.48	0.753333	9.86667	3.7112	7.67e-16	6.74e-13	yes	STIP1	CDQ83138.1 unnamed protein product [Oncorhynchus mykiss]	-	-	-	-	-	-	-
TCONS_00122026	233.56	6739.31	1.42667	34.41	4.59211	4.19e-20	5.81e-17	yes	STIP1	CDQ83139.1 unnamed protein product [Oncorhynchus mykiss]	-	-	-	-	-	-	-
TCONS_00123084	581.837	6957.86	4.48	44.1767	3.30171	1.17e-12	5.74e-10	yes	ATP2A2	CDQ68192.1 unnamed protein product [Oncorhynchus mykiss]	Environmental Information Processing	Signal transduction	ko04020//Calcium signaling pathway	K05853	GO:0005622//intracellular;GO:0044424//intracellular part;GO:0042175//nuclear outer membrane-endoplasmic reticulum membrane network;GO:0005623//cell;GO:0044425//membrane part;GO:0012505//endomembrane system;GO:0044446//intracellular organelle part;GO:0043226//organelle;GO:0044444//cytoplasmic part;GO:0005789//endoplasmic reticulum membrane;GO:0043227//membrane-bounded organelle;GO:0031224//intrins…	GO:1901363//heterocyclic compound binding;GO:0036094//small molecule binding;GO:0005488//binding;GO:0003824//catalytic activity;GO:0043167//ion binding;GO:0097367//carbohydrate derivative binding;GO:0032550//purine ribonucleoside binding;GO:0043169//cation binding;GO:0032549//ribonucleoside binding;GO:0001882//nucleoside binding;GO:0001883//purine nucleoside binding;GO:0097159//organic cyclic com…	GO:0044699//single-organism process;GO:0051234//establishment of localization;GO:1902578//single-organism localization;GO:0070838//divalent metal ion transport;GO:0072511//divalent inorganic cation transport;GO:0006811//ion transport;GO:0030001//metal ion transport;GO:0044765//single-organism transport;GO:0006816//calcium ion transport;GO:0051179//localization;GO:0006810//transport;GO:0006812//ca…
TCONS_00123378	141.113	581.55	0.606667	2.02333	1.73776	0.000396143	0.0180899	yes	PER2	XP_013984371.1 PREDICTED: period circadian protein homolog 1-like isoform X1 [Salmo salar]	-	-	-	-	-	-	GO:0009314//response to radiation;GO:0050896//response to stimulus;GO:0009628//response to abiotic stimulus
TCONS_00123890	214.013	1090.88	8.00667	32.99	2.04276	1.39e-05	0.00122196	yes	CCT8	NP_001117705.1 T-complex protein 1 subunit theta [Oncorhynchus mykiss]	-	-	-	-	GO:0044464//cell part;GO:0005623//cell;GO:0044424//intracellular part;GO:0005622//intracellular	GO:0036094//small molecule binding;GO:0005515//protein binding;GO:1901363//heterocyclic compound binding;GO:0001883//purine nucleoside binding;GO:0032549//ribonucleoside binding;GO:0097367//carbohydrate derivative binding;GO:0005488//binding;GO:0001882//nucleoside binding;GO:0032550//purine ribonucleoside binding;GO:0097159//organic cyclic compound binding	GO:0043170//macromolecule metabolic process;GO:0008152//metabolic process;GO:0044238//primary metabolic process;GO:0044260//cellular macromolecule metabolic process;GO:0071704//organic substance metabolic process;GO:0044267//cellular protein metabolic process;GO:0044237//cellular metabolic process;GO:0009987//cellular process;GO:0019538//protein metabolic process
TCONS_00123891	117.403	642.317	6.29333	28.1533	2.16141	1.08e-05	0.000991973	yes	CCT8	NP_001117705.1 T-complex protein 1 subunit theta [Oncorhynchus mykiss]	-	-	-	-	GO:0005623//cell;GO:0044424//intracellular part;GO:0005622//intracellular;GO:0044464//cell part	GO:0036094//small molecule binding;GO:0032550//purine ribonucleoside binding;GO:0097159//organic cyclic compound binding;GO:0005488//binding;GO:0097367//carbohydrate derivative binding;GO:0001882//nucleoside binding;GO:0005515//protein binding;GO:0032549//ribonucleoside binding;GO:1901363//heterocyclic compound binding;GO:0001883//purine nucleoside binding	GO:0009987//cellular process;GO:0071704//organic substance metabolic process;GO:0044267//cellular protein metabolic process;GO:0044237//cellular metabolic process;GO:0043170//macromolecule metabolic process;GO:0044260//cellular macromolecule metabolic process;GO:0008152//metabolic process;GO:0044238//primary metabolic process;GO:0019538//protein metabolic process
TCONS_00123924	84.26	0.01	0.573333	0.001	-9.16323	0.000293334	0.0145326	yes	NLRC3	XP_013985352.1 PREDICTED: protein NLRC3-like isoform X1 [Salmo salar]	-	-	-	-	-	-	-
XM_021556140.1	52.43	359.657	1.19667	6.54667	2.45174	4.08e-05	0.00292236	yes	junb	junB protein [Oncorhynchus mykiss]	Organismal Systems;Environmental Information Processing	Signal transduction;Development	ko04380//Osteoclast differentiation;ko04668//TNF signaling pathway	K09028	-	GO:0001071//nucleic acid binding transcription factor activity;GO:1901363//heterocyclic compound binding;GO:0016209//antioxidant activity;GO:0003824//catalytic activity;GO:0005488//binding;GO:0097159//organic cyclic compound binding;GO:0003676//nucleic acid binding;GO:0003677//DNA binding	GO:0003013//circulatory system process;GO:0007049//cell cycle;GO:0032501//multicellular organismal process;GO:0010468//regulation of gene expression;GO:2000112//regulation of cellular macromolecule biosynthetic process;GO:0050794//regulation of cellular process;GO:0008152//metabolic process;GO:0044763//single-organism cellular process;GO:0065007//biological regulation;GO:0044699//single-organism …
XM_021556170.1	76.5967	685.803	3.50667	26.4567	2.91546	4.61e-05	0.00323196	yes	IFITM3	interferon inducible protein [Oncorhynchus mykiss]	-	-	-	-	GO:0044425//membrane part;GO:0031224//intrinsic component of membrane;GO:0016020//membrane	-	-
XM_021556187.1	200	826.013	1.58667	5.19667	1.71159	0.000191436	0.0103915	yes	Xpo1	PREDICTED: exportin-1 [Salmo salar]	Genetic Information Processing;Human Diseases	Infectious diseases;Translation	ko05166//HTLV-I infection;ko05169//Epstein-Barr virus infection;ko03013//RNA transport;ko05164//Influenza A;ko03008//Ribosome biogenesis in eukaryotes	K14290	-	GO:0031267//small GTPase binding;GO:0051020//GTPase binding;GO:0005515//protein binding;GO:0017016//Ras GTPase binding;GO:0005488//binding;GO:0019899//enzyme binding	GO:0006810//transport;GO:0050896//response to stimulus;GO:0033036//macromolecule localization;GO:0051704//multi-organism process;GO:0015031//protein transport;GO:0043207//response to external biotic stimulus;GO:0071702//organic substance transport;GO:0009605//response to external stimulus;GO:0051707//response to other organism;GO:0051234//establishment of localization;GO:0009620//response to fung…
XM_021556223.1	0	33.5533	0.001	0.106667	6.73697	0.00143238	0.0480466	yes	ARHGAP23	PREDICTED: rho GTPase-activating protein 23-like isoform X2 [Salmo salar]	-	-	-	-	-	-	-
XM_021556275.1	78.9333	4.32667	0.703333	0.03	-4.55117	0.00034294	0.0163044	yes	IGHV3-33	immunoglobulin mu heavy chain, partial [Oncorhynchus mykiss]	Environmental Information Processing;Cellular Processes;Organismal Systems;Human Diseases	Cancers;Signal transduction;Cardiovascular diseases;Immune diseases;Immune system;Transport and catabolism;Infectious diseases	ko04151//PI3K-Akt signaling pathway;ko04020//Calcium signaling pathway;ko05202//Transcriptional misregulation in cancers;ko05169//Epstein-Barr virus infection;ko05152//Tuberculosis;ko04072//Phospholipase D signaling pathway;ko04145//Phagosome;ko05162//Measles;ko05414//Dilated cardiomyopathy (DCM);ko04666//Fc gamma R-mediated phagocytosis;ko04650//Natural killer cell mediated cytotoxicity;ko04662/…	K06856	-	-	-
XM_021556285.1	199.667	1149.95	3.11	14.3333	2.20439	4.15e-06	0.000434348	yes	rnf146	E3 ubiquitin-protein ligase rnf146 [Salmo salar]	-	-	-	-	-	-	-
XM_021556412.1	75	555	1.52667	9.19	2.58968	2.88e-06	0.000313917	yes	ier2	immediate early response 2 [Salmo salar]	-	-	-	-	-	-	-
XM_021556461.1	86.3333	67819.2	1.79333	1097.54	9.25741	4.57e-47	4.75e-43	yes	Dnajb1	PREDICTED: dnaJ homolog subfamily B member 1-like [Salmo salar]	Genetic Information Processing;Human Diseases	Infectious diseases;Folding, sorting and degradation	ko04141//Protein processing in endoplasmic reticulum;ko05164//Influenza A	K09507	-	GO:0005515//protein binding;GO:0005488//binding	GO:0009987//cellular process;GO:0044237//cellular metabolic process;GO:0044238//primary metabolic process;GO:0044267//cellular protein metabolic process;GO:0019538//protein metabolic process;GO:0043170//macromolecule metabolic process;GO:0008152//metabolic process;GO:0071704//organic substance metabolic process;GO:0044260//cellular macromolecule metabolic process
XM_021556463.1	0	196.81	0.001	3.03333	11.5667	0.000918974	0.0346832	yes	Dnajb1	PREDICTED: dnaJ homolog subfamily B member 1-like [Salmo salar]	Genetic Information Processing;Human Diseases	Infectious diseases;Folding, sorting and degradation	ko04141//Protein processing in endoplasmic reticulum;ko05164//Influenza A	K09507	-	GO:0005515//protein binding;GO:0005488//binding	GO:0044260//cellular macromolecule metabolic process;GO:0044238//primary metabolic process;GO:0008152//metabolic process;GO:0044237//cellular metabolic process;GO:0071704//organic substance metabolic process;GO:0044267//cellular protein metabolic process;GO:0009987//cellular process;GO:0019538//protein metabolic process;GO:0043170//macromolecule metabolic process
XM_021556464.1	0	596.34	0.001	12.9867	13.6647	1.31e-21	2.21e-18	yes	Dnajb1	PREDICTED: dnaJ homolog subfamily B member 1-like [Salmo salar]	Human Diseases;Genetic Information Processing	Folding, sorting and degradation;Infectious diseases	ko04141//Protein processing in endoplasmic reticulum;ko05164//Influenza A	K09507	-	GO:0005515//protein binding;GO:0005488//binding	GO:0008152//metabolic process;GO:0044260//cellular macromolecule metabolic process;GO:0044267//cellular protein metabolic process;GO:0009987//cellular process;GO:0044238//primary metabolic process;GO:0019538//protein metabolic process;GO:0071704//organic substance metabolic process;GO:0043170//macromolecule metabolic process;GO:0044237//cellular metabolic process
XM_021556523.1	16.7133	369.233	0.26	4.61	4.14818	0.000767059	0.0302865	yes	--	PREDICTED: arginine vasopressin-induced protein 1 [Danio rerio]	-	-	-	-	-	-	-
XM_021556524.1	0	374.013	0.001	5.38	12.3934	4.7e-07	6.37e-05	yes	--	PREDICTED: arginine vasopressin-induced protein 1 [Danio rerio]	-	-	-	-	-	-	-
XM_021556525.1	0.966667	233.973	0.0166667	3.80333	7.83415	4.5e-06	0.000463155	yes	--	PREDICTED: arginine vasopressin-induced protein 1 [Danio rerio]	-	-	-	-	-	-	-
XM_021556526.1	17.32	573.113	0.283333	7.05667	4.63841	1.07e-07	1.79e-05	yes	--	PREDICTED: arginine vasopressin-induced protein 1 [Danio rerio]	-	-	-	-	-	-	-
XM_021556536.1	25.6667	2315.45	0.406667	31.9367	6.29522	2.64e-14	1.89e-11	yes	Laptm4b	PREDICTED: lysosomal-associated transmembrane protein 4B-like [Salmo salar]	Cellular Processes	Transport and catabolism	ko04142//Lysosome	K12387	-	-	-
XM_021556559.1	220.897	3280.74	2.06667	24.5767	3.57191	5.13e-14	3.35e-11	yes	GNAI2	PREDICTED: guanine nucleotide-binding protein G(o) subunit alpha-like [Salmo salar]	-	-	-	-	-	GO:0016462//pyrophosphatase activity;GO:0017076//purine nucleotide binding;GO:0003824//catalytic activity;GO:0005488//binding;GO:0016817//hydrolase activity, acting on acid anhydrides;GO:0001882//nucleoside binding;GO:0032403//protein complex binding;GO:0016787//hydrolase activity;GO:0005515//protein binding;GO:0044877//macromolecular complex binding;GO:0016818//hydrolase activity, acting on acid…	GO:0044699//single-organism process;GO:0023052//signaling;GO:0050789//regulation of biological process;GO:0044700//single organism signaling;GO:0050896//response to stimulus;GO:0007154//cell communication;GO:0009987//cellular process;GO:0065007//biological regulation;GO:0050794//regulation of cellular process;GO:0007165//signal transduction;GO:0007166//cell surface receptor signaling pathway;GO:0…
XM_021556564.1	72.77	985.723	1.41333	15.8333	3.48579	8.87e-10	2.61e-07	yes	GNAI2	PREDICTED: guanine nucleotide-binding protein G(o) subunit alpha-like [Salmo salar]	-	-	-	-	-	-	-
XM_021556661.1	398.243	88.6033	6.25333	1.10333	-2.50276	5.58e-05	0.00377055	yes	SQLE	PREDICTED: squalene monooxygenase-like [Salmo salar]	Metabolism	Global and Overview;Lipid metabolism	ko01100//Metabolic pathways;ko00100//Steroid biosynthesis	K00511	GO:0044425//membrane part;GO:0031224//intrinsic component of membrane;GO:0016020//membrane	GO:1901363//heterocyclic compound binding;GO:1901265//nucleoside phosphate binding;GO:0097159//organic cyclic compound binding;GO:0000166//nucleotide binding;GO:0003824//catalytic activity;GO:0005488//binding;GO:0036094//small molecule binding	GO:0044699//single-organism process;GO:0008152//metabolic process;GO:0044710//single-organism metabolic process
XM_021556682.1	76.62	836.73	0.7	6.15667	3.13672	3.44e-05	0.00257163	yes	Cd22	PREDICTED: B-cell receptor CD22-like, partial [Salmo salar]	Organismal Systems;Environmental Information Processing	Immune system;Signaling molecules and interaction	ko04514//Cell adhesion molecules (CAMs);ko04662//B cell receptor signaling pathway;ko04640//Hematopoietic cell lineage	K06467	-	-	-
XM_021556683.1	8.7	149.823	0.0766667	1.09667	3.83838	0.000339625	0.0161714	yes	Cd22	PREDICTED: B-cell receptor CD22-like, partial [Salmo salar]	Environmental Information Processing;Organismal Systems	Signaling molecules and interaction;Immune system	ko04514//Cell adhesion molecules (CAMs);ko04662//B cell receptor signaling pathway;ko04640//Hematopoietic cell lineage	K06467	-	-	-
XM_021556723.1	15.9933	183.353	0.413333	3.68333	3.15563	0.000151311	0.00865759	yes	Pdcd4	Programmed cell death protein 4 [Salmo salar]	-	-	-	-	-	-	-
XM_021556763.1	77.58	0	0.78	0.001	-9.60733	0.000562386	0.0237363	yes	MISP3	PREDICTED: mitotic interactor and substrate of PLK1 [Pygocentrus nattereri]	-	-	-	-	-	-	-
XM_021556794.1	62.1833	446.417	1.09667	6.15	2.48746	2.65e-05	0.00211223	yes	GCDH	PREDICTED: glutaryl-CoA dehydrogenase, mitochondrial-like [Salmo salar]	Metabolism	Global and Overview;Lipid metabolism;Amino acid metabolism	ko01100//Metabolic pathways;ko00310//Lysine degradation;ko00071//Fatty acid degradation;ko00380//Tryptophan metabolism	K00252	-	GO:0003824//catalytic activity;GO:1901265//nucleoside phosphate binding;GO:0036094//small molecule binding;GO:0016491//oxidoreductase activity;GO:0000166//nucleotide binding;GO:0005488//binding;GO:0097159//organic cyclic compound binding;GO:1901363//heterocyclic compound binding	GO:0008152//metabolic process;GO:0044710//single-organism metabolic process;GO:0044699//single-organism process
XM_021556888.1	751.5	3267.32	7.37667	25.8467	1.80894	0.000166098	0.00928243	yes	SEC23A	PREDICTED: protein transport protein Sec23B [Salmo salar]	Genetic Information Processing	Folding, sorting and degradation	ko04141//Protein processing in endoplasmic reticulum	K14006	GO:0005622//intracellular;GO:0048475//coated membrane;GO:0030117//membrane coat;GO:0044446//intracellular organelle part;GO:0030662//coated vesicle membrane;GO:0016023//cytoplasmic, membrane-bounded vesicle;GO:0043231//intracellular membrane-bounded organelle;GO:0044464//cell part;GO:0043227//membrane-bounded organelle;GO:0044424//intracellular part;GO:0043234//protein complex;GO:0005623//cell;GO…	GO:0046872//metal ion binding;GO:0043167//ion binding;GO:0046914//transition metal ion binding;GO:0005488//binding;GO:0043169//cation binding	GO:0048856//anatomical structure development;GO:0033036//macromolecule localization;GO:0008104//protein localization;GO:0009653//anatomical structure morphogenesis;GO:0048731//system development;GO:0006810//transport;GO:0044763//single-organism cellular process;GO:0009790//embryo development;GO:0007275//multicellular organism development;GO:0032502//developmental process;GO:0048869//cellular deve…
XM_021556911.1	1187.13	172.883	7.16667	0.78	-3.19976	2.23e-08	4.49e-06	yes	NT5C2	PREDICTED: cytosolic purine 5'-nucleotidase-like isoform X1 [Salmo salar]	Metabolism	Global and Overview;Metabolism of cofactors and vitamins;Nucleotide metabolism	ko01100//Metabolic pathways;ko00230//Purine metabolism;ko00240//Pyrimidine metabolism;ko00760//Nicotinate and nicotinamide metabolism	K01081	-	-	-
XM_021556974.1	514.71	1813.01	16.1833	45.0267	1.47627	0.000739857	0.0295535	yes	rpsa	40S ribosomal protein SA [Salmo salar]	Genetic Information Processing	Translation	ko03010//Ribosome	K02998	GO:0044464//cell part;GO:0043226//organelle;GO:0043227//membrane-bounded organelle;GO:0043232//intracellular non-membrane-bounded organelle;GO:1990904//ribonucleoprotein complex;GO:0030529//intracellular ribonucleoprotein complex;GO:0043231//intracellular membrane-bounded organelle;GO:0043228//non-membrane-bounded organelle;GO:0005623//cell;GO:0044446//intracellular organelle part;GO:0016020//mem…	GO:0005515//protein binding;GO:0005488//binding;GO:0004872//receptor activity;GO:0060089//molecular transducer activity;GO:0005198//structural molecule activity	GO:0071840//cellular component organization or biogenesis;GO:0042254//ribosome biogenesis;GO:0044238//primary metabolic process;GO:0044237//cellular metabolic process;GO:0010467//gene expression;GO:0022610//biological adhesion;GO:0044085//cellular component biogenesis;GO:0022613//ribonucleoprotein complex biogenesis;GO:0071704//organic substance metabolic process;GO:0008152//metabolic process;GO:…
XM_021556998.1	251.61	52.9467	4.95	0.79	-2.6475	0.000337894	0.016137	yes	--	PREDICTED: T-lymphocyte activation antigen CD86 [Esox lucius]	Environmental Information Processing	Signaling molecules and interaction	ko04514//Cell adhesion molecules (CAMs)	K06746	-	-	-
XM_021557024.1	80.1033	0	0.686667	0.001	-9.42347	4.52e-06	0.000463599	yes	suz12b	PREDICTED: polycomb protein suz12-B-like isoform X1 [Salmo salar]	-	-	-	-	-	-	-
XM_021557029.1	32.34	0	0.183333	0.001	-7.51833	0.000872635	0.0333783	yes	rab11fip4a	PREDICTED: rab11 family-interacting protein 4A-like isoform X1 [Salmo salar]	Cellular Processes	Transport and catabolism	ko04144//Endocytosis	K12485	-	-	-
XM_021557125.1	595.197	13.34	3.41667	0.0566667	-5.91395	1.09e-07	1.8e-05	yes	IGFBP4	insulin-like growth factor binding protein 4 precursor [Salmo salar]	-	-	-	-	-	GO:0005515//protein binding;GO:0005488//binding;GO:0019838//growth factor binding	-
XM_021557165.1	41.9567	0	0.42	0.001	-8.71425	0.000464354	0.0203989	yes	Ppp1r12c	phosphatase 1 regulatory subunit 12C [Salmo salar]	Human Diseases;Organismal Systems;Cellular Processes	Circulatory system;Cell motility;Cancers;Cellular commiunity;Endocrine system	ko04810//Regulation of actin cytoskeleton;ko04510//Focal adhesion;ko05205//Proteoglycans in cancer;ko04921//Oxytocin signaling pathway;ko04270//Vascular smooth muscle contraction	K17457	-	-	-
XM_021557280.1	127.147	0	0.396667	0.001	-8.63178	5.97e-09	1.41e-06	yes	USP34	PREDICTED: ubiquitin carboxyl-terminal hydrolase 34-like isoform X2 [Salmo salar]	-	-	-	-	-	-	-
XM_021557339.1	445.673	2820.08	3.96	20.4767	2.37041	6.28e-08	1.11e-05	yes	Ero1b	PREDICTED: ERO1-like protein beta isoform X1 [Salmo salar]	Genetic Information Processing	Folding, sorting and degradation	ko04141//Protein processing in endoplasmic reticulum	K10976	GO:0043227//membrane-bounded organelle;GO:0043229//intracellular organelle;GO:0044464//cell part;GO:0005622//intracellular;GO:0043231//intracellular membrane-bounded organelle;GO:0005623//cell;GO:0044424//intracellular part;GO:0043226//organelle	GO:0016667//oxidoreductase activity, acting on a sulfur group of donors;GO:0016491//oxidoreductase activity;GO:0003824//catalytic activity	GO:0043170//macromolecule metabolic process;GO:0044710//single-organism metabolic process;GO:0044237//cellular metabolic process;GO:0044238//primary metabolic process;GO:0009987//cellular process;GO:0071704//organic substance metabolic process;GO:0044267//cellular protein metabolic process;GO:0044699//single-organism process;GO:0019538//protein metabolic process;GO:0008152//metabolic process;GO:0…
XM_021557340.1	23.9933	361.257	0.226667	2.94	3.69717	2.24e-07	3.32e-05	yes	Ero1b	PREDICTED: ERO1-like protein beta isoform X1 [Salmo salar]	Genetic Information Processing	Folding, sorting and degradation	ko04141//Protein processing in endoplasmic reticulum	K10976	GO:0044464//cell part;GO:0043231//intracellular membrane-bounded organelle;GO:0043226//organelle;GO:0043229//intracellular organelle;GO:0044424//intracellular part;GO:0005622//intracellular;GO:0043227//membrane-bounded organelle;GO:0005623//cell	GO:0016667//oxidoreductase activity, acting on a sulfur group of donors;GO:0016491//oxidoreductase activity;GO:0003824//catalytic activity	GO:0044238//primary metabolic process;GO:0044699//single-organism process;GO:0044260//cellular macromolecule metabolic process;GO:0071704//organic substance metabolic process;GO:0044710//single-organism metabolic process;GO:0008152//metabolic process;GO:0044267//cellular protein metabolic process;GO:0019538//protein metabolic process;GO:0009987//cellular process;GO:0043170//macromolecule metaboli…
XM_021557342.1	1000	390.667	18.0667	5.63333	-1.68127	0.0014041	0.047276	yes	CYP2D25	PREDICTED: vitamin D(3) 25-hydroxylase-like isoform X2 [Salmo salar]	-	-	-	-	-	-	-
XM_021557344.1	158643	72304.3	1028.83	366.91	-1.48751	0.000771154	0.0304289	yes	c3	PREDICTED: complement C3-like [Salmo salar]	Cellular Processes;Organismal Systems;Human Diseases	Transport and catabolism;Infectious diseases;Immune diseases;Immune system;Cancers	ko05168//Herpes simplex infection;ko05203//Viral carcinogenesis;ko05152//Tuberculosis;ko04145//Phagosome;ko05142//Chagas disease (American trypanosomiasis);ko05133//Pertussis;ko05140//Leishmaniasis;ko05134//Legionellosis;ko04610//Complement and coagulation cascades;ko05150//Staphylococcus aureus infection;ko05322//Systemic lupus erythematosus	K03990	GO:0005576//extracellular region	-	GO:0002252//immune effector process;GO:0050789//regulation of biological process;GO:0065007//biological regulation;GO:0002376//immune system process;GO:0002684//positive regulation of immune system process;GO:0006956//complement activation;GO:0002253//activation of immune response;GO:0006950//response to stress;GO:0050896//response to stimulus;GO:0048584//positive regulation of response to stimul…
XM_021557368.1	983.563	324.013	13.1133	3.40333	-1.94601	0.000339365	0.0161714	yes	STEAP4	PREDICTED: metalloreductase STEAP4 isoform X1 [Salmo salar]	-	-	-	-	-	-	-
XM_021557373.1	478.4	161.863	2.79	0.7	-1.99484	0.00121412	0.0424595	yes	SPTBN1	PREDICTED: spectrin beta chain, non-erythrocytic 1-like isoform X1 [Salmo salar]	-	-	-	-	-	-	-
XM_021557497.1	349.087	1705.35	6.34	24.7233	1.96332	3.37e-06	0.000362257	yes	atf4	PREDICTED: cyclic AMP-dependent transcription factor ATF-4-like [Salmo salar]	Cellular Processes;Organismal Systems;Environmental Information Processing;Human Diseases;Genetic Information Processing	Endocrine system;Substance dependence;Cell growth and death;Cancers;Infectious diseases;Aging;Circulatory system;Endocrine and metabolic diseases;Signal transduction;Nervous system;Folding, sorting and degradation	ko04010//MAPK signaling pathway;ko04151//PI3K-Akt signaling pathway;ko05166//HTLV-I infection;ko04261//Adrenergic signaling in cardiomyocytes;ko04022//cGMP - PKG signaling pathway;ko04141//Protein processing in endoplasmic reticulum;ko05203//Viral carcinogenesis;ko04210//Apoptosis;ko04728//Dopaminergic synapse;ko05161//Hepatitis B;ko04915//Estrogen signaling pathway;ko04932//Non-alcoholic fatty l…	K04374	GO:0043231//intracellular membrane-bounded organelle;GO:0043227//membrane-bounded organelle;GO:0044464//cell part;GO:0005623//cell;GO:0043229//intracellular organelle;GO:0043226//organelle;GO:0044424//intracellular part;GO:0005622//intracellular	GO:0005488//binding;GO:0003677//DNA binding;GO:1901363//heterocyclic compound binding;GO:0097159//organic cyclic compound binding;GO:0003676//nucleic acid binding	GO:2001141//regulation of RNA biosynthetic process;GO:0051252//regulation of RNA metabolic process;GO:0050794//regulation of cellular process;GO:0010556//regulation of macromolecule biosynthetic process;GO:0065007//biological regulation;GO:0080090//regulation of primary metabolic process;GO:1903506//regulation of nucleic acid-templated transcription;GO:0019219//regulation of nucleobase-containing…
XM_021557562.1	489.117	2465	3.50333	13.87	1.98517	1.78e-05	0.00150491	yes	NFE2L1	PREDICTED: nuclear factor erythroid 2-related factor 1-like [Salmo salar]	-	-	-	-	-	-	-
XM_021557576.1	316.107	79.2333	3.37	0.663333	-2.34494	0.000461583	0.0202991	yes	Hfe2	PREDICTED: hemojuvelin-like [Salmo salar]	-	-	-	-	-	-	-
XM_021557604.1	54.55	0.03	0.333333	0.001	-8.38082	4e-05	0.0028879	yes	Rapgefl1	PREDICTED: rap guanine nucleotide exchange factor-like 1 isoform X1 [Salmo salar]	-	-	-	-	-	-	GO:0043087//regulation of GTPase activity;GO:0019222//regulation of metabolic process;GO:0065009//regulation of molecular function;GO:0050790//regulation of catalytic activity;GO:0065007//biological regulation;GO:0050789//regulation of biological process;GO:0051336//regulation of hydrolase activity
XM_021557605.1	188.117	8.30333	1.15333	0.04	-4.84967	5.98e-08	1.07e-05	yes	Rapgefl1	PREDICTED: rap guanine nucleotide exchange factor-like 1 isoform X1 [Salmo salar]	-	-	-	-	-	-	GO:0050790//regulation of catalytic activity;GO:0065007//biological regulation;GO:0050789//regulation of biological process;GO:0043087//regulation of GTPase activity;GO:0065009//regulation of molecular function;GO:0051336//regulation of hydrolase activity;GO:0019222//regulation of metabolic process
XM_021557624.1	0	68.91	0.001	0.456667	8.835	3.1e-05	0.00237791	yes	Samd14	PREDICTED: sterile alpha motif domain-containing protein 14-like isoform X1 [Salmo salar]	-	-	-	-	-	-	-
XM_021557683.1	949.717	148	13.89	1.66	-3.06479	8.15e-09	1.86e-06	yes	PPP1R1B	PREDICTED: protein phosphatase 1 regulatory subunit 1B-like [Salmo salar]	Human Diseases;Environmental Information Processing;Organismal Systems	Nervous system;Signal transduction;Substance dependence	ko04024//cAMP signaling pathway;ko04728//Dopaminergic synapse;ko05034//Alcoholism;ko05031//Amphetamine addiction;ko05030//Cocaine addiction	K15494	-	-	-
XM_021557697.1	370.413	1718.12	3.83333	14.5233	1.9217	1.43e-05	0.00125009	yes	Acly	PREDICTED: ATP-citrate synthase isoform X3 [Salmo salar]	Metabolism	Carbohydrate metabolism;Global and Overview	ko01100//Metabolic pathways;ko00020//Citrate cycle (TCA cycle)	K01648	GO:0005623//cell;GO:0044464//cell part;GO:0005622//intracellular;GO:0044424//intracellular part	GO:0003824//catalytic activity;GO:0016740//transferase activity;GO:0016877//ligase activity, forming carbon-sulfur bonds;GO:0016874//ligase activity;GO:0004774//succinate-CoA ligase activity;GO:0016746//transferase activity, transferring acyl groups;GO:0016878//acid-thiol ligase activity;GO:0001882//nucleoside binding;GO:1901363//heterocyclic compound binding;GO:0032550//purine ribonucleoside bin…	GO:0044238//primary metabolic process;GO:0071704//organic substance metabolic process;GO:0005975//carbohydrate metabolic process;GO:0008152//metabolic process
XM_021557701.1	163.607	773.767	1.76	6.90333	1.97172	0.000380257	0.0175441	yes	DNAJC7	PREDICTED: dnaJ homolog subfamily C member 7-like isoform X1 [Salmo salar]	-	-	-	-	-	-	-
XM_021557702.1	210.87	2110.65	2.26333	18.6267	3.04085	3.27e-10	1.06e-07	yes	DNAJC7	PREDICTED: dnaJ homolog subfamily C member 7-like isoform X1 [Salmo salar]	-	-	-	-	-	-	-
XM_021557703.1	60.11	107708	1.95667	2812.68	10.4893	1.01e-60	2.1e-56	yes	hsp70	heat shock protein 70 [Oncorhynchus tshawytscha]	Human Diseases;Genetic Information Processing;Environmental Information Processing;Cellular Processes;Organismal Systems	Signal transduction;Folding, sorting and degradation;Neurodegenerative diseases;Immune system;Endocrine system;Infectious diseases;Aging;Transport and catabolism;Transcription	ko04010//MAPK signaling pathway;ko04144//Endocytosis;ko04141//Protein processing in endoplasmic reticulum;ko05169//Epstein-Barr virus infection;ko03040//Spliceosome;ko05164//Influenza A;ko04915//Estrogen signaling pathway;ko05162//Measles;ko05145//Toxoplasmosis;ko04213//Longevity regulating pathway - multiple species;ko05134//Legionellosis;ko04612//Antigen processing and presentation;ko05020//Pri…	K03283	-	GO:0032549//ribonucleoside binding;GO:1901363//heterocyclic compound binding;GO:0032550//purine ribonucleoside binding;GO:0001883//purine nucleoside binding;GO:0097159//organic cyclic compound binding;GO:0001882//nucleoside binding;GO:0097367//carbohydrate derivative binding;GO:0005488//binding;GO:0036094//small molecule binding	GO:0010035//response to inorganic substance;GO:0010038//response to metal ion;GO:0042221//response to chemical;GO:0006950//response to stress;GO:0050896//response to stimulus
XM_021557705.1	0	2849.89	0.001	38.1567	15.2196	7.53e-29	2.24e-25	yes	nkiras2	PREDICTED: NF-kappa-B inhibitor-interacting Ras-like protein 2 [Salmo salar]	-	-	-	-	-	GO:0032549//ribonucleoside binding;GO:0036094//small molecule binding;GO:1901363//heterocyclic compound binding;GO:0097159//organic cyclic compound binding;GO:0005488//binding;GO:0003824//catalytic activity;GO:0032550//purine ribonucleoside binding;GO:0001883//purine nucleoside binding;GO:0097367//carbohydrate derivative binding;GO:0001882//nucleoside binding	GO:0044699//single-organism process;GO:0050896//response to stimulus;GO:0051716//cellular response to stimulus;GO:0023052//signaling;GO:0007154//cell communication;GO:0044763//single-organism cellular process;GO:0050789//regulation of biological process;GO:0007165//signal transduction;GO:0009987//cellular process;GO:0065007//biological regulation;GO:0050794//regulation of cellular process;GO:0035…
XM_021557715.1	414.237	119.333	2.50667	0.556667	-2.17088	0.000403438	0.0183291	yes	PLCL2	PREDICTED: inactive phospholipase C-like protein 2 [Salmo salar]	-	-	-	-	-	GO:0016788//hydrolase activity, acting on ester bonds;GO:0060089//molecular transducer activity;GO:0003824//catalytic activity;GO:0016787//hydrolase activity;GO:0042578//phosphoric ester hydrolase activity	GO:0044699//single-organism process;GO:0044238//primary metabolic process;GO:0007154//cell communication;GO:0006629//lipid metabolic process;GO:0007165//signal transduction;GO:0050896//response to stimulus;GO:0023052//signaling;GO:0071704//organic substance metabolic process;GO:0044710//single-organism metabolic process;GO:0065007//biological regulation;GO:0009987//cellular process;GO:0008152//me…
XM_021557737.1	195.593	21.77	1.67667	0.143333	-3.54815	0.0013669	0.0464241	yes	EZH1	PREDICTED: histone-lysine N-methyltransferase EZH1-like isoform X1 [Salmo salar]	Metabolism	Amino acid metabolism	ko00310//Lysine degradation	K17451	-	GO:0016740//transferase activity;GO:0008170//N-methyltransferase activity;GO:0016279//protein-lysine N-methyltransferase activity;GO:0016278//lysine N-methyltransferase activity;GO:0016741//transferase activity, transferring one-carbon groups;GO:0003824//catalytic activity;GO:0008276//protein methyltransferase activity;GO:0008757//S-adenosylmethionine-dependent methyltransferase activity;GO:00081…	GO:0044763//single-organism cellular process;GO:0006479//protein methylation;GO:0016570//histone modification;GO:0071840//cellular component organization or biogenesis;GO:0044237//cellular metabolic process;GO:0044710//single-organism metabolic process;GO:0008152//metabolic process;GO:0043170//macromolecule metabolic process;GO:0043414//macromolecule methylation;GO:0071704//organic substance meta…
XM_021557738.1	251.843	1161.97	2.13	7.85	1.88184	2.64e-05	0.00210859	yes	EZH1	PREDICTED: histone-lysine N-methyltransferase EZH1-like isoform X1 [Salmo salar]	Metabolism	Amino acid metabolism	ko00310//Lysine degradation	K17451	-	GO:0016740//transferase activity;GO:0008170//N-methyltransferase activity;GO:0003824//catalytic activity;GO:0016279//protein-lysine N-methyltransferase activity;GO:0008276//protein methyltransferase activity;GO:0008757//S-adenosylmethionine-dependent methyltransferase activity;GO:0016278//lysine N-methyltransferase activity;GO:0016741//transferase activity, transferring one-carbon groups;GO:00081…	GO:0044238//primary metabolic process;GO:0071704//organic substance metabolic process;GO:0044237//cellular metabolic process;GO:0008213//protein alkylation;GO:0016569//covalent chromatin modification;GO:0043412//macromolecule modification;GO:0006325//chromatin organization;GO:0008152//metabolic process;GO:0071840//cellular component organization or biogenesis;GO:0006479//protein methylation;GO:00…
XM_021557752.1	0	151.22	0.001	1.10333	10.1077	3.44e-09	8.8e-07	yes	Trim28	PREDICTED: transcription intermediary factor 1-alpha-like [Salmo salar]	-	-	-	-	-	-	-
XM_021557759.1	475.637	186.35	2.02333	0.623333	-1.69866	0.000896308	0.0340335	yes	GPATCH8	PREDICTED: G patch domain-containing protein 8-like isoform X2 [Salmo salar]	-	-	-	-	-	-	-
XM_021557764.1	378.57	128.873	1.99	0.543333	-1.87286	0.00106575	0.0387086	yes	GPATCH8	PREDICTED: G patch domain-containing protein 8-like isoform X2 [Salmo salar]	-	-	-	-	-	-	-
XM_021557778.1	298.627	70.6667	3.72	0.686667	-2.43762	4.44e-05	0.00314118	yes	lfng	PREDICTED: beta-1,3-N-acetylglucosaminyltransferase lunatic fringe-like [Salmo salar]	Metabolism;Environmental Information Processing	Signal transduction;Glycan biosynthesis and metabolism	ko04330//Notch signaling pathway;ko00514//Other types of O-glycan biosynthesis	K05948	GO:0044444//cytoplasmic part;GO:0000139//Golgi membrane;GO:0044464//cell part;GO:0012505//endomembrane system;GO:0044424//intracellular part;GO:0031300//intrinsic component of organelle membrane;GO:0043226//organelle;GO:0005794//Golgi apparatus;GO:0044422//organelle part;GO:0031090//organelle membrane;GO:0044425//membrane part;GO:0044431//Golgi apparatus part;GO:0016020//membrane;GO:0031224//intr…	GO:0043169//cation binding;GO:0016740//transferase activity;GO:0003824//catalytic activity;GO:0043167//ion binding;GO:0005488//binding	GO:0048856//anatomical structure development;GO:0044707//single-multicellular organism process;GO:0065007//biological regulation;GO:0048523//negative regulation of cellular process;GO:0044699//single-organism process;GO:0009888//tissue development;GO:0042246//tissue regeneration;GO:0032502//developmental process;GO:0042060//wound healing;GO:0050789//regulation of biological process;GO:0031099//re…
XM_021557790.1	30.0767	219.033	0.213333	1.31333	2.62205	0.000438025	0.0194614	yes	MAFK	PREDICTED: transcription factor MafK-like [Salmo salar]	-	-	-	-	-	-	-
XM_021557799.1	49.93	638.947	1.28	13.1567	3.36158	2.07e-09	5.54e-07	yes	Zfand2b	AN1-type zinc finger protein 2B [Salmo salar]	-	-	-	-	-	GO:0005488//binding;GO:0043169//cation binding;GO:0043167//ion binding	-
XM_021557801.1	5.55667	295.443	0.143333	6.00333	5.38832	3.95e-08	7.52e-06	yes	Zfand2b	AN1-type zinc finger protein 2B [Salmo salar]	-	-	-	-	-	GO:0043169//cation binding;GO:0043167//ion binding;GO:0005488//binding	-
XM_021557802.1	3.60333	380.2	0.0866667	7.44333	6.42433	7.29e-13	3.64e-10	yes	Zfand2b	AN1-type zinc finger protein 2B [Salmo salar]	-	-	-	-	-	GO:0043169//cation binding;GO:0005488//binding;GO:0043167//ion binding	-
XM_021557805.1	26.1	686.507	1.42333	28.8433	4.34089	2.07e-10	7.04e-08	yes	Zfand2b	AN1-type zinc finger protein 2B [Salmo salar]	-	-	-	-	-	GO:0043169//cation binding;GO:0043167//ion binding;GO:0005488//binding	-
XM_021557888.1	5586.5	859.367	166.98	19.2267	-3.11849	2.68e-06	0.000296449	yes	--	PREDICTED: kinectin-like [Neolamprologus brichardi]	-	-	-	-	-	-	-
XM_021557923.1	26809	3162.33	875.58	79.7567	-3.45656	1.3e-07	2.1e-05	yes	MFAP4	microfibrillar-associated protein 4 precursor [Salmo salar]	-	-	-	-	-	-	-
XM_021558017.1	156.34	1195.36	2.49333	14.9433	2.58335	4.78e-08	8.81e-06	yes	Pmm1	PREDICTED: phosphomannomutase 1-like isoform X2 [Salmo salar]	Metabolism	Carbohydrate metabolism;Global and Overview	ko01100//Metabolic pathways;ko00520//Amino sugar and nucleotide sugar metabolism;ko00051//Fructose and mannose metabolism	K17497	GO:0044464//cell part;GO:0005622//intracellular;GO:0005623//cell;GO:0044424//intracellular part	GO:0016868//intramolecular transferase activity, phosphotransferases;GO:0016866//intramolecular transferase activity;GO:0003824//catalytic activity;GO:0016853//isomerase activity	GO:1901360//organic cyclic compound metabolic process;GO:1901362//organic cyclic compound biosynthetic process;GO:0009987//cellular process;GO:0018130//heterocycle biosynthetic process;GO:0044699//single-organism process;GO:0006725//cellular aromatic compound metabolic process;GO:0044271//cellular nitrogen compound biosynthetic process;GO:0044238//primary metabolic process;GO:0005975//carbohydrat…
XM_021558084.1	338.417	71.6367	2.38	0.406667	-2.54904	4.5e-05	0.00317399	yes	Rbfox2	PREDICTED: RNA binding protein fox-1 homolog 2 isoform X1 [Esox lucius]	-	-	-	-	-	-	-
XM_021558162.1	74.8667	0	1.85333	0.001	-10.8559	0.000519053	0.022315	yes	TXN2	PREDICTED: thioredoxin, mitochondrial-like isoform X2 [Salmo salar]	Organismal Systems	Immune system	ko04621//NOD-like receptor signaling pathway	K03671	-	GO:0003824//catalytic activity;GO:0016667//oxidoreductase activity, acting on a sulfur group of donors;GO:0016491//oxidoreductase activity;GO:0015036//disulfide oxidoreductase activity	GO:0008152//metabolic process;GO:0044699//single-organism process;GO:0042592//homeostatic process;GO:0009987//cellular process;GO:0044763//single-organism cellular process;GO:0065007//biological regulation;GO:0065008//regulation of biological quality;GO:0019725//cellular homeostasis;GO:0044710//single-organism metabolic process
XM_021558229.1	0	42.5667	0.001	0.396667	8.63178	0.000944409	0.0353228	yes	NTN1	PREDICTED: netrin-1-like [Salmo salar]	Organismal Systems	Development	ko04360//Axon guidance	K06843	-	-	GO:0032501//multicellular organismal process;GO:0050793//regulation of developmental process;GO:0044699//single-organism process;GO:0048667//cell morphogenesis involved in neuron differentiation;GO:0044763//single-organism cellular process;GO:0044767//single-organism developmental process;GO:0006928//movement of cell or subcellular component;GO:0071840//cellular component organization or biogenes…
XM_021558327.1	495.363	172.457	5.61	1.5	-1.90304	0.000333659	0.0159972	yes	Elac2	Zinc phosphodiesterase ELAC protein 2 [Salmo salar]	Genetic Information Processing	Translation	ko03013//RNA transport	K00784	-	-	-
XM_021558370.1	186.07	1227.19	3.14	17.1867	2.45245	2.59e-07	3.79e-05	yes	eif3d	PREDICTED: eukaryotic translation initiation factor 3 subunit D [Salmo salar]	Genetic Information Processing	Translation	ko03013//RNA transport	K03251	GO:0030529//intracellular ribonucleoprotein complex;GO:0043234//protein complex;GO:1990904//ribonucleoprotein complex;GO:0070993//translation preinitiation complex;GO:0005737//cytoplasm;GO:0044444//cytoplasmic part;GO:0005623//cell;GO:0044464//cell part;GO:0005622//intracellular;GO:0044424//intracellular part;GO:0032991//macromolecular complex	GO:0097159//organic cyclic compound binding;GO:0008135//translation factor activity, RNA binding;GO:0003676//nucleic acid binding;GO:0003723//RNA binding;GO:0005488//binding;GO:1901363//heterocyclic compound binding	GO:0065003//macromolecular complex assembly;GO:0044085//cellular component biogenesis;GO:0050794//regulation of cellular process;GO:0051246//regulation of protein metabolic process;GO:0051171//regulation of nitrogen compound metabolic process;GO:0080090//regulation of primary metabolic process;GO:0022613//ribonucleoprotein complex biogenesis;GO:0050789//regulation of biological process;GO:0060255…
XM_021558385.1	287.203	77.6633	4.46667	0.9	-2.3112	0.000853635	0.0328326	yes	slc25a39	PREDICTED: solute carrier family 25 member 39-like isoform X1 [Salmo salar]	-	-	-	-	GO:0031224//intrinsic component of membrane;GO:0016020//membrane;GO:0044425//membrane part	-	GO:0044699//single-organism process;GO:0044763//single-organism cellular process;GO:0009987//cellular process
XM_021558428.1	0	58.84	0.001	0.403333	8.65583	8.12e-05	0.00518525	yes	KMT5C	PREDICTED: histone-lysine N-methyltransferase SUV420H2-like, partial [Salmo salar]	Metabolism	Amino acid metabolism	ko00310//Lysine degradation	K11429	-	-	-
XM_021558485.1	133.98	0	0.853333	0.001	-9.73697	3.92e-05	0.00284225	yes	UBTF	PREDICTED: nucleolar transcription factor 1 isoform X1 [Salmo salar]	-	-	-	-	-	-	-
XM_021558518.1	180.103	2602.48	3.67667	42.4667	3.52986	1.17e-13	7.07e-11	yes	DNAJB1	DnaJ homolog subfamily B member 1 [Salmo salar]	Human Diseases;Genetic Information Processing	Infectious diseases;Folding, sorting and degradation	ko04141//Protein processing in endoplasmic reticulum;ko05164//Influenza A	K09507	-	GO:0005488//binding;GO:0005515//protein binding	GO:0043170//macromolecule metabolic process;GO:0019538//protein metabolic process;GO:0044237//cellular metabolic process;GO:0008152//metabolic process;GO:0071704//organic substance metabolic process;GO:0044260//cellular macromolecule metabolic process;GO:0044238//primary metabolic process;GO:0044267//cellular protein metabolic process;GO:0009987//cellular process
XM_021558519.1	0	88.6667	0.001	2.01	10.973	3.89e-06	0.000410384	yes	DNAJB1	DnaJ homolog subfamily B member 1 [Salmo salar]	Human Diseases;Genetic Information Processing	Infectious diseases;Folding, sorting and degradation	ko04141//Protein processing in endoplasmic reticulum;ko05164//Influenza A	K09507	-	GO:0005515//protein binding;GO:0005488//binding	GO:0009987//cellular process;GO:0044267//cellular protein metabolic process;GO:0008152//metabolic process;GO:0043170//macromolecule metabolic process;GO:0071704//organic substance metabolic process;GO:0044237//cellular metabolic process;GO:0044260//cellular macromolecule metabolic process;GO:0044238//primary metabolic process;GO:0019538//protein metabolic process
XM_021558573.1	99.6667	542.487	1.65	7.17333	2.12018	2.88e-05	0.00225684	yes	Yipf1	PREDICTED: protein YIPF1-like isoform X1 [Salmo salar]	-	-	-	-	GO:0031224//intrinsic component of membrane;GO:0044425//membrane part;GO:0016020//membrane	-	-
XM_021558589.1	0	57.9267	0.001	0.52	9.02237	0.000110408	0.00669137	yes	sgsm3	PREDICTED: small G protein signaling modulator 3 isoform X5 [Salmo salar]	-	-	-	-	-	-	-
XM_021558601.1	30.9667	244.987	1.11333	7.28	2.70905	0.000399272	0.0181838	yes	Tob1	PREDICTED: protein Tob1-like [Salmo salar]	Genetic Information Processing	Folding, sorting and degradation	ko03018//RNA degradation	K14443	GO:0005623//cell;GO:0005622//intracellular;GO:0044424//intracellular part;GO:0044464//cell part	-	GO:0007275//multicellular organism development;GO:0007154//cell communication;GO:0044699//single-organism process;GO:0050896//response to stimulus;GO:0023052//signaling;GO:0044707//single-multicellular organism process;GO:0044763//single-organism cellular process;GO:0032501//multicellular organismal process;GO:0044700//single organism signaling;GO:0050794//regulation of cellular process;GO:005171…
XM_021558772.1	255.667	4282.33	1.72333	23.6133	3.77633	1.02e-13	6.33e-11	yes	SAMD9L	PREDICTED: sterile alpha motif domain-containing protein 9-like [Salmo salar]	-	-	-	-	-	-	-
XM_021558857.1	133.667	588.96	0.966667	3.49667	1.85489	0.000245799	0.0127228	yes	EAF1	PREDICTED: ELL-associated factor 1-like isoform X2 [Salmo salar]	-	-	-	-	GO:0043229//intracellular organelle;GO:0005634//nucleus;GO:0044451//nucleoplasm part;GO:0008023//transcription elongation factor complex;GO:0043227//membrane-bounded organelle;GO:0070013//intracellular organelle lumen;GO:0031974//membrane-enclosed lumen;GO:0005623//cell;GO:0043233//organelle lumen;GO:0044428//nuclear part;GO:0005622//intracellular;GO:0032991//macromolecular complex;GO:0044424//in…	-	GO:0023051//regulation of signaling;GO:0060429//epithelium development;GO:0051179//localization;GO:0044763//single-organism cellular process;GO:0044699//single-organism process;GO:0009966//regulation of signal transduction;GO:0016477//cell migration;GO:0003401//axis elongation;GO:0032502//developmental process;GO:0044767//single-organism developmental process;GO:0010646//regulation of cell commun…
XM_021558972.1	708.057	224.353	12.3267	2.99	-2.04357	0.000750865	0.0298358	yes	lgals3bpb	Galectin-3-binding protein precursor [Salmo salar]	-	-	-	-	-	-	GO:0006810//transport;GO:0006897//endocytosis;GO:0051179//localization;GO:0051234//establishment of localization;GO:0016192//vesicle-mediated transport
XM_021559104.1	1610.33	8653	26.6867	114.137	2.09657	6.25e-07	8.23e-05	yes	MCL1	myeloid leukemia differentiation protein homologue [Salmo salar]	Human Diseases;Cellular Processes;Environmental Information Processing	Signal transduction;Cancers;Cell growth and death	ko04151//PI3K-Akt signaling pathway;ko05206//MicroRNAs in cancer;ko04210//Apoptosis;ko04630//Jak-STAT signaling pathway	K02539	-	-	-
XM_021559188.1	39.6733	325.313	1.05667	6.79667	2.68531	1.6e-05	0.00137354	yes	Pdcd4	Programmed cell death protein 4 [Salmo salar]	-	-	-	-	-	-	-
XM_021559372.1	118.943	1327.07	2.47667	22.9167	3.20993	3.7e-09	9.23e-07	yes	Hspbp1	PREDICTED: hsp70-binding protein 1-like isoform X1 [Salmo salar]	Genetic Information Processing	Folding, sorting and degradation	ko04141//Protein processing in endoplasmic reticulum	K09562	-	-	-
XM_021559384.1	444.96	1678.42	5.92333	17.1367	1.53261	0.000894927	0.0340018	yes	TMEM86B	PREDICTED: lysoplasmalogenase-like [Salmo salar]	Metabolism	Lipid metabolism	ko00565//Ether lipid metabolism	K18575	GO:0016020//membrane;GO:0031224//intrinsic component of membrane;GO:0044425//membrane part	-	-
XM_021559411.1	29.7133	213.237	1.23	7.04667	2.51828	0.000818264	0.0317623	yes	ndel1b	PREDICTED: nuclear distribution protein nudE-like 1-B [Salmo salar]	-	-	-	-	-	-	-
XM_021559475.1	1997.34	119.187	22.07	0.966667	-4.51292	3.22e-09	8.28e-07	yes	--	PREDICTED: VHSV-induced protein-like isoform X1 [Salmo salar]	-	-	-	-	-	-	-
XM_021559476.1	1163.99	36.48	14.46	0.336667	-5.4246	4.34e-08	8.11e-06	yes	--	PREDICTED: VHSV-induced protein-like isoform X1 [Salmo salar]	-	-	-	-	-	-	-
XM_021559480.1	2583.37	1034.18	55.2267	16.5733	-1.7365	0.00080692	0.0314623	yes	Cd74	invariant chain S25-7 [Oncorhynchus mykiss]	Human Diseases;Organismal Systems	Infectious diseases;Immune system	ko05168//Herpes simplex infection;ko05152//Tuberculosis;ko04612//Antigen processing and presentation	K06505	-	-	GO:0007275//multicellular organism development;GO:0044707//single-multicellular organism process;GO:0002376//immune system process;GO:0048731//system development;GO:0044699//single-organism process;GO:0032502//developmental process;GO:0032501//multicellular organismal process;GO:0048513//animal organ development;GO:0048856//anatomical structure development;GO:0044767//single-organism developmenta…
XM_021559758.1	88.3333	466.667	0.856667	3.79	2.14539	0.000158219	0.00893006	yes	tert	PREDICTED: telomerase reverse transcriptase isoform X3 [Salmo salar]	Human Diseases	Infectious diseases;Cancers	ko05200//Pathways in cancer;ko05166//HTLV-I infection	K11126	-	-	-
XM_021559885.1	95.6167	841.907	1.74	11.7067	2.75017	2.15e-06	0.000243907	yes	DUSP1	PREDICTED: dual specificity protein phosphatase 1-like [Salmo salar]	Organismal Systems;Environmental Information Processing	Signal transduction;Nervous system	ko04010//MAPK signaling pathway;ko04726//Serotonergic synapse	K21278	-	GO:0016787//hydrolase activity;GO:0003824//catalytic activity;GO:0004721//phosphoprotein phosphatase activity;GO:0016791//phosphatase activity;GO:0008138//protein tyrosine/serine/threonine phosphatase activity;GO:0016788//hydrolase activity, acting on ester bonds;GO:0042578//phosphoric ester hydrolase activity	GO:0044237//cellular metabolic process;GO:0009987//cellular process;GO:0006464//cellular protein modification process;GO:0044260//cellular macromolecule metabolic process;GO:0006793//phosphorus metabolic process;GO:0006470//protein dephosphorylation;GO:0043170//macromolecule metabolic process;GO:0016311//dephosphorylation;GO:0071704//organic substance metabolic process;GO:0008152//metabolic proce…
XM_021559924.1	1884.15	8915.12	10.98	42.5633	1.95473	5.52e-06	0.000554709	yes	TINAGL1	PREDICTED: tubulointerstitial nephritis antigen-like [Salmo salar]	-	-	-	-	-	-	-
XM_021560000.1	3574.36	495.043	51.0767	5.38	-3.24699	7.72e-10	2.31e-07	yes	ndrg1	PREDICTED: protein NDRG1-like isoform X1 [Salmo salar]	-	-	-	-	-	-	-
XM_021560024.1	361	1684.67	3.96	14.4633	1.86883	1.45e-05	0.00126167	yes	NR1D2	PREDICTED: nuclear receptor subfamily 1 group D member 2 [Salmo salar]	-	-	-	-	-	GO:0001071//nucleic acid binding transcription factor activity;GO:0043167//ion binding;GO:0003700//transcription factor activity, sequence-specific DNA binding;GO:0004871//signal transducer activity;GO:0005488//binding;GO:0038023//signaling receptor activity;GO:0043169//cation binding;GO:0060089//molecular transducer activity;GO:0046872//metal ion binding;GO:0004872//receptor activity	GO:0010467//gene expression;GO:0065007//biological regulation;GO:1901576//organic substance biosynthetic process;GO:0044763//single-organism cellular process;GO:0050789//regulation of biological process;GO:0071704//organic substance metabolic process;GO:0043170//macromolecule metabolic process;GO:0009058//biosynthetic process;GO:0009987//cellular process;GO:0008152//metabolic process;GO:0007165//…
XM_021560082.1	1034.1	327.357	6.18333	1.51333	-2.03065	3.24e-05	0.00244837	yes	THRAP3	PREDICTED: thyroid hormone receptor-associated protein 3 isoform X2 [Salmo salar]	-	-	-	-	-	-	-
XM_021560096.1	72.3233	0	0.276667	0.001	-8.11201	3.48e-05	0.0025892	yes	HIVEP1	PREDICTED: zinc finger protein 40-like isoform X2 [Salmo salar]	-	-	-	-	-	-	-
XM_021560109.1	0	68.2833	0.001	0.463333	8.85591	7.9e-05	0.00506883	yes	sgk1	PREDICTED: serine/threonine-protein kinase Sgk1-like [Salmo salar]	Environmental Information Processing;Organismal Systems	Excretory system;Signal transduction	ko04151//PI3K-Akt signaling pathway;ko04068//FoxO signaling pathway;ko04150//mTOR signaling pathway;ko04960//Aldosterone-regulated sodium reabsorption	K13302	-	GO:0005543//phospholipid binding;GO:0016772//transferase activity, transferring phosphorus-containing groups;GO:0003824//catalytic activity;GO:0043167//ion binding;GO:0016301//kinase activity;GO:1901363//heterocyclic compound binding;GO:0016740//transferase activity;GO:0032550//purine ribonucleoside binding;GO:0043168//anion binding;GO:0097367//carbohydrate derivative binding;GO:0008289//lipid bi…	GO:0044238//primary metabolic process;GO:0044237//cellular metabolic process;GO:0071704//organic substance metabolic process;GO:0006796//phosphate-containing compound metabolic process;GO:0044260//cellular macromolecule metabolic process;GO:0036211//protein modification process;GO:0008152//metabolic process;GO:0043412//macromolecule modification;GO:0009987//cellular process;GO:0006464//cellular p…
XM_021560144.1	119	2251.33	1.90667	30.0333	3.97744	1.1e-13	6.73e-11	yes	--	unnamed protein product [Oncorhynchus mykiss]	-	-	-	-	-	-	-
XM_021560219.1	40.8533	3094.93	0.853333	51.13	5.90492	7.02e-07	9.11e-05	yes	ARL4A	PREDICTED: ADP-ribosylation factor-like protein 4A [Salmo salar]	-	-	-	-	GO:0005623//cell;GO:0044464//cell part	GO:0097367//carbohydrate derivative binding;GO:0032550//purine ribonucleoside binding;GO:0001883//purine nucleoside binding;GO:0005488//binding;GO:0001882//nucleoside binding;GO:0036094//small molecule binding;GO:0032549//ribonucleoside binding;GO:0097159//organic cyclic compound binding;GO:1901363//heterocyclic compound binding	GO:0007154//cell communication;GO:0050896//response to stimulus;GO:0023052//signaling;GO:0044699//single-organism process;GO:0044763//single-organism cellular process;GO:0035556//intracellular signal transduction;GO:0007165//signal transduction;GO:0009987//cellular process;GO:0050789//regulation of biological process;GO:0065007//biological regulation;GO:0051716//cellular response to stimulus;GO:0…
XM_021560228.1	15.2367	1167.22	0.283333	17.4833	5.94734	1.13e-23	2.43e-20	yes	ARL4A	PREDICTED: ADP-ribosylation factor-like protein 4A [Salmo salar]	-	-	-	-	GO:0005623//cell;GO:0044464//cell part	GO:0005488//binding;GO:0032549//ribonucleoside binding;GO:0032550//purine ribonucleoside binding;GO:0097367//carbohydrate derivative binding;GO:0001882//nucleoside binding;GO:0097159//organic cyclic compound binding;GO:0036094//small molecule binding;GO:1901363//heterocyclic compound binding;GO:0001883//purine nucleoside binding	GO:0044763//single-organism cellular process;GO:0050896//response to stimulus;GO:0050794//regulation of cellular process;GO:0009987//cellular process;GO:0050789//regulation of biological process;GO:0051716//cellular response to stimulus;GO:0023052//signaling;GO:0035556//intracellular signal transduction;GO:0065007//biological regulation;GO:0044700//single organism signaling;GO:0007165//signal tra…
XM_021560307.1	0.333333	61.6667	0.00666667	1.12333	7.3966	0.000338126	0.016137	yes	ST3GAL1	PREDICTED: CMP-N-acetylneuraminate-beta-galactosamide-alpha-2,3-sialyltransferase 1-like isoform X1 [Salmo salar]	Metabolism	Global and Overview;Glycan biosynthesis and metabolism	ko01100//Metabolic pathways;ko00512//Mucin type O-glycan biosynthesis;ko00533//Glycosaminoglycan biosynthesis - keratan sulfate;ko00603//Glycosphingolipid biosynthesis - globo series;ko00604//Glycosphingolipid biosynthesis - ganglio series	K00780	-	-	-
XM_021560390.1	0	113.153	0.001	0.25	7.96578	2.37e-07	3.5e-05	yes	AKAP9	PREDICTED: A-kinase anchor protein 9 isoform X2 [Salmo salar]	-	-	-	-	-	-	-
XM_021560447.1	344	4960.33	4.95333	59.8467	3.5948	2.69e-13	1.54e-10	yes	cct3	PREDICTED: T-complex protein 1 subunit gamma-like [Salmo salar]	-	-	-	-	GO:0005623//cell;GO:0005622//intracellular;GO:0044424//intracellular part;GO:0044464//cell part	GO:0097159//organic cyclic compound binding;GO:0005515//protein binding;GO:0032549//ribonucleoside binding;GO:0001883//purine nucleoside binding;GO:0097367//carbohydrate derivative binding;GO:0032550//purine ribonucleoside binding;GO:1901363//heterocyclic compound binding;GO:0005488//binding;GO:0001882//nucleoside binding;GO:0036094//small molecule binding	GO:0009987//cellular process;GO:0008152//metabolic process;GO:0044267//cellular protein metabolic process;GO:0043170//macromolecule metabolic process;GO:0071704//organic substance metabolic process;GO:0044238//primary metabolic process;GO:0044260//cellular macromolecule metabolic process;GO:0019538//protein metabolic process;GO:0044237//cellular metabolic process
XM_021560533.1	366.333	101.667	9.70667	2.06667	-2.23167	0.000143751	0.00827816	yes	Psmb7	Proteasome subunit beta type 7 precursor [Oncorhynchus mykiss]	Genetic Information Processing	Folding, sorting and degradation	ko03050//Proteasome	K02739	GO:0043231//intracellular membrane-bounded organelle;GO:0043226//organelle;GO:0044424//intracellular part;GO:0044464//cell part;GO:0005623//cell;GO:0005622//intracellular;GO:0043227//membrane-bounded organelle;GO:0032991//macromolecular complex;GO:0043234//protein complex;GO:0043229//intracellular organelle	GO:0003824//catalytic activity;GO:0004175//endopeptidase activity;GO:0070011//peptidase activity, acting on L-amino acid peptides;GO:0008233//peptidase activity;GO:0016787//hydrolase activity	GO:0044238//primary metabolic process;GO:0008152//metabolic process;GO:0043170//macromolecule metabolic process;GO:0071704//organic substance metabolic process;GO:0019538//protein metabolic process;GO:0006508//proteolysis
XM_021560551.1	8751	2189	87.96	16.5133	-2.41322	3.64e-06	0.000386169	yes	MR1	MHC class 1b antigen [Oncorhynchus mykiss]	Cellular Processes;Organismal Systems;Environmental Information Processing;Human Diseases	Endocrine and metabolic diseases;Cardiovascular diseases;Immune diseases;Cancers;Immune system;Signaling molecules and interaction;Infectious diseases;Transport and catabolism	ko04144//Endocytosis;ko05166//HTLV-I infection;ko04514//Cell adhesion molecules (CAMs);ko05168//Herpes simplex infection;ko05169//Epstein-Barr virus infection;ko05203//Viral carcinogenesis;ko04145//Phagosome;ko04650//Natural killer cell mediated cytotoxicity;ko05416//Viral myocarditis;ko04612//Antigen processing and presentation;ko05320//Autoimmune thyroid disease;ko04940//Type I diabetes mellitu…	K06751	-	-	-
XM_021560566.1	980.527	311.903	27.76	6.76	-2.03791	6.2e-05	0.00412856	yes	Psmb7	proteasome subunit [Oncorhynchus mykiss]	Genetic Information Processing	Folding, sorting and degradation	ko03050//Proteasome	K02739	GO:0005623//cell;GO:0043226//organelle;GO:0043229//intracellular organelle;GO:0043231//intracellular membrane-bounded organelle;GO:0032991//macromolecular complex;GO:0043234//protein complex;GO:0044424//intracellular part;GO:0043227//membrane-bounded organelle;GO:0005622//intracellular;GO:0044464//cell part	GO:0003824//catalytic activity;GO:0016787//hydrolase activity;GO:0008233//peptidase activity;GO:0070011//peptidase activity, acting on L-amino acid peptides;GO:0004175//endopeptidase activity	GO:0006508//proteolysis;GO:0043170//macromolecule metabolic process;GO:0008152//metabolic process;GO:0019538//protein metabolic process;GO:0044238//primary metabolic process;GO:0071704//organic substance metabolic process
XM_021560569.1	460.79	68.67	13.0333	1.52	-3.10006	4.22e-08	7.94e-06	yes	psmb9-a	proteasome subunit [Oncorhynchus mykiss]	Genetic Information Processing	Folding, sorting and degradation	ko03050//Proteasome	K02741	GO:0043226//organelle;GO:0005623//cell;GO:0043227//membrane-bounded organelle;GO:0043234//protein complex;GO:0044464//cell part;GO:0032991//macromolecular complex;GO:0005622//intracellular;GO:0043231//intracellular membrane-bounded organelle;GO:0044424//intracellular part;GO:0043229//intracellular organelle	GO:0004175//endopeptidase activity;GO:0003824//catalytic activity;GO:0008233//peptidase activity;GO:0070011//peptidase activity, acting on L-amino acid peptides;GO:0016787//hydrolase activity	GO:0071704//organic substance metabolic process;GO:0044238//primary metabolic process;GO:0008152//metabolic process;GO:0019538//protein metabolic process;GO:0006508//proteolysis;GO:0043170//macromolecule metabolic process
XM_021560586.1	32.1967	0	0.583333	0.001	-9.18818	0.000819962	0.0317921	yes	ZNF384	PREDICTED: zinc finger protein 384-like isoform X3 [Salmo salar]	-	-	-	-	-	GO:0043167//ion binding;GO:0005488//binding;GO:0043169//cation binding	-
XM_021560600.1	528.68	182.907	1.81333	0.476667	-1.92759	0.000505758	0.0218336	yes	Cic	PREDICTED: protein capicua homolog [Salmo salar]	-	-	-	-	-	-	-
XM_021560630.1	3.21333	108.417	0.106667	2.96	4.79442	0.00106729	0.0387352	yes	ZDHHC3	PREDICTED: palmitoyltransferase ZDHHC3 [Esox lucius]	-	-	-	-	-	-	-
XM_021560770.1	298.333	1035.67	4.51	12.9233	1.51878	0.000831615	0.0321667	yes	slc30a7	PREDICTED: zinc transporter 7 [Salmo salar]	-	-	-	-	GO:0016020//membrane;GO:0031224//intrinsic component of membrane;GO:0044425//membrane part	GO:0022891//substrate-specific transmembrane transporter activity;GO:0022857//transmembrane transporter activity;GO:0022892//substrate-specific transporter activity;GO:0015075//ion transmembrane transporter activity;GO:0005215//transporter activity	GO:0006810//transport;GO:0044763//single-organism cellular process;GO:1902578//single-organism localization;GO:0051234//establishment of localization;GO:0009987//cellular process;GO:0006812//cation transport;GO:0006811//ion transport;GO:0044699//single-organism process;GO:0051179//localization;GO:0044765//single-organism transport
XM_021560856.1	439.133	139.963	2.22333	0.553333	-2.0065	0.00087737	0.0334774	yes	KDM3B	PREDICTED: lysine-specific demethylase 3B-like isoform X1 [Salmo salar]	-	-	-	-	-	-	-
XM_021560870.1	68.46	595.763	1.19	8.08	2.76339	0.000122803	0.00728691	yes	Clk4	PREDICTED: dual specificity protein kinase CLK4-like isoform X1 [Salmo salar]	Human Diseases	Infectious diseases	ko05134//Legionellosis	K08823	-	GO:0001883//purine nucleoside binding;GO:1901363//heterocyclic compound binding;GO:0032550//purine ribonucleoside binding;GO:0016740//transferase activity;GO:0036094//small molecule binding;GO:0001882//nucleoside binding;GO:0004672//protein kinase activity;GO:0005488//binding;GO:0016773//phosphotransferase activity, alcohol group as acceptor;GO:0003824//catalytic activity;GO:0097159//organic cycl…	GO:0006793//phosphorus metabolic process;GO:0006796//phosphate-containing compound metabolic process;GO:0044260//cellular macromolecule metabolic process;GO:0008152//metabolic process;GO:0044267//cellular protein metabolic process;GO:0043412//macromolecule modification;GO:0044237//cellular metabolic process;GO:0036211//protein modification process;GO:0043170//macromolecule metabolic process;GO:00…
XM_021561023.1	67.1333	0	0.463333	0.001	-8.85591	9.33e-06	0.000879944	yes	Usf2	PREDICTED: upstream stimulatory factor 2-like isoform X4 [Salmo salar]	-	-	-	-	-	-	-
XM_021561052.1	394.667	55.87	8.07333	0.996667	-3.01798	6.07e-05	0.00405069	yes	TUBB4B	PREDICTED: tubulin beta-4B chain-like [Salmo salar]	Cellular Processes;Human Diseases	Transport and catabolism;Infectious diseases;Cellular commiunity	ko04145//Phagosome;ko04540//Gap junction;ko05130//Pathogenic Escherichia coli infection	K07375	GO:0043226//organelle;GO:0005623//cell;GO:0043232//intracellular non-membrane-bounded organelle;GO:0044424//intracellular part;GO:0032991//macromolecular complex;GO:0015630//microtubule cytoskeleton;GO:0043229//intracellular organelle;GO:0005622//intracellular;GO:0043228//non-membrane-bounded organelle;GO:0005856//cytoskeleton;GO:0044464//cell part	GO:0016462//pyrophosphatase activity;GO:0032550//purine ribonucleoside binding;GO:0017111//nucleoside-triphosphatase activity;GO:0032549//ribonucleoside binding;GO:0005488//binding;GO:0005198//structural molecule activity;GO:1901363//heterocyclic compound binding;GO:0016818//hydrolase activity, acting on acid anhydrides, in phosphorus-containing anhydrides;GO:0001883//purine nucleoside binding;GO…	GO:0022607//cellular component assembly;GO:0016043//cellular component organization;GO:0043623//cellular protein complex assembly;GO:0009987//cellular process;GO:0044085//cellular component biogenesis;GO:0071840//cellular component organization or biogenesis;GO:0065003//macromolecular complex assembly;GO:0043933//macromolecular complex subunit organization;GO:0044763//single-organism cellular pro…
XM_021561140.1	2997.41	9787.67	77.5633	200.54	1.37044	0.000375373	0.0174088	yes	Slc25a5	PREDICTED: ADP/ATP translocase 2-like [Salmo salar]	Human Diseases;Environmental Information Processing	Signal transduction;Infectious diseases;Neurodegenerative diseases	ko05166//HTLV-I infection;ko04020//Calcium signaling pathway;ko04022//cGMP - PKG signaling pathway;ko05016//Huntington's disease;ko05164//Influenza A;ko05012//Parkinson's disease	K05863	GO:0031224//intrinsic component of membrane;GO:0031967//organelle envelope;GO:0044424//intracellular part;GO:0044464//cell part;GO:0043227//membrane-bounded organelle;GO:0044425//membrane part;GO:0005623//cell;GO:0044446//intracellular organelle part;GO:0044422//organelle part;GO:0019866//organelle inner membrane;GO:0005622//intracellular;GO:0031090//organelle membrane;GO:0031975//envelope;GO:001…	-	GO:0009987//cellular process;GO:0044763//single-organism cellular process;GO:0051179//localization;GO:0051234//establishment of localization;GO:0044699//single-organism process
XM_021561151.1	1.33333	68.6133	0.0233333	0.903333	5.27479	0.000358645	0.0167575	yes	Fosl1	PREDICTED: fos-related antigen 1-like [Salmo salar]	Organismal Systems	Development	ko04380//Osteoclast differentiation	K09030	-	-	-
XM_021561204.1	141.333	960	2.59	14.01	2.43543	6.88e-07	8.98e-05	yes	--	PREDICTED: nocturnin-like isoform X1 [Salmo salar]	-	-	-	-	-	-	-
XM_021561272.1	22.2167	188.99	0.413333	2.78667	2.75316	0.000622864	0.0259211	yes	--	PREDICTED: myeloid zinc finger 1-like isoform X2 [Salmo salar]	-	-	-	-	-	-	-
XM_021561293.1	695.333	244.667	15.42	4.46333	-1.78861	0.000498036	0.0216199	yes	NIPSNAP3A	NipSnap homolog 3A [Salmo salar]	-	-	-	-	-	-	-
XM_021561310.1	127.16	539.603	0.72	2.57	1.8357	0.00129539	0.0444583	yes	PCGF3	PREDICTED: polycomb group RING finger protein 3-like [Salmo salar]	Cellular Processes	Cellular commiunity	ko04550//Signaling pathways regulating pluripotency of stem cells	K11488	-	GO:0005488//binding;GO:0043169//cation binding;GO:0043167//ion binding	-
XM_021561311.1	29.7833	389.577	0.166667	1.74667	3.38957	0.00119873	0.0420862	yes	PCGF3	PREDICTED: polycomb group RING finger protein 3-like [Salmo salar]	Cellular Processes	Cellular commiunity	ko04550//Signaling pathways regulating pluripotency of stem cells	K11488	-	GO:0043169//cation binding;GO:0043167//ion binding;GO:0005488//binding	-
XM_021561371.1	3358.67	12185	55.2833	158.48	1.51938	0.000855499	0.032884	yes	Sqstm1	Sequestosome-1 [Salmo salar]	Organismal Systems	Development	ko04380//Osteoclast differentiation	K14381	-	-	-
XM_021561392.1	1457.67	463	15.2667	3.82667	-1.99622	7.22e-05	0.00471508	yes	elovl6	PREDICTED: elongation of very long chain fatty acids protein 6 [Salmo salar]	Metabolism	Lipid metabolism;Global and Overview	ko01100//Metabolic pathways;ko01212//Fatty acid metabolism;ko00062//Fatty acid elongation;ko01040//Biosynthesis of unsaturated fatty acids	K10203	GO:0031224//intrinsic component of membrane;GO:0005622//intracellular;GO:0016020//membrane;GO:0031090//organelle membrane;GO:0043229//intracellular organelle;GO:0044464//cell part;GO:0044422//organelle part;GO:0044424//intracellular part;GO:0043226//organelle;GO:0005623//cell;GO:0043231//intracellular membrane-bounded organelle;GO:0043227//membrane-bounded organelle;GO:0044425//membrane part	GO:0003824//catalytic activity	GO:0046394//carboxylic acid biosynthetic process;GO:0006633//fatty acid biosynthetic process;GO:0044711//single-organism biosynthetic process;GO:0009058//biosynthetic process;GO:0044763//single-organism cellular process;GO:0044699//single-organism process;GO:0016053//organic acid biosynthetic process;GO:0006082//organic acid metabolic process;GO:0009987//cellular process;GO:0044237//cellular meta…
XM_021561454.1	6029	2108	159.003	43.7267	-1.86247	7.91e-05	0.00507113	yes	GSTP1	glutathione S-transferase pi [Oncorhynchus kisutch]	Metabolism;Human Diseases	Cancers;Xenobiotics biodegradation and metabolism;Metabolism of other amino acids	ko05200//Pathways in cancer;ko05215//Prostate cancer;ko00983//Drug metabolism - other enzymes;ko00480//Glutathione metabolism;ko00980//Metabolism of xenobiotics by cytochrome P450;ko05204//Chemical carcinogenesis;ko00982//Drug metabolism - cytochrome P450	K00799	-	GO:0003824//catalytic activity;GO:0016740//transferase activity;GO:0016765//transferase activity, transferring alkyl or aryl (other than methyl) groups	GO:0050896//response to stimulus;GO:0042221//response to chemical;GO:0009410//response to xenobiotic stimulus
XM_021561539.1	413.667	34.6667	4.96333	0.293333	-4.0807	0.000219411	0.0115974	yes	SHISA3	PREDICTED: protein shisa-3 homolog [Salmo salar]	-	-	-	-	-	-	-
XM_021561566.1	216.987	20.7933	2.72667	0.216667	-3.65359	1.44e-05	0.00126148	yes	mcm7	PREDICTED: DNA replication licensing factor MCM7 isoform X1 [Salmo salar]	Genetic Information Processing;Cellular Processes	Cell growth and death;Replication and repair	ko04110//Cell cycle;ko03030//DNA replication	K02210	GO:0044464//cell part;GO:0005623//cell;GO:0005622//intracellular;GO:0043234//protein complex;GO:0043231//intracellular membrane-bounded organelle;GO:0044424//intracellular part;GO:0032991//macromolecular complex;GO:0043229//intracellular organelle;GO:0043226//organelle;GO:0043227//membrane-bounded organelle	GO:0032550//purine ribonucleoside binding;GO:0032549//ribonucleoside binding;GO:0097159//organic cyclic compound binding;GO:0003824//catalytic activity;GO:1901363//heterocyclic compound binding;GO:0016787//hydrolase activity;GO:0016462//pyrophosphatase activity;GO:0001883//purine nucleoside binding;GO:0005488//binding;GO:0001882//nucleoside binding;GO:0097367//carbohydrate derivative binding;GO:0…	GO:0006725//cellular aromatic compound metabolic process;GO:0090304//nucleic acid metabolic process;GO:0071704//organic substance metabolic process;GO:0043170//macromolecule metabolic process;GO:0006807//nitrogen compound metabolic process;GO:0044260//cellular macromolecule metabolic process;GO:0006139//nucleobase-containing compound metabolic process;GO:0016043//cellular component organization;G…
XM_021561709.1	217.857	947.717	2.90333	9.88333	1.76729	8.68e-05	0.00545559	yes	Xiap	PREDICTED: E3 ubiquitin-protein ligase XIAP-like isoform X2 [Salmo salar]	Environmental Information Processing;Cellular Processes;Organismal Systems;Human Diseases;Genetic Information Processing	Infectious diseases;Folding, sorting and degradation;Immune system;Cellular commiunity;Cell growth and death;Cancers;Signal transduction	ko05200//Pathways in cancer;ko04510//Focal adhesion;ko05166//HTLV-I infection;ko04120//Ubiquitin mediated proteolysis;ko04621//NOD-like receptor signaling pathway;ko04210//Apoptosis;ko05145//Toxoplasmosis;ko05222//Small cell lung cancer;ko04064//NF-kappa B signaling pathway	K04725	-	-	-
XM_021561739.1	0	47.12	0.001	0.42	8.71425	0.00027416	0.0137906	yes	zgc:66447	PREDICTED: SLAIN motif-containing protein-like isoform X1 [Salmo salar]	-	-	-	-	-	-	-
XM_021561843.1	228	1673.33	3.49333	21.2	2.60139	6.77e-08	1.19e-05	yes	G3BP1	PREDICTED: ras GTPase-activating protein-binding protein 1-like [Salmo salar]	-	-	-	-	GO:0044464//cell part;GO:0005623//cell	GO:0005488//binding;GO:0097159//organic cyclic compound binding;GO:0036094//small molecule binding	GO:0051179//localization;GO:0051234//establishment of localization
XM_021561890.1	158.213	685.99	0.413333	1.48333	1.84347	0.000374961	0.0174026	yes	--	PREDICTED: trichohyalin-like, partial [Salmo salar]	-	-	-	-	-	-	-
XM_021561915.1	197.333	682.667	1.52333	4.26667	1.48588	0.00148276	0.0493125	yes	Kiaa0319l	PREDICTED: dyslexia-associated protein KIAA0319-like protein homolog isoform X2 [Salmo salar]	-	-	-	-	-	-	-
XM_021561939.1	50.4133	695.907	0.62	6.79667	3.45449	0.000653643	0.0268794	yes	NCDN	PREDICTED: neurochondrin [Salmo salar]	-	-	-	-	-	-	-
XM_021562062.1	357.667	1273	8.74333	25.0567	1.51894	0.000356407	0.0166848	yes	Pabpc1	PREDICTED: polyadenylate-binding protein 1-like [Sinocyclocheilus rhinocerous]	Genetic Information Processing	Translation;Folding, sorting and degradation	ko03013//RNA transport;ko03015//mRNA surveillance pathway;ko03018//RNA degradation	K13126	GO:0030054//cell junction;GO:0005634//nucleus;GO:0043229//intracellular organelle;GO:0032991//macromolecular complex;GO:0043227//membrane-bounded organelle;GO:0044424//intracellular part;GO:0031988//membrane-bounded vesicle;GO:0005681//spliceosomal complex;GO:0043232//intracellular non-membrane-bounded organelle;GO:0031982//vesicle;GO:0030529//intracellular ribonucleoprotein complex;GO:0005912//a…	GO:0097159//organic cyclic compound binding;GO:0003676//nucleic acid binding;GO:0005515//protein binding;GO:0036094//small molecule binding;GO:0070717//poly-purine tract binding;GO:1901363//heterocyclic compound binding;GO:0003723//RNA binding;GO:0008187//poly-pyrimidine tract binding;GO:0003727//single-stranded RNA binding;GO:0005488//binding	GO:0071704//organic substance metabolic process;GO:0044260//cellular macromolecule metabolic process;GO:0046700//heterocycle catabolic process;GO:0000184//nuclear-transcribed mRNA catabolic process, nonsense-mediated decay;GO:0016071//mRNA metabolic process;GO:0043170//macromolecule metabolic process;GO:0034655//nucleobase-containing compound catabolic process;GO:0009987//cellular process;GO:1901…
XM_021562123.1	209.22	22.6367	1.85667	0.15	-3.62968	1.32e-05	0.00116802	yes	PEX5	PREDICTED: peroxisomal targeting signal 1 receptor-like isoform X2 [Salmo salar]	Cellular Processes	Transport and catabolism	ko04146//Peroxisome	K13342	-	-	-
XM_021562190.1	6828.11	1688.95	56.32	10.5867	-2.4114	3.2e-05	0.00242793	yes	igf1	insulin-like growth factor I precursor [Oncorhynchus keta]	Environmental Information Processing;Organismal Systems;Cellular Processes;Human Diseases	Nervous system;Sensory system;Cellular commiunity;Signal transduction;Cardiovascular diseases;Excretory system;Aging;Cell growth and death;Cancers;Endocrine system	ko05200//Pathways in cancer;ko04010//MAPK signaling pathway;ko04151//PI3K-Akt signaling pathway;ko04510//Focal adhesion;ko05205//Proteoglycans in cancer;ko04014//Ras signaling pathway;ko04015//Rap1 signaling pathway;ko05202//Transcriptional misregulation in cancers;ko04068//FoxO signaling pathway;ko04550//Signaling pathways regulating pluripotency of stem cells;ko04150//mTOR signaling pathway;ko0…	K05459	GO:0044421//extracellular region part;GO:0005576//extracellular region	GO:0005102//receptor binding;GO:0005488//binding;GO:0005515//protein binding	GO:0010823//negative regulation of mitochondrion organization;GO:0043067//regulation of programmed cell death;GO:0065007//biological regulation;GO:0048519//negative regulation of biological process;GO:0042981//regulation of apoptotic process;GO:0010639//negative regulation of organelle organization;GO:0050789//regulation of biological process;GO:0048523//negative regulation of cellular process;GO…
XM_021562295.1	107.517	2162.6	1.55667	27.5033	4.14307	1.36e-10	4.82e-08	yes	MTRR	PREDICTED: methionine synthase reductase-like [Salmo salar]	-	-	-	-	-	-	-
XM_021562296.1	73.9033	1829.73	1.05333	22.48	4.41561	2.64e-12	1.23e-09	yes	MTRR	PREDICTED: methionine synthase reductase-like [Salmo salar]	-	-	-	-	-	-	-
XM_021562300.1	495.107	5143.41	8.20333	71.9267	3.13224	1.68e-10	5.81e-08	yes	CCT5	PREDICTED: T-complex protein 1 subunit epsilon-like [Salmo salar]	-	-	-	-	GO:0005622//intracellular;GO:0044424//intracellular part;GO:0005623//cell;GO:0044464//cell part	GO:0001882//nucleoside binding;GO:0097159//organic cyclic compound binding;GO:0036094//small molecule binding;GO:0032550//purine ribonucleoside binding;GO:0005515//protein binding;GO:0001883//purine nucleoside binding;GO:0097367//carbohydrate derivative binding;GO:0005488//binding;GO:0032549//ribonucleoside binding;GO:1901363//heterocyclic compound binding	GO:0043170//macromolecule metabolic process;GO:0008152//metabolic process;GO:0044238//primary metabolic process;GO:0044260//cellular macromolecule metabolic process;GO:0019538//protein metabolic process;GO:0009987//cellular process;GO:0044267//cellular protein metabolic process;GO:0071704//organic substance metabolic process;GO:0044237//cellular metabolic process
XM_021562336.1	118	1.66667	3.12	0.0366667	-6.41093	1.62e-05	0.00138868	yes	Nr0b2	PREDICTED: nuclear receptor subfamily 0 group B member 2-like [Salmo salar]	Organismal Systems	Digestive system	ko04976//Bile secretion	K08563	GO:0005623//cell;GO:0044424//intracellular part;GO:0043231//intracellular membrane-bounded organelle;GO:0043229//intracellular organelle;GO:0005622//intracellular;GO:0044464//cell part;GO:0043226//organelle;GO:0043227//membrane-bounded organelle	GO:0060089//molecular transducer activity;GO:0004872//receptor activity;GO:0038023//signaling receptor activity;GO:0001071//nucleic acid binding transcription factor activity;GO:0004871//signal transducer activity	GO:0071310//cellular response to organic substance;GO:0042221//response to chemical;GO:1901576//organic substance biosynthetic process;GO:0009058//biosynthetic process;GO:0050794//regulation of cellular process;GO:0050896//response to stimulus;GO:0019222//regulation of metabolic process;GO:0009719//response to endogenous stimulus;GO:0010468//regulation of gene expression;GO:0044237//cellular meta…
XM_021562347.1	2665.23	20.2467	151.947	0.813333	-7.5455	0.000193186	0.0104592	yes	--	prostaglandine D synthase [Oncorhynchus masou formosanus]	Metabolism	Lipid metabolism;Global and Overview	ko01100//Metabolic pathways;ko00590//Arachidonic acid metabolism	K01830	-	GO:0005488//binding	GO:0008152//metabolic process;GO:0044238//primary metabolic process;GO:0051179//localization;GO:0051234//establishment of localization
XM_021562386.1	0	95.6633	0.001	0.573333	9.16323	4.01e-06	0.000423073	yes	TFRC	PREDICTED: transferrin receptor protein 1-like, partial [Salmo salar]	Environmental Information Processing;Organismal Systems;Cellular Processes	Signal transduction;Immune system;Transport and catabolism	ko04144//Endocytosis;ko04145//Phagosome;ko04066//HIF-1 signaling pathway;ko04640//Hematopoietic cell lineage	K06503	-	-	-
XM_021562550.1	185.183	8.74667	0.35	0.01	-5.12928	0.000439884	0.0195301	yes	Plec	PREDICTED: plectin-like isoform X6 [Salmo salar]	-	-	-	-	-	-	-
XM_021562649.1	0	105.847	0.001	1.63333	10.6736	3.04e-07	4.35e-05	yes	Slc35b3	PREDICTED: adenosine 3'-phospho 5'-phosphosulfate transporter 2 [Salmo salar]	-	-	-	-	-	-	-
XM_021562652.1	141.193	631.593	2.25	8.15	1.85688	9.71e-05	0.00601794	yes	EEF1E1	PREDICTED: eukaryotic translation elongation factor 1 epsilon-1 [Salmo salar]	-	-	-	-	-	-	GO:0071704//organic substance metabolic process;GO:0044237//cellular metabolic process;GO:0044260//cellular macromolecule metabolic process;GO:0044249//cellular biosynthetic process;GO:0008152//metabolic process;GO:0009058//biosynthetic process;GO:1901576//organic substance biosynthetic process;GO:0009987//cellular process;GO:0043170//macromolecule metabolic process;GO:0009059//macromolecule bios…
XM_021562663.1	58.3167	0	0.13	0.001	-7.02237	2.19e-05	0.00179144	yes	Plec	PREDICTED: plectin-like isoform X6 [Salmo salar]	-	-	-	-	-	-	-
XM_021562778.1	702.333	299	18.57	6.25	-1.57105	0.00107748	0.039037	yes	PSME2	Proteasome activator complex subunit 2 [Oncorhynchus mykiss]	Organismal Systems;Genetic Information Processing	Folding, sorting and degradation;Immune system	ko04612//Antigen processing and presentation;ko03050//Proteasome	K06697	GO:0043234//protein complex;GO:0032991//macromolecular complex	-	-
XM_021563008.1	125	559	1.62667	6.04667	1.89422	0.000278538	0.0139546	yes	UBA5	PREDICTED: ubiquitin-like modifier-activating enzyme 5 [Salmo salar]	-	-	-	-	-	-	-
XM_021563076.1	1536	13711	18.8	137.007	2.86544	1.52e-09	4.24e-07	yes	Ppp1r3g	PREDICTED: protein phosphatase 1 regulatory subunit 3G-like [Salmo salar]	-	-	-	-	-	-	-
XM_021563102.1	733.323	274.25	4.84333	1.38667	-1.80438	0.000636348	0.0263243	yes	ARHGAP12	PREDICTED: rho GTPase-activating protein 12-like isoform X1 [Salmo salar]	-	-	-	-	-	-	-
XM_021563163.1	78.81	0	0.326667	0.001	-8.35168	0.000413046	0.0186841	yes	BRCA2	PREDICTED: breast cancer type 2 susceptibility protein isoform X1 [Salmo salar]	Human Diseases;Genetic Information Processing	Replication and repair;Cancers	ko05200//Pathways in cancer;ko05212//Pancreatic cancer;ko03460//Fanconi anemia pathway;ko03440//Homologous recombination	K08775	-	-	-
XM_021563208.1	50.4833	0	0.866667	0.001	-9.75933	9.29e-05	0.00578635	yes	Eif4h	PREDICTED: eukaryotic translation initiation factor 4H isoform X3 [Salmo salar]	-	-	-	-	-	GO:1901363//heterocyclic compound binding;GO:0008135//translation factor activity, RNA binding;GO:0005488//binding;GO:0003723//RNA binding;GO:0097159//organic cyclic compound binding;GO:0003676//nucleic acid binding	GO:0006518//peptide metabolic process;GO:0043604//amide biosynthetic process;GO:1901566//organonitrogen compound biosynthetic process;GO:0044237//cellular metabolic process;GO:0043170//macromolecule metabolic process;GO:0044271//cellular nitrogen compound biosynthetic process;GO:0010467//gene expression;GO:0009059//macromolecule biosynthetic process;GO:0006807//nitrogen compound metabolic process…
XM_021563252.1	91.2433	0	0.513333	0.001	-9.00375	3.52e-06	0.000375226	yes	PCF11	PREDICTED: pre-mRNA cleavage complex 2 protein Pcf11 isoform X1 [Esox lucius]	Genetic Information Processing	Translation	ko03015//mRNA surveillance pathway	K14400	-	-	-
XM_021563297.1	30.3167	0	0.283333	0.001	-8.14636	0.00116509	0.0413407	yes	alcama	PREDICTED: CD166 antigen homolog isoform X1 [Esox lucius]	Environmental Information Processing	Signaling molecules and interaction	ko04514//Cell adhesion molecules (CAMs)	K06547	GO:0042995//cell projection;GO:0005623//cell;GO:0097458//neuron part;GO:0043005//neuron projection;GO:0044464//cell part;GO:0016020//membrane	-	GO:0048468//cell development;GO:0009653//anatomical structure morphogenesis;GO:0030030//cell projection organization;GO:0016043//cellular component organization;GO:0048666//neuron development;GO:0000902//cell morphogenesis;GO:0009887//organ morphogenesis;GO:0032989//cellular component morphogenesis;GO:0022008//neurogenesis;GO:0048699//generation of neurons;GO:0060429//epithelium development;GO:00…
XM_021563303.1	803.717	73.6667	8.77667	0.68	-3.69007	0.000522401	0.0224126	yes	RHOG	PREDICTED: rho-related GTP-binding protein RhoG-like [Salmo salar]	Human Diseases	Infectious diseases	ko05132//Salmonella infection;ko05100//Bacterial invasion of epithelial cells;ko05131//Shigellosis	K07863	GO:0005623//cell;GO:0044464//cell part	GO:0032550//purine ribonucleoside binding;GO:0032549//ribonucleoside binding;GO:0001882//nucleoside binding;GO:1901363//heterocyclic compound binding;GO:0097367//carbohydrate derivative binding;GO:0036094//small molecule binding;GO:0001883//purine nucleoside binding;GO:0005488//binding;GO:0097159//organic cyclic compound binding	GO:0044699//single-organism process;GO:0050794//regulation of cellular process;GO:0050896//response to stimulus;GO:0035556//intracellular signal transduction;GO:0051707//response to other organism;GO:0065007//biological regulation;GO:0009987//cellular process;GO:0007165//signal transduction;GO:0009607//response to biotic stimulus;GO:0044700//single organism signaling;GO:0051704//multi-organism pr…
XM_021563309.1	93.1867	416.943	1.53667	5.89	1.93846	0.00147193	0.0490834	yes	PREB	PREDICTED: prolactin regulatory element-binding protein-like isoform X1 [Salmo salar]	Genetic Information Processing	Folding, sorting and degradation	ko04141//Protein processing in endoplasmic reticulum	K14003	-	-	-
XM_021563338.1	95.04	542.513	1.46	6.71333	2.20106	2.03e-05	0.00168662	yes	CDKN1B	PREDICTED: cyclin-dependent kinase inhibitor 1B-like [Salmo salar]	Human Diseases;Environmental Information Processing;Cellular Processes	Cell growth and death;Endocrine and metabolic diseases;Cancers;Signal transduction;Infectious diseases	ko05200//Pathways in cancer;ko04151//PI3K-Akt signaling pathway;ko05202//Transcriptional misregulation in cancers;ko05169//Epstein-Barr virus infection;ko05206//MicroRNAs in cancer;ko04068//FoxO signaling pathway;ko05203//Viral carcinogenesis;ko05161//Hepatitis B;ko04012//ErbB signaling pathway;ko04110//Cell cycle;ko05162//Measles;ko05215//Prostate cancer;ko04933//AGE-RAGE signaling pathway in di…	K06624	-	-	-
XM_021563349.1	189.43	0	0.853333	0.001	-9.73697	5.51e-13	2.87e-10	yes	KDM5A	PREDICTED: lysine-specific demethylase 5A isoform X1 [Salmo salar]	-	-	-	-	GO:0043229//intracellular organelle;GO:0005623//cell;GO:0043226//organelle;GO:0044424//intracellular part;GO:0005622//intracellular;GO:0044464//cell part;GO:0043231//intracellular membrane-bounded organelle;GO:0043227//membrane-bounded organelle	GO:0003824//catalytic activity;GO:0043167//ion binding;GO:0043169//cation binding;GO:0016705//oxidoreductase activity, acting on paired donors, with incorporation or reduction of molecular oxygen;GO:0005488//binding;GO:0016491//oxidoreductase activity;GO:0046872//metal ion binding;GO:0046914//transition metal ion binding	GO:0044699//single-organism process;GO:0044710//single-organism metabolic process;GO:0008152//metabolic process
XM_021563357.1	0	33.6133	0.001	0.17	7.40939	0.00142327	0.0477925	yes	USP15	PREDICTED: ubiquitin carboxyl-terminal hydrolase 15-like isoform X1 [Salmo salar]	-	-	-	-	-	GO:0003824//catalytic activity;GO:0016787//hydrolase activity	-
XM_021563365.1	19	168.333	0.286667	1.99333	2.79774	0.00108348	0.039186	yes	PIM3	serine/threonine protein kinase pim-3 [Salmo salar]	-	-	-	-	-	GO:0016740//transferase activity;GO:0032550//purine ribonucleoside binding;GO:0003824//catalytic activity;GO:0097159//organic cyclic compound binding;GO:0097367//carbohydrate derivative binding;GO:0032549//ribonucleoside binding;GO:1901363//heterocyclic compound binding;GO:0005488//binding;GO:0001883//purine nucleoside binding;GO:0016772//transferase activity, transferring phosphorus-containing g…	GO:0044267//cellular protein metabolic process;GO:0044238//primary metabolic process;GO:0009987//cellular process;GO:0006793//phosphorus metabolic process;GO:0006464//cellular protein modification process;GO:0008152//metabolic process;GO:0071704//organic substance metabolic process;GO:0043170//macromolecule metabolic process;GO:0006796//phosphate-containing compound metabolic process;GO:0036211//…
XM_021563425.1	17.7033	182.417	0.393333	3.31	3.07301	0.000721642	0.0291006	yes	SLC25A3	PREDICTED: phosphate carrier protein, mitochondrial-like isoform X1 [Salmo salar]	-	-	-	-	-	-	-
XM_021563435.1	835.343	3711.12	13.7233	49.78	1.85894	3.21e-05	0.00243206	yes	calua	PREDICTED: calumenin isoform X1 [Salmo salar]	-	-	-	-	GO:0043226//organelle;GO:0031974//membrane-enclosed lumen;GO:0031410//cytoplasmic vesicle;GO:0005783//endoplasmic reticulum;GO:0044432//endoplasmic reticulum part;GO:0044424//intracellular part;GO:0005788//endoplasmic reticulum lumen;GO:0031988//membrane-bounded vesicle;GO:0048770//pigment granule;GO:0044464//cell part;GO:0005623//cell;GO:0016023//cytoplasmic, membrane-bounded vesicle;GO:0044446/…	GO:0005488//binding;GO:0043167//ion binding;GO:0043169//cation binding	-
XM_021563436.1	435.083	2991.75	7.16	40.33	2.49382	1.28e-08	2.8e-06	yes	calua	PREDICTED: calumenin isoform X1 [Salmo salar]	-	-	-	-	GO:0044446//intracellular organelle part;GO:0031988//membrane-bounded vesicle;GO:0044444//cytoplasmic part;GO:0043233//organelle lumen;GO:0044464//cell part;GO:0031974//membrane-enclosed lumen;GO:0043231//intracellular membrane-bounded organelle;GO:0031410//cytoplasmic vesicle;GO:0048770//pigment granule;GO:0005783//endoplasmic reticulum;GO:0005623//cell;GO:0044424//intracellular part;GO:0070013/…	GO:0005488//binding;GO:0043167//ion binding;GO:0043169//cation binding	-
XM_021563437.1	97.4867	635.067	3.12	16.35	2.38967	1.15e-05	0.00104542	yes	calua	PREDICTED: calumenin isoform X1 [Salmo salar]	-	-	-	-	GO:0044424//intracellular part;GO:0005783//endoplasmic reticulum;GO:0044446//intracellular organelle part;GO:0043226//organelle;GO:0031410//cytoplasmic vesicle;GO:0005622//intracellular;GO:0012505//endomembrane system;GO:0031982//vesicle;GO:0031988//membrane-bounded vesicle;GO:0070013//intracellular organelle lumen;GO:0016023//cytoplasmic, membrane-bounded vesicle;GO:0043231//intracellular membra…	GO:0005488//binding;GO:0043167//ion binding;GO:0043169//cation binding	-
XM_021563460.1	0	86.1933	0.001	0.803333	9.64985	0.000739974	0.0295535	yes	DENND6B	PREDICTED: protein DENND6B isoform X1 [Salmo salar]	-	-	-	-	-	-	-
XM_021563471.1	0	72.71	0.001	0.39	8.60733	2.02e-05	0.00167911	yes	KIAA1549	PREDICTED: UPF0606 protein KIAA1549-like [Salmo salar]	-	-	-	-	-	-	-
XM_021563496.1	660.333	12407.5	9.77667	152.667	3.9649	5.43e-17	5.29e-14	yes	IFRD1	interferon-related developmental regulator 1 [Salmo salar]	-	-	-	-	-	-	-
XM_021563519.1	304.667	2148.67	2.70667	15.4833	2.51613	6.54e-09	1.52e-06	yes	SLC37A3	PREDICTED: sugar phosphate exchanger 3-like [Salmo salar]	-	-	-	-	-	-	-
XM_021563526.1	368	2327	7.31333	38.1233	2.38207	3.53e-07	4.93e-05	yes	DNAJB9	PREDICTED: dnaJ homolog subfamily B member 9-like [Salmo salar]	-	-	-	-	-	-	-
XM_021563548.1	211.333	874.963	2.23333	7.46333	1.74062	0.000169417	0.00941736	yes	creb3l2	PREDICTED: cyclic AMP-responsive element-binding protein 3-like protein 2 [Salmo salar]	Human Diseases;Organismal Systems;Environmental Information Processing	Excretory system;Signal transduction;Endocrine and metabolic diseases;Neurodegenerative diseases;Nervous system;Endocrine system;Substance dependence;Cancers;Infectious diseases;Aging;Circulatory system	ko04151//PI3K-Akt signaling pathway;ko04024//cAMP signaling pathway;ko04261//Adrenergic signaling in cardiomyocytes;ko04022//cGMP - PKG signaling pathway;ko05203//Viral carcinogenesis;ko04728//Dopaminergic synapse;ko05161//Hepatitis B;ko04152//AMPK signaling pathway;ko05016//Huntington's disease;ko04915//Estrogen signaling pathway;ko04725//Cholinergic synapse;ko04916//Melanogenesis;ko04931//Insul…	K09048	GO:0043229//intracellular organelle;GO:0044464//cell part;GO:0005622//intracellular;GO:0031224//intrinsic component of membrane;GO:0043231//intracellular membrane-bounded organelle;GO:0043227//membrane-bounded organelle;GO:0044422//organelle part;GO:0044424//intracellular part;GO:0043226//organelle;GO:0031090//organelle membrane;GO:0005623//cell;GO:0044425//membrane part;GO:0016020//membrane	GO:0001067//regulatory region nucleic acid binding;GO:0000975//regulatory region DNA binding;GO:0044212//transcription regulatory region DNA binding;GO:0097159//organic cyclic compound binding;GO:0003676//nucleic acid binding;GO:0001071//nucleic acid binding transcription factor activity;GO:0005488//binding;GO:1901363//heterocyclic compound binding;GO:0003677//DNA binding	GO:0010468//regulation of gene expression;GO:0080090//regulation of primary metabolic process;GO:0044700//single organism signaling;GO:0044767//single-organism developmental process;GO:0010033//response to organic substance;GO:0007165//signal transduction;GO:0006950//response to stress;GO:0032502//developmental process;GO:0009987//cellular process;GO:0030154//cell differentiation;GO:0019222//regu…
XM_021563586.1	0	68.36	0.001	0.266667	8.05889	2.91e-05	0.00226001	yes	PDE3A	PREDICTED: cGMP-inhibited 3',5'-cyclic phosphodiesterase A-like isoform X1 [Salmo salar]	Human Diseases;Metabolism;Environmental Information Processing;Organismal Systems	Substance dependence;Endocrine system;Nucleotide metabolism;Signal transduction	ko04024//cAMP signaling pathway;ko04022//cGMP - PKG signaling pathway;ko00230//Purine metabolism;ko05032//Morphine addiction;ko04924//Renin secretion	K19021	-	GO:0016787//hydrolase activity;GO:0005488//binding;GO:0042578//phosphoric ester hydrolase activity;GO:0016788//hydrolase activity, acting on ester bonds;GO:0043167//ion binding;GO:0043169//cation binding;GO:0003824//catalytic activity	GO:0050794//regulation of cellular process;GO:0065007//biological regulation;GO:0050789//regulation of biological process
XM_021563601.1	52.4867	0	0.333333	0.001	-8.38082	0.000251182	0.0129233	yes	lrmp	PREDICTED: lymphoid-restricted membrane protein-like isoform X1 [Salmo salar]	-	-	-	-	-	-	-
XM_021563640.1	279.19	1404.9	2.07	8.49	2.03613	8.89e-05	0.00557886	yes	dennd5b	DENN domain-containing protein 5B [Larimichthys crocea]	-	-	-	-	-	-	-
XM_021563647.1	47.45	0	0.513333	0.001	-9.00375	0.000279761	0.0139934	yes	IPO8	PREDICTED: importin-8-like isoform X1 [Salmo salar]	-	-	-	-	-	-	-
XM_021563693.1	0	70.8833	0.001	0.796667	9.63783	3.19e-05	0.00242196	yes	SFMBT2	PREDICTED: scm-like with four MBT domains protein 2 isoform X1 [Salmo salar]	-	-	-	-	-	-	-
XM_021563697.1	74.0767	0.0433333	0.603333	0.001	-9.23681	0.000695819	0.0282601	yes	ITIH5	PREDICTED: inter-alpha-trypsin inhibitor heavy chain H5-like isoform X1 [Salmo salar]	-	-	-	-	-	-	GO:0008152//metabolic process;GO:0051246//regulation of protein metabolic process;GO:0071704//organic substance metabolic process;GO:0043170//macromolecule metabolic process;GO:0080090//regulation of primary metabolic process;GO:0032268//regulation of cellular protein metabolic process;GO:0060255//regulation of macromolecule metabolic process;GO:0050790//regulation of catalytic activity;GO:003132…
XM_021563699.1	706.14	155.363	6.63333	1.07	-2.63212	0.000128791	0.00759172	yes	ITIH5	PREDICTED: inter-alpha-trypsin inhibitor heavy chain H5-like isoform X1 [Salmo salar]	-	-	-	-	-	-	GO:0031323//regulation of cellular metabolic process;GO:0030162//regulation of proteolysis;GO:0052547//regulation of peptidase activity;GO:0030203//glycosaminoglycan metabolic process;GO:0065007//biological regulation;GO:0032269//negative regulation of cellular protein metabolic process;GO:0010466//negative regulation of peptidase activity;GO:0044092//negative regulation of molecular function;GO:…
XM_021563706.1	41.2533	331.903	0.523333	3.46667	2.72775	1.73e-05	0.00146229	yes	PFKFB3	PREDICTED: 6-phosphofructo-2-kinase/fructose-2,6-bisphosphatase 3-like isoform X2 [Salmo salar]	Metabolism;Environmental Information Processing	Signal transduction;Carbohydrate metabolism	ko04152//AMPK signaling pathway;ko04066//HIF-1 signaling pathway;ko00051//Fructose and mannose metabolism	K01103	-	GO:0016301//kinase activity;GO:1901363//heterocyclic compound binding;GO:0050308//sugar-phosphatase activity;GO:0036094//small molecule binding;GO:0016772//transferase activity, transferring phosphorus-containing groups;GO:0097159//organic cyclic compound binding;GO:0001882//nucleoside binding;GO:0032550//purine ribonucleoside binding;GO:0016791//phosphatase activity;GO:0016773//phosphotransferas…	GO:0005975//carbohydrate metabolic process;GO:0006796//phosphate-containing compound metabolic process;GO:0044723//single-organism carbohydrate metabolic process;GO:0008152//metabolic process;GO:0009987//cellular process;GO:0044281//small molecule metabolic process;GO:0044238//primary metabolic process;GO:0071704//organic substance metabolic process;GO:0005996//monosaccharide metabolic process;GO…
XM_021563721.1	0	53.17	0.001	0.623333	9.28386	0.000391725	0.017967	yes	echdc3	PREDICTED: enoyl-CoA hydratase domain-containing protein 3, mitochondrial-like isoform X1 [Salmo salar]	-	-	-	-	-	-	-
XM_021563840.1	0	116.923	0.001	0.81	9.66178	1.39e-07	2.24e-05	yes	--	PREDICTED: zinc finger protein 135-like isoform X1 [Salmo salar]	-	-	-	-	-	-	-
XM_021563884.1	75.04	0	0.286667	0.001	-8.16323	0.000564399	0.0237894	yes	KMT2E	PREDICTED: LOW QUALITY PROTEIN: histone-lysine N-methyltransferase 2E [Esox lucius]	Metabolism	Amino acid metabolism	ko00310//Lysine degradation	K09189	-	GO:0046872//metal ion binding;GO:0005488//binding;GO:0043169//cation binding;GO:0043167//ion binding;GO:0046914//transition metal ion binding	-
XM_021563920.1	0	52.9533	0.001	0.243333	7.92679	0.000159215	0.00897819	yes	ARNTL	PREDICTED: aryl hydrocarbon receptor nuclear translocator-like protein 2 isoform X1 [Salmo salar]	Organismal Systems;Human Diseases	Nervous system;Infectious diseases;Environmental adaptation	ko05168//Herpes simplex infection;ko04728//Dopaminergic synapse;ko04710//Circadian rhythm	K02296	-	-	-
XM_021563925.1	298.787	1873.94	2.78333	13.97	2.32745	5.54e-08	1e-05	yes	STK38L	PREDICTED: serine/threonine-protein kinase 38-like [Salmo salar]	-	-	-	-	-	-	-
XM_021563934.1	1036.12	5232.34	9.79	40.5267	2.04949	5.62e-06	0.000562963	yes	slc38a2	Sodium-coupled neutral amino acid transporter 2 [Salmo salar]	Organismal Systems	Nervous system;Digestive system	ko04724//Glutamatergic synapse;ko04727//GABAergic synapse;ko04974//Protein digestion and absorption	K14207	GO:0031224//intrinsic component of membrane;GO:0044425//membrane part;GO:0016020//membrane	-	-
XM_021563989.1	219.917	928.34	2.22667	7.52667	1.75713	6.94e-05	0.00455699	yes	IKBIP	PREDICTED: inhibitor of nuclear factor kappa-B kinase-interacting protein-like isoform X1 [Salmo salar]	-	-	-	-	-	-	-
XM_021564020.1	0	56.8467	0.001	0.41	8.67948	0.000102599	0.00630375	yes	impdh1b	PREDICTED: inosine-5'-monophosphate dehydrogenase 1b isoform X1 [Esox lucius]	Metabolism	Xenobiotics biodegradation and metabolism;Nucleotide metabolism;Global and Overview	ko01100//Metabolic pathways;ko00230//Purine metabolism;ko00983//Drug metabolism - other enzymes	K00088	-	-	-
XM_021564067.1	1088.33	495.667	4.97667	1.76333	-1.49687	0.0011718	0.0414509	yes	MAP1S	PREDICTED: microtubule-associated protein 1B-like [Salmo salar]	-	-	-	-	-	-	-
XM_021564110.1	218.41	1164.22	2.74667	11.8167	2.10507	2.43e-06	0.000271831	yes	cmas	PREDICTED: N-acylneuraminate cytidylyltransferase-like [Salmo salar]	Metabolism	Carbohydrate metabolism;Global and Overview	ko01100//Metabolic pathways;ko00520//Amino sugar and nucleotide sugar metabolism	K21749	-	GO:0016772//transferase activity, transferring phosphorus-containing groups;GO:0003824//catalytic activity;GO:0070567//cytidylyltransferase activity;GO:0016779//nucleotidyltransferase activity;GO:0016740//transferase activity	GO:0006040//amino sugar metabolic process;GO:0008152//metabolic process;GO:0071704//organic substance metabolic process;GO:1901135//carbohydrate derivative metabolic process
XM_021564126.1	364.383	7.33333	11.3233	0.213333	-5.73005	2.96e-05	0.00229052	yes	CTRB1	Chymotrypsin B precursor [Salmo salar]	Organismal Systems	Digestive system	ko04972//Pancreatic secretion;ko04974//Protein digestion and absorption	K01310	-	GO:0003824//catalytic activity;GO:0004175//endopeptidase activity;GO:0008233//peptidase activity;GO:0016787//hydrolase activity;GO:0070011//peptidase activity, acting on L-amino acid peptides	GO:0019538//protein metabolic process;GO:0044238//primary metabolic process;GO:0071704//organic substance metabolic process;GO:0043170//macromolecule metabolic process;GO:0008152//metabolic process
XM_021564195.1	57.14	0.0333333	0.416667	0.001	-8.70275	0.0013205	0.0451677	yes	Fuk	PREDICTED: L-fucose kinase [Salmo salar]	Metabolism	Carbohydrate metabolism;Global and Overview	ko01100//Metabolic pathways;ko00520//Amino sugar and nucleotide sugar metabolism;ko00051//Fructose and mannose metabolism	K05305	GO:0005622//intracellular;GO:0044464//cell part;GO:0005623//cell;GO:0044424//intracellular part	GO:0003824//catalytic activity;GO:0001882//nucleoside binding;GO:0097159//organic cyclic compound binding;GO:1901363//heterocyclic compound binding;GO:0032549//ribonucleoside binding;GO:0097367//carbohydrate derivative binding;GO:0016772//transferase activity, transferring phosphorus-containing groups;GO:0032550//purine ribonucleoside binding;GO:0005488//binding;GO:0001883//purine nucleoside bind…	GO:0006793//phosphorus metabolic process;GO:0008152//metabolic process;GO:0006796//phosphate-containing compound metabolic process;GO:0009987//cellular process;GO:0044237//cellular metabolic process
XM_021564255.1	7.67333	291.603	0.15	4.43333	4.88536	3.59e-10	1.14e-07	yes	rergl	PREDICTED: ras-related and estrogen-regulated growth inhibitor-like protein [Salmo salar]	-	-	-	-	-	GO:0005488//binding;GO:0097159//organic cyclic compound binding;GO:0036094//small molecule binding;GO:1901363//heterocyclic compound binding	-
XM_021564372.1	53.0533	436.68	0.493333	3.35333	2.76496	5.11e-06	0.000516018	yes	foxo1a	PREDICTED: forkhead box protein O1-A-like [Salmo salar]	Environmental Information Processing;Organismal Systems;Human Diseases	Aging;Endocrine system;Cancers;Endocrine and metabolic diseases;Signal transduction	ko05200//Pathways in cancer;ko04910//Insulin signaling pathway;ko05202//Transcriptional misregulation in cancers;ko04068//FoxO signaling pathway;ko04919//Thyroid hormone signaling pathway;ko04152//AMPK signaling pathway;ko04931//Insulin resistance;ko05215//Prostate cancer;ko04933//AGE-RAGE signaling pathway in diabetic complications;ko04922//Glucagon signaling pathway;ko04211//Longevity regulatin…	K07201	-	-	GO:1901576//organic substance biosynthetic process;GO:0008152//metabolic process;GO:0034645//cellular macromolecule biosynthetic process;GO:0009987//cellular process;GO:0009059//macromolecule biosynthetic process;GO:0071704//organic substance metabolic process;GO:0044260//cellular macromolecule metabolic process;GO:0009058//biosynthetic process;GO:0044249//cellular biosynthetic process;GO:0010467…
XM_021564553.1	118.757	603.407	0.886667	3.73	2.07271	0.00037414	0.0173774	yes	Eif2ak2	protein kinase containing Z-DNA binding domains [Salmo salar]	Genetic Information Processing;Human Diseases	Infectious diseases;Folding, sorting and degradation;Cancers	ko04141//Protein processing in endoplasmic reticulum;ko05168//Herpes simplex infection;ko05169//Epstein-Barr virus infection;ko05203//Viral carcinogenesis;ko05164//Influenza A;ko05160//Hepatitis C;ko05162//Measles	K16195	-	GO:0016787//hydrolase activity;GO:0016772//transferase activity, transferring phosphorus-containing groups;GO:0016810//hydrolase activity, acting on carbon-nitrogen (but not peptide) bonds;GO:0001883//purine nucleoside binding;GO:0016814//hydrolase activity, acting on carbon-nitrogen (but not peptide) bonds, in cyclic amidines;GO:0004672//protein kinase activity;GO:0003824//catalytic activity;GO:…	GO:0006796//phosphate-containing compound metabolic process;GO:0071704//organic substance metabolic process;GO:0006793//phosphorus metabolic process;GO:0019538//protein metabolic process;GO:0009987//cellular process;GO:0008152//metabolic process;GO:0036211//protein modification process;GO:0044237//cellular metabolic process;GO:0006464//cellular protein modification process;GO:0044238//primary met…
XM_021564612.1	173.66	1049.71	3.12333	15.34	2.29614	9.77e-06	0.000915428	yes	PLA2G12B	PREDICTED: fibrous sheath CABYR-binding protein-like isoform X2 [Salmo salar]	Environmental Information Processing;Organismal Systems;Metabolism	Digestive system;Signal transduction;Lipid metabolism;Global and Overview;Circulatory system	ko01100//Metabolic pathways;ko04014//Ras signaling pathway;ko04270//Vascular smooth muscle contraction;ko00564//Glycerophospholipid metabolism;ko04972//Pancreatic secretion;ko00565//Ether lipid metabolism;ko00590//Arachidonic acid metabolism;ko04975//Fat digestion and absorption;ko00592//alpha-Linolenic acid metabolism;ko00591//Linoleic acid metabolism	K01047	-	-	-
XM_021564643.1	143.667	769	2.59	11.2733	2.12189	7.58e-06	0.000732365	yes	wdr92	PREDICTED: WD repeat-containing protein 92 isoform X1 [Salmo salar]	-	-	-	-	-	-	-
XM_021564786.1	36.6667	380.333	0.953333	7.25333	2.92759	7.85e-05	0.00505871	yes	ch25h	PREDICTED: cholesterol 25-hydroxylase-like protein [Salmo salar]	Metabolism	Lipid metabolism	ko00120//Primary bile acid biosynthesis	K10223	GO:0043231//intracellular membrane-bounded organelle;GO:0043226//organelle;GO:0043229//intracellular organelle;GO:0005623//cell;GO:0044425//membrane part;GO:0031090//organelle membrane;GO:0044464//cell part;GO:0016020//membrane;GO:0005622//intracellular;GO:0031224//intrinsic component of membrane;GO:0044422//organelle part;GO:0043227//membrane-bounded organelle;GO:0044424//intracellular part	GO:0016491//oxidoreductase activity;GO:0043167//ion binding;GO:0003824//catalytic activity;GO:0016705//oxidoreductase activity, acting on paired donors, with incorporation or reduction of molecular oxygen;GO:0004497//monooxygenase activity;GO:0072374//carotene epsilon hydroxylase activity;GO:0043169//cation binding;GO:0005488//binding	GO:1901362//organic cyclic compound biosynthetic process;GO:0044711//single-organism biosynthetic process;GO:0006694//steroid biosynthetic process;GO:0032787//monocarboxylic acid metabolic process;GO:0044237//cellular metabolic process;GO:0071704//organic substance metabolic process;GO:0009987//cellular process;GO:0006631//fatty acid metabolic process;GO:0019752//carboxylic acid metabolic process…
XM_021564806.1	957.16	354.707	10.5567	3.02333	-1.80394	0.000157424	0.00889326	yes	PANK1	PREDICTED: pantothenate kinase 3-like isoform X1 [Salmo salar]	Metabolism	Metabolism of cofactors and vitamins;Global and Overview	ko01100//Metabolic pathways;ko00770//Pantothenate and CoA biosynthesis	K09680	-	GO:0001882//nucleoside binding;GO:0032549//ribonucleoside binding;GO:0005488//binding;GO:0001883//purine nucleoside binding;GO:0016772//transferase activity, transferring phosphorus-containing groups;GO:0097159//organic cyclic compound binding;GO:0003824//catalytic activity;GO:0097367//carbohydrate derivative binding;GO:0016740//transferase activity;GO:0036094//small molecule binding;GO:1901363//…	-
XM_021564950.1	822.333	16079.3	16.9533	269.133	3.98868	3.38e-12	1.54e-09	yes	G6PC	PREDICTED: glucose-6-phosphatase-like [Salmo salar]	Organismal Systems;Environmental Information Processing;Metabolism;Human Diseases	Signal transduction;Endocrine and metabolic diseases;Endocrine system;Digestive system;Carbohydrate metabolism;Global and Overview	ko01100//Metabolic pathways;ko04151//PI3K-Akt signaling pathway;ko04910//Insulin signaling pathway;ko04068//FoxO signaling pathway;ko04152//AMPK signaling pathway;ko04931//Insulin resistance;ko04922//Glucagon signaling pathway;ko04920//Adipocytokine signaling pathway;ko00010//Glycolysis / Gluconeogenesis;ko04973//Carbohydrate digestion and absorption;ko00500//Starch and sucrose metabolism;ko00052…	K01084	-	-	-
XM_021564971.1	144.877	1296.8	1.27	9.13	2.84579	1.09e-08	2.42e-06	yes	ormdl3	PREDICTED: ORM1-like protein 3 [Salmo salar]	-	-	-	-	GO:0044425//membrane part;GO:0031224//intrinsic component of membrane;GO:0016020//membrane	-	GO:0044699//single-organism process;GO:0008152//metabolic process;GO:0006643//membrane lipid metabolic process;GO:0009987//cellular process;GO:0019725//cellular homeostasis;GO:0006807//nitrogen compound metabolic process;GO:0065008//regulation of biological quality;GO:0065007//biological regulation;GO:0006665//sphingolipid metabolic process;GO:0048878//chemical homeostasis;GO:1901564//organonitro…
XM_021564972.1	0	56.44	0.001	0.456667	8.835	0.000174353	0.00964025	yes	ormdl3	PREDICTED: ORM1-like protein 3 [Salmo salar]	-	-	-	-	GO:0016020//membrane;GO:0031224//intrinsic component of membrane;GO:0044425//membrane part	-	GO:0006807//nitrogen compound metabolic process;GO:0065007//biological regulation;GO:0055082//cellular chemical homeostasis;GO:0019725//cellular homeostasis;GO:0042592//homeostatic process;GO:0048878//chemical homeostasis;GO:0044238//primary metabolic process;GO:0044237//cellular metabolic process;GO:0008152//metabolic process;GO:0071704//organic substance metabolic process;GO:0006643//membrane l…
XM_021564985.1	225.667	794.333	4.29667	12.2633	1.51306	0.00092443	0.0348177	yes	CDK5RAP3	CDK5 regulatory subunit associated protein 3-like [Salmo salar]	-	-	-	-	-	-	GO:0009790//embryo development;GO:0007369//gastrulation;GO:0044707//single-multicellular organism process;GO:0044699//single-organism process;GO:0009653//anatomical structure morphogenesis;GO:0048598//embryonic morphogenesis;GO:0048856//anatomical structure development;GO:0032502//developmental process;GO:0007275//multicellular organism development;GO:0032501//multicellular organismal process;GO:…
XM_021564986.1	670.38	3434.39	4.49	18.6667	2.05568	9.58e-07	0.000119314	yes	NFE2L1	PREDICTED: nuclear factor erythroid 2-related factor 1 [Salmo salar]	-	-	-	-	GO:0043227//membrane-bounded organelle;GO:0044424//intracellular part;GO:0005622//intracellular;GO:0043229//intracellular organelle;GO:0043231//intracellular membrane-bounded organelle;GO:0043226//organelle;GO:0005623//cell;GO:0044464//cell part	GO:0097159//organic cyclic compound binding;GO:1901363//heterocyclic compound binding;GO:0003677//DNA binding;GO:0003676//nucleic acid binding;GO:0001071//nucleic acid binding transcription factor activity;GO:0005488//binding	GO:0080090//regulation of primary metabolic process;GO:2000112//regulation of cellular macromolecule biosynthetic process;GO:0051171//regulation of nitrogen compound metabolic process;GO:0010468//regulation of gene expression;GO:0019219//regulation of nucleobase-containing compound metabolic process;GO:0051252//regulation of RNA metabolic process;GO:0050896//response to stimulus;GO:0010556//regul…
XM_021565071.1	134.237	1158.93	0.863333	5.96	2.78732	4.28e-08	8.02e-06	yes	PLEKHM1	PREDICTED: pleckstrin homology domain-containing family M member 1-like [Salmo salar]	-	-	-	-	-	-	-
XM_021565092.1	234	32.6667	1.24	0.133333	-3.21723	6.5e-05	0.00429972	yes	Mki67	PREDICTED: proliferation marker protein Ki-67 isoform X1 [Esox lucius]	-	-	-	-	-	-	-
XM_021565103.1	203	31.6667	1.33	0.153333	-3.11668	0.000363191	0.0169573	yes	TOP2A	PREDICTED: DNA topoisomerase 2-alpha isoform X1 [Salmo salar]	-	-	-	-	-	-	-
XM_021565108.1	0.00333333	62.0967	0.001	0.25	7.96578	9.9e-05	0.00610611	yes	Kiaa0556	PREDICTED: protein KIAA0556 homolog isoform X3 [Esox lucius]	-	-	-	-	-	-	-
XM_021565116.1	290.247	97.28	11.7333	3.10333	-1.91872	0.00150166	0.0497558	yes	COX6B1	PREDICTED: cytochrome c oxidase subunit 6B1-like [Salmo salar]	Metabolism;Human Diseases;Organismal Systems	Endocrine and metabolic diseases;Energy metabolism;Circulatory system;Global and Overview;Neurodegenerative diseases	ko01100//Metabolic pathways;ko05010//Alzheimer's disease;ko05016//Huntington's disease;ko04932//Non-alcoholic fatty liver disease (NAFLD);ko04260//Cardiac muscle contraction;ko05012//Parkinson's disease;ko00190//Oxidative phosphorylation	K02267	GO:0043227//membrane-bounded organelle;GO:0005623//cell;GO:0043226//organelle;GO:0044424//intracellular part;GO:0044464//cell part;GO:0043231//intracellular membrane-bounded organelle;GO:0005622//intracellular;GO:0043229//intracellular organelle	GO:0009055//electron carrier activity	GO:0015992//proton transport;GO:0006810//transport;GO:0006811//ion transport;GO:0044765//single-organism transport;GO:1902578//single-organism localization;GO:0015672//monovalent inorganic cation transport;GO:0006818//hydrogen transport;GO:0051234//establishment of localization;GO:0044699//single-organism process;GO:0006812//cation transport;GO:0051179//localization
XM_021565122.1	127.43	736.347	0.973333	4.51333	2.21319	9.9e-06	0.000923809	yes	SLC6A15	PREDICTED: sodium-dependent neutral amino acid transporter B(0)AT2-like isoform X1 [Salmo salar]	-	-	-	-	-	-	-
XM_021565128.1	105.78	536.18	1.85333	7.13	1.94378	0.000453466	0.0200334	yes	--	unnamed protein product [Oncorhynchus mykiss]	-	-	-	-	-	-	-
XM_021565137.1	87.1167	0	0.503333	0.001	-8.97537	0.000242206	0.0125577	yes	ZNF646	PREDICTED: zinc finger protein 646-like isoform X1 [Salmo salar]	-	-	-	-	-	-	-
XM_021565187.1	89.3333	370	0.96	3.22	1.74595	0.00111395	0.0400881	yes	RDH13	PREDICTED: retinol dehydrogenase 13 isoform X1 [Salmo salar]	-	-	-	-	-	GO:0003824//catalytic activity	GO:0008152//metabolic process;GO:0044699//single-organism process;GO:0044710//single-organism metabolic process
XM_021565205.1	0	119.277	0.001	1.84	10.8455	7.18e-07	9.28e-05	yes	--	unnamed protein product [Oncorhynchus mykiss]	-	-	-	-	-	-	-
XM_021565212.1	1163.96	248.213	17.21	2.77667	-2.63182	4.27e-05	0.00303611	yes	IFI44L	PREDICTED: interferon-induced protein 44-like isoform X1 [Salmo salar]	-	-	-	-	-	-	-
XM_021565307.1	2750.44	1152.67	17.6033	5.61333	-1.64892	0.000461758	0.0202991	yes	GPAM	PREDICTED: glycerol-3-phosphate acyltransferase 1, mitochondrial [Salmo salar]	Metabolism	Lipid metabolism;Global and Overview	ko01100//Metabolic pathways;ko00564//Glycerophospholipid metabolism;ko00561//Glycerolipid metabolism	K00629	GO:0016020//membrane	GO:0016746//transferase activity, transferring acyl groups;GO:0016747//transferase activity, transferring acyl groups other than amino-acyl groups;GO:0003824//catalytic activity;GO:0016740//transferase activity	GO:0044710//single-organism metabolic process;GO:0044763//single-organism cellular process;GO:0044255//cellular lipid metabolic process;GO:0044699//single-organism process;GO:0006629//lipid metabolic process;GO:0008152//metabolic process;GO:0006793//phosphorus metabolic process;GO:0009987//cellular process;GO:0044237//cellular metabolic process;GO:0044238//primary metabolic process;GO:0006796//ph…
XM_021565558.1	0	104.993	0.001	0.563333	9.13785	9.11e-07	0.000113963	yes	ZNF518A	PREDICTED: zinc finger protein 518A-like [Salmo salar]	-	-	-	-	-	-	-
XM_021565599.1	90.08	0	0.913333	0.001	-9.835	3e-07	4.31e-05	yes	--	unnamed protein product [Oncorhynchus mykiss]	-	-	-	-	-	-	-
XM_021565683.1	47.3333	1082.33	1.48333	28.81	4.27965	3.3e-12	1.51e-09	yes	TNFRSF6B	PREDICTED: tumor necrosis factor receptor superfamily member 6B [Salmo salar]	Environmental Information Processing	Signaling molecules and interaction	ko04060//Cytokine-cytokine receptor interaction	K05143	-	-	-
XM_021565711.1	3496.09	1405.01	232.063	74.3	-1.64308	0.000934287	0.0350492	yes	b2m	beta-2 microglobulin [Oncorhynchus mykiss]	Organismal Systems	Immune system	ko04612//Antigen processing and presentation	K08055	GO:0044464//cell part;GO:0071944//cell periphery;GO:0042611//MHC protein complex;GO:0005623//cell;GO:0043234//protein complex;GO:0044425//membrane part;GO:0044459//plasma membrane part;GO:0005576//extracellular region;GO:0098796//membrane protein complex;GO:0044421//extracellular region part;GO:0098797//plasma membrane protein complex;GO:0032991//macromolecular complex;GO:0016020//membrane;GO:000…	-	GO:0051704//multi-organism process;GO:0051707//response to other organism;GO:0050896//response to stimulus;GO:0006950//response to stress;GO:0009607//response to biotic stimulus;GO:0006952//defense response;GO:0043207//response to external biotic stimulus;GO:0009605//response to external stimulus
XM_021565724.1	2377.33	7355.33	35.2267	88.32	1.32607	0.000843698	0.0325105	yes	QDPR	Dihydropteridine reductase [Salmo salar]	Metabolism	Metabolism of cofactors and vitamins;Global and Overview	ko01100//Metabolic pathways;ko00790//Folate biosynthesis	K00357	GO:0043231//intracellular membrane-bounded organelle;GO:0005622//intracellular;GO:0031982//vesicle;GO:0043226//organelle;GO:0043227//membrane-bounded organelle;GO:0043229//intracellular organelle;GO:0005623//cell;GO:0044424//intracellular part;GO:0044464//cell part;GO:0031988//membrane-bounded vesicle	GO:0048037//cofactor binding;GO:0016491//oxidoreductase activity;GO:0016646//oxidoreductase activity, acting on the CH-NH group of donors, NAD or NADP as acceptor;GO:0016645//oxidoreductase activity, acting on the CH-NH group of donors;GO:0005488//binding;GO:0003824//catalytic activity	GO:0008152//metabolic process;GO:0044710//single-organism metabolic process;GO:0044699//single-organism process
XM_021565744.1	176.617	35.41	3.69667	0.56	-2.72273	0.000504955	0.0218141	yes	KLF15	PREDICTED: Krueppel-like factor 15 isoform X1 [Salmo salar]	-	-	-	-	-	-	-
XM_021565745.1	777.383	234.257	11.01	2.54	-2.11591	3.12e-05	0.00239002	yes	KLF15	PREDICTED: Krueppel-like factor 15 isoform X1 [Salmo salar]	-	-	-	-	-	-	-
XM_021565758.1	257.983	78.5367	1.42333	0.336667	-2.07988	0.00112687	0.0403812	yes	PPIP5K1	PREDICTED: inositol hexakisphosphate and diphosphoinositol-pentakisphosphate kinase 1 isoform X11 [Salmo salar]	Environmental Information Processing	Signal transduction	ko04070//Phosphatidylinositol signaling system	K13024	-	-	-
XM_021565807.1	201	2933.55	3.59667	43.7333	3.604	7.08e-13	3.56e-10	yes	PTGES3	PREDICTED: prostaglandin E synthase 3-like [Salmo salar]	Metabolism	Global and Overview;Lipid metabolism	ko01100//Metabolic pathways;ko00590//Arachidonic acid metabolism	K15730	-	-	-
XM_021565823.1	64.4167	0	0.58	0.001	-9.17991	2.11e-05	0.00174235	yes	SRGAP3	PREDICTED: SLIT-ROBO Rho GTPase-activating protein 3-like [Salmo salar]	Organismal Systems	Development	ko04360//Axon guidance	K07526	-	-	-
XM_021565865.1	88.7867	0	0.16	0.001	-7.32193	2.48e-06	0.000276853	yes	KMT2D	PREDICTED: histone-lysine N-methyltransferase 2D isoform X1 [Salmo salar]	Metabolism	Amino acid metabolism	ko00310//Lysine degradation	K09187	-	-	-
XM_021565868.1	171.087	0	0.303333	0.001	-8.24476	1.73e-10	5.96e-08	yes	KMT2D	PREDICTED: histone-lysine N-methyltransferase 2D isoform X1 [Salmo salar]	Metabolism	Amino acid metabolism	ko00310//Lysine degradation	K09187	-	-	-
XM_021565872.1	72.4767	0	1.17333	0.001	-10.1964	0.000482642	0.0210248	yes	HAPLN3	PREDICTED: hyaluronan and proteoglycan link protein 3-like [Salmo salar]	-	-	-	-	-	-	-
XM_021565900.1	0.116667	147.647	0.001	1.35	10.3987	3.06e-09	7.9e-07	yes	FAIM2	PREDICTED: protein lifeguard 2-like isoform X1 [Salmo salar]	-	-	-	-	-	-	-
XM_021565938.1	0	70.9467	0.001	0.643333	9.32942	0.000690752	0.0281092	yes	Hnrnpa1	PREDICTED: heterogeneous nuclear ribonucleoprotein A1 isoform X2 [Salmo salar]	Genetic Information Processing	Transcription	ko03040//Spliceosome	K12741	-	-	-
XM_021565978.1	0	127.63	0.001	0.98	9.93664	1.72e-07	2.71e-05	yes	CCNT1	PREDICTED: cyclin-T1 isoform X1 [Salmo salar]	Human Diseases	Cancers	ko05202//Transcriptional misregulation in cancers	K15188	-	-	-
XM_021566024.1	210.963	45.2833	1.23	0.196667	-2.64483	0.000782439	0.0307963	yes	mical1	PREDICTED: protein-methionine sulfoxide oxidase mical1-like isoform X1 [Salmo salar]	-	-	-	-	-	GO:0043169//cation binding;GO:0046872//metal ion binding;GO:0043167//ion binding;GO:0005488//binding	GO:0016043//cellular component organization;GO:0006996//organelle organization;GO:0071840//cellular component organization or biogenesis;GO:0009987//cellular process;GO:0007010//cytoskeleton organization
XM_021566080.1	127.013	10.2633	2.65667	0.19	-3.80555	0.000417928	0.018823	yes	CDA	PREDICTED: cytidine deaminase isoform X1 [Salmo salar]	Metabolism	Xenobiotics biodegradation and metabolism;Nucleotide metabolism;Global and Overview	ko01100//Metabolic pathways;ko00240//Pyrimidine metabolism;ko00983//Drug metabolism - other enzymes	K01489	-	GO:0046872//metal ion binding;GO:0043167//ion binding;GO:0043169//cation binding;GO:0016814//hydrolase activity, acting on carbon-nitrogen (but not peptide) bonds, in cyclic amidines;GO:0003824//catalytic activity;GO:0016787//hydrolase activity;GO:0046914//transition metal ion binding;GO:0005488//binding;GO:0016810//hydrolase activity, acting on carbon-nitrogen (but not peptide) bonds	GO:0019439//aromatic compound catabolic process;GO:1901564//organonitrogen compound metabolic process;GO:0006216//cytidine catabolic process;GO:0044281//small molecule metabolic process;GO:1901657//glycosyl compound metabolic process;GO:0044710//single-organism metabolic process;GO:0044237//cellular metabolic process;GO:1901136//carbohydrate derivative catabolic process;GO:0072527//pyrimidine-con…
XM_021566085.1	274.7	8796.04	2.53667	66.66	4.71582	1.55e-20	2.25e-17	yes	TMEM269	PREDICTED: CDP-diacylglycerol--serine O-phosphatidyltransferase-like isoform X2 [Salmo salar]	-	-	-	-	-	GO:0016740//transferase activity;GO:0016772//transferase activity, transferring phosphorus-containing groups;GO:0003824//catalytic activity	-
XM_021566086.1	115.477	567.443	1.47667	5.85333	1.98691	0.000240076	0.0124784	yes	TMEM269	PREDICTED: CDP-diacylglycerol--serine O-phosphatidyltransferase-like isoform X2 [Salmo salar]	-	-	-	-	-	GO:0016740//transferase activity;GO:0016772//transferase activity, transferring phosphorus-containing groups;GO:0003824//catalytic activity	-
XM_021566259.1	57.93	4541.26	0.91	52.89	5.86098	7.32e-20	9.93e-17	yes	PPP1R15B	PREDICTED: protein phosphatase 1 regulatory subunit 15A-like isoform X1 [Salmo salar]	-	-	-	-	-	-	-
XM_021566268.1	43.4033	3055.74	0.7	37.9833	5.76187	4.58e-22	8.67e-19	yes	PPP1R15B	PREDICTED: protein phosphatase 1 regulatory subunit 15A-like isoform X1 [Salmo salar]	-	-	-	-	-	-	-
XM_021566290.1	88.3267	461	0.89	3.61333	2.02145	0.000198673	0.0106914	yes	PFKFB2	PREDICTED: 6-phosphofructo-2-kinase/fructose-2,6-bisphosphatase 2-like [Salmo salar]	Environmental Information Processing;Organismal Systems;Metabolism	Carbohydrate metabolism;Signal transduction;Endocrine system	ko04919//Thyroid hormone signaling pathway;ko04152//AMPK signaling pathway;ko00051//Fructose and mannose metabolism	K19029	-	GO:0019203//carbohydrate phosphatase activity;GO:0016772//transferase activity, transferring phosphorus-containing groups;GO:0032549//ribonucleoside binding;GO:0016301//kinase activity;GO:1901363//heterocyclic compound binding;GO:0016773//phosphotransferase activity, alcohol group as acceptor;GO:0008443//phosphofructokinase activity;GO:0036094//small molecule binding;GO:0016791//phosphatase activ…	GO:0044237//cellular metabolic process;GO:0044238//primary metabolic process;GO:0044281//small molecule metabolic process;GO:0005996//monosaccharide metabolic process;GO:0044723//single-organism carbohydrate metabolic process;GO:0071704//organic substance metabolic process;GO:0044710//single-organism metabolic process;GO:0006796//phosphate-containing compound metabolic process;GO:0008152//metabol…
XM_021566415.1	107.353	2.58667	0.746667	0.0166667	-5.48543	6.24e-05	0.00414693	yes	CSDE1	PREDICTED: cold shock domain-containing protein E1-like isoform X1 [Salmo salar]	-	-	-	-	-	-	-
XM_021566431.1	31.73	0	0.25	0.001	-7.96578	0.00104488	0.0381214	yes	plekha7	PREDICTED: pleckstrin homology domain-containing family A member 7-like isoform X1 [Salmo salar]	-	-	-	-	-	-	-
XM_021566477.1	281.287	27.94	2.28667	0.206667	-3.46787	0.00125172	0.0433857	yes	wee1-b	PREDICTED: wee1-like protein kinase [Salmo salar]	Cellular Processes	Cell growth and death	ko04110//Cell cycle	K06632	GO:0044424//intracellular part;GO:0043227//membrane-bounded organelle;GO:0005623//cell;GO:0043226//organelle;GO:0043231//intracellular membrane-bounded organelle;GO:0043229//intracellular organelle;GO:0005622//intracellular;GO:0044464//cell part	GO:0097367//carbohydrate derivative binding;GO:0032549//ribonucleoside binding;GO:0043169//cation binding;GO:0046872//metal ion binding;GO:0004713//protein tyrosine kinase activity;GO:0032550//purine ribonucleoside binding;GO:0005488//binding;GO:0004672//protein kinase activity;GO:0097159//organic cyclic compound binding;GO:0016301//kinase activity;GO:0016740//transferase activity;GO:0016773//pho…	GO:0006468//protein phosphorylation;GO:0008152//metabolic process;GO:0036211//protein modification process;GO:0016310//phosphorylation;GO:0044267//cellular protein metabolic process;GO:0071704//organic substance metabolic process;GO:0006796//phosphate-containing compound metabolic process;GO:0048285//organelle fission;GO:0006996//organelle organization;GO:0071840//cellular component organization …
XM_021566515.1	377.747	78.08	2.47333	0.38	-2.70239	5.15e-05	0.00354317	yes	Acss2	PREDICTED: acetyl-coenzyme A synthetase, cytoplasmic-like isoform X1 [Salmo salar]	Metabolism	Global and Overview;Carbohydrate metabolism	ko01100//Metabolic pathways;ko01200//Carbon metabolism;ko00010//Glycolysis / Gluconeogenesis;ko00620//Pyruvate metabolism;ko00630//Glyoxylate and dicarboxylate metabolism;ko00640//Propanoate metabolism	K01895	-	-	-
XM_021566530.1	174.353	907.17	1.38	5.91	2.09849	1.26e-05	0.00112623	yes	impdh2	PREDICTED: inosine-5'-monophosphate dehydrogenase 2 isoform X1 [Salmo salar]	Metabolism	Global and Overview;Nucleotide metabolism;Xenobiotics biodegradation and metabolism	ko01100//Metabolic pathways;ko00230//Purine metabolism;ko00983//Drug metabolism - other enzymes	K00088	GO:0005622//intracellular;GO:0043227//membrane-bounded organelle;GO:0043229//intracellular organelle;GO:0043226//organelle;GO:0043231//intracellular membrane-bounded organelle;GO:0044464//cell part;GO:0044424//intracellular part;GO:0005623//cell	GO:0016491//oxidoreductase activity;GO:0003824//catalytic activity;GO:0016616//oxidoreductase activity, acting on the CH-OH group of donors, NAD or NADP as acceptor;GO:0043167//ion binding;GO:0043169//cation binding;GO:0016614//oxidoreductase activity, acting on CH-OH group of donors;GO:0005488//binding	GO:0006163//purine nucleotide metabolic process;GO:1901362//organic cyclic compound biosynthetic process;GO:1901564//organonitrogen compound metabolic process;GO:0034654//nucleobase-containing compound biosynthetic process;GO:1901137//carbohydrate derivative biosynthetic process;GO:0044238//primary metabolic process;GO:0019693//ribose phosphate metabolic process;GO:0009260//ribonucleotide biosynt…
XM_021566624.1	0	47.5733	0.001	0.416667	8.70275	0.000700412	0.0283728	yes	g6pd	PREDICTED: glucose-6-phosphate 1-dehydrogenase isoform X1 [Salmo salar]	Human Diseases;Metabolism	Carbohydrate metabolism;Global and Overview;Metabolism of other amino acids;Cancers	ko01100//Metabolic pathways;ko01200//Carbon metabolism;ko05230//Central carbon metabolism in cancer;ko00480//Glutathione metabolism;ko00030//Pentose phosphate pathway	K00036	-	GO:0003824//catalytic activity;GO:0036094//small molecule binding;GO:1901265//nucleoside phosphate binding;GO:0097159//organic cyclic compound binding;GO:1901363//heterocyclic compound binding;GO:0005488//binding;GO:0000166//nucleotide binding	GO:0019318//hexose metabolic process;GO:0044723//single-organism carbohydrate metabolic process;GO:0044238//primary metabolic process;GO:0005996//monosaccharide metabolic process;GO:0044699//single-organism process;GO:0005975//carbohydrate metabolic process;GO:0071704//organic substance metabolic process;GO:0044281//small molecule metabolic process;GO:0044710//single-organism metabolic process;GO…
XM_021566677.1	3.37	108	0.103333	2.61333	4.66051	0.000421545	0.0189313	yes	MTG2	PREDICTED: mitochondrial ribosome-associated GTPase 2 [Salmo salar]	-	-	-	-	-	-	-
XM_021566696.1	163.27	27.5633	2.25	0.303333	-2.89095	0.000314903	0.015359	yes	Alas1	PREDICTED: 5-aminolevulinate synthase, nonspecific, mitochondrial-like isoform X2 [Salmo salar]	Metabolism	Amino acid metabolism;Metabolism of cofactors and vitamins;Global and Overview	ko01100//Metabolic pathways;ko00860//Porphyrin and chlorophyll metabolism;ko00260//Glycine, serine and threonine metabolism	K00643	-	-	-
XM_021566731.1	327.667	104.667	2.48333	0.623333	-1.9942	0.000431042	0.0192451	yes	Bicd2	PREDICTED: protein bicaudal D homolog 2-like [Salmo salar]	-	-	-	-	-	-	-
XM_021566779.1	1908.02	455.71	56.1767	10.11	-2.47419	0.000152197	0.0086844	yes	ppdpfb	PREDICTED: pancreatic progenitor cell differentiation and proliferation factor B-like [Salmo salar]	-	-	-	-	-	-	-
XM_021566845.1	46.2767	0	0.39	0.001	-8.60733	0.000152194	0.0086844	yes	SLC6A6	PREDICTED: solute carrier family 6, member 6 isoform X1 [Salmo salar]	Organismal Systems	Nervous system	ko04727//GABAergic synapse	K05039	GO:0016021//integral component of membrane;GO:0016020//membrane;GO:0031224//intrinsic component of membrane;GO:0044425//membrane part	GO:0015370//solute:sodium symporter activity;GO:0022804//active transmembrane transporter activity;GO:0022857//transmembrane transporter activity;GO:0005342//organic acid transmembrane transporter activity;GO:0022890//inorganic cation transmembrane transporter activity;GO:0008324//cation transmembrane transporter activity;GO:0015291//secondary active transmembrane transporter activity;GO:0005215/…	GO:0044699//single-organism process;GO:0006810//transport;GO:1902578//single-organism localization;GO:0051179//localization;GO:0009987//cellular process;GO:0071702//organic substance transport;GO:0015849//organic acid transport;GO:0044763//single-organism cellular process;GO:0044765//single-organism transport;GO:0051234//establishment of localization
XM_021566932.1	1268.64	271.483	8.51	1.42	-2.58327	1.8e-06	0.000208998	yes	Tp53inp2	PREDICTED: tumor protein p53-inducible nuclear protein 2 isoform X1 [Salmo salar]	Cellular Processes	Transport and catabolism	ko04140//Regulation of autophagy	K21247	-	-	-
XM_021566984.1	0	102.34	0.001	0.283333	8.14636	0.000406124	0.0184377	yes	ELK1	PREDICTED: ETS domain-containing protein Elk-1-like isoform X1 [Salmo salar]	Human Diseases;Organismal Systems;Cellular Processes;Environmental Information Processing	Neurodegenerative diseases;Infectious diseases;Signal transduction;Cancers;Cellular commiunity;Endocrine system	ko05200//Pathways in cancer;ko04010//MAPK signaling pathway;ko04510//Focal adhesion;ko05166//HTLV-I infection;ko05205//Proteoglycans in cancer;ko04014//Ras signaling pathway;ko04910//Insulin signaling pathway;ko04921//Oxytocin signaling pathway;ko05161//Hepatitis B;ko04012//ErbB signaling pathway;ko04912//GnRH signaling pathway;ko05213//Endometrial cancer;ko05140//Leishmaniasis;ko05020//Prion dis…	K04375	-	-	-
XM_021567008.1	248.033	52.3867	1.06667	0.176667	-2.59401	0.000417187	0.0188033	yes	PTPRJ	PREDICTED: receptor-type tyrosine-protein phosphatase eta-like isoform X1 [Salmo salar]	Cellular Processes	Cellular commiunity	ko04520//Adherens junction	K05698	-	-	-
XM_021567061.1	107.827	598.893	2.32667	10.3933	2.15932	4.89e-05	0.00340444	yes	BCL2L1	Apoptosis regulator Bcl-X [Salmo salar]	Human Diseases;Organismal Systems;Cellular Processes;Environmental Information Processing	Neurodegenerative diseases;Infectious diseases;Transport and catabolism;Signal transduction;Cell growth and death;Cancers;Immune system	ko05200//Pathways in cancer;ko04151//PI3K-Akt signaling pathway;ko05166//HTLV-I infection;ko04014//Ras signaling pathway;ko05202//Transcriptional misregulation in cancers;ko04621//NOD-like receptor signaling pathway;ko04210//Apoptosis;ko04630//Jak-STAT signaling pathway;ko04140//Regulation of autophagy;ko05145//Toxoplasmosis;ko05212//Pancreatic cancer;ko05222//Small cell lung cancer;ko05220//Chro…	K04570	-	GO:0004869//cysteine-type endopeptidase inhibitor activity;GO:0061135//endopeptidase regulator activity;GO:0098772//molecular function regulator;GO:0004866//endopeptidase inhibitor activity;GO:0061134//peptidase regulator activity;GO:0004857//enzyme inhibitor activity;GO:0030234//enzyme regulator activity;GO:0030414//peptidase inhibitor activity	GO:0007154//cell communication;GO:0006915//apoptotic process;GO:0050794//regulation of cellular process;GO:0043066//negative regulation of apoptotic process;GO:0032501//multicellular organismal process;GO:0035270//endocrine system development;GO:0012501//programmed cell death;GO:0048519//negative regulation of biological process;GO:0016265//death;GO:0008219//cell death;GO:0007165//signal transduc…
XM_021567098.1	0	95.2867	0.001	0.533333	9.05889	0.000509717	0.021959	yes	Gramd4	PREDICTED: GRAM domain-containing protein 4-like isoform X1 [Salmo salar]	-	-	-	-	-	-	-
XM_021567123.1	701.887	232.313	5.60667	1.38333	-2.01899	0.0012137	0.0424595	yes	Gramd4	PREDICTED: GRAM domain-containing protein 4-like isoform X1 [Salmo salar]	-	-	-	-	-	-	-
XM_021567143.1	8.33333	38436	0.113333	461.357	11.9911	6.01e-29	1.98e-25	yes	hsp70	PREDICTED: heat shock 70 kDa protein-like [Salmo salar]	Environmental Information Processing;Cellular Processes;Organismal Systems;Human Diseases;Genetic Information Processing	Signal transduction;Neurodegenerative diseases;Folding, sorting and degradation;Endocrine system;Immune system;Transport and catabolism;Transcription;Aging;Infectious diseases	ko04010//MAPK signaling pathway;ko04144//Endocytosis;ko04141//Protein processing in endoplasmic reticulum;ko05169//Epstein-Barr virus infection;ko03040//Spliceosome;ko05164//Influenza A;ko04915//Estrogen signaling pathway;ko05162//Measles;ko05145//Toxoplasmosis;ko04213//Longevity regulating pathway - multiple species;ko05134//Legionellosis;ko04612//Antigen processing and presentation;ko05020//Pri…	K03283	-	GO:0032549//ribonucleoside binding;GO:0001883//purine nucleoside binding;GO:0032550//purine ribonucleoside binding;GO:0001882//nucleoside binding;GO:0005488//binding;GO:0097367//carbohydrate derivative binding;GO:1901363//heterocyclic compound binding;GO:0097159//organic cyclic compound binding;GO:0036094//small molecule binding	-
XM_021567213.1	518.813	3522.76	21.6333	121.873	2.49405	3.41e-07	4.8e-05	yes	ppdpf	pancreatic progenitor cell differentiation and proliferation factor [Salmo salar]	-	-	-	-	-	-	GO:0044707//single-multicellular organism process;GO:0032502//developmental process;GO:0032501//multicellular organismal process;GO:0044699//single-organism process;GO:0044767//single-organism developmental process;GO:0044763//single-organism cellular process;GO:0048869//cellular developmental process;GO:0009987//cellular process
XM_021567245.1	117.333	766.333	1.9	9.55	2.3295	0.000165956	0.00928243	yes	FAM110A	FAM110A [Salmo salar]	-	-	-	-	-	-	-
XM_021567265.1	420.117	148.903	3.37	0.903333	-1.89942	0.000961569	0.0358144	yes	Set	PREDICTED: suppressor of presenilin-2-like isoform X1 [Salmo salar]	-	-	-	-	-	-	-
XM_021567475.1	279.333	49.6667	31.9833	4.38	-2.86832	8.33e-05	0.00528328	yes	HIST2H2AB	PREDICTED: histone H2A [Larimichthys crocea]	Human Diseases	Immune diseases;Substance dependence	ko05034//Alcoholism;ko05322//Systemic lupus erythematosus	K11251	-	-	-
XM_021567570.1	128.777	2.99	2.18	0.0366667	-5.89372	4.3e-05	0.00305435	yes	TMC6	PREDICTED: transmembrane channel-like protein 6 isoform X1 [Salmo salar]	-	-	-	-	-	-	-
XM_021567598.1	0	85.91	0.001	0.61	9.25267	1.21e-05	0.00108888	yes	Fnbp4	PREDICTED: formin-binding protein 4-like [Salmo salar]	-	-	-	-	-	-	-
XM_021567617.1	64	1716.67	2.66667	60.4067	4.5016	1.71e-15	1.37e-12	yes	cdc37	PREDICTED: hsp90 co-chaperone Cdc37-like [Salmo salar]	Environmental Information Processing	Signal transduction	ko04151//PI3K-Akt signaling pathway	K09554	-	GO:0005515//protein binding;GO:0031072//heat shock protein binding;GO:0019900//kinase binding;GO:0019899//enzyme binding;GO:0005488//binding	GO:0050794//regulation of cellular process;GO:0009966//regulation of signal transduction;GO:0060759//regulation of response to cytokine stimulus;GO:0048583//regulation of response to stimulus;GO:0065007//biological regulation;GO:0001959//regulation of cytokine-mediated signaling pathway;GO:0050789//regulation of biological process;GO:0023051//regulation of signaling;GO:0010646//regulation of cell…
XM_021567656.1	2739.33	1236	62.8767	21.6967	-1.53505	0.0012559	0.0434823	yes	AKR1D1	3-oxo-5-beta-steroid 4-dehydrogenase [Salmo salar]	Metabolism	Global and Overview;Lipid metabolism	ko01100//Metabolic pathways;ko00140//Steroid hormone biosynthesis;ko00120//Primary bile acid biosynthesis	K00251	-	-	-
XM_021567718.1	850.313	6059.31	16.64	93.6467	2.49257	3.46e-08	6.64e-06	yes	junb	PREDICTED: transcription factor jun-B-like isoform X1 [Salmo salar]	Organismal Systems;Environmental Information Processing	Signal transduction;Development	ko04380//Osteoclast differentiation;ko04668//TNF signaling pathway	K09028	-	GO:0016209//antioxidant activity;GO:0003824//catalytic activity;GO:0097159//organic cyclic compound binding;GO:0003676//nucleic acid binding;GO:0003677//DNA binding;GO:0005488//binding;GO:0001071//nucleic acid binding transcription factor activity;GO:1901363//heterocyclic compound binding	GO:0031323//regulation of cellular metabolic process;GO:0044710//single-organism metabolic process;GO:0050789//regulation of biological process;GO:0051171//regulation of nitrogen compound metabolic process;GO:0060255//regulation of macromolecule metabolic process;GO:0044699//single-organism process;GO:0009987//cellular process;GO:0032501//multicellular organismal process;GO:1903506//regulation of…
XM_021567765.1	487.64	105.003	3.04	0.526667	-2.52911	4.87e-05	0.00339824	yes	NT5C2	PREDICTED: cytosolic purine 5'-nucleotidase-like isoform X1 [Salmo salar]	Metabolism	Metabolism of cofactors and vitamins;Nucleotide metabolism;Global and Overview	ko01100//Metabolic pathways;ko00230//Purine metabolism;ko00240//Pyrimidine metabolism;ko00760//Nicotinate and nicotinamide metabolism	K01081	-	-	-
XM_021567785.1	693.167	10346.3	6.87	84.73	3.62449	1.46e-13	8.77e-11	yes	SEC23A	PREDICTED: protein transport protein Sec23B [Salmo salar]	Genetic Information Processing	Folding, sorting and degradation	ko04141//Protein processing in endoplasmic reticulum	K14006	GO:0043231//intracellular membrane-bounded organelle;GO:0016020//membrane;GO:0030117//membrane coat;GO:0044425//membrane part;GO:0043229//intracellular organelle;GO:0012506//vesicle membrane;GO:0043226//organelle;GO:0043227//membrane-bounded organelle;GO:0044422//organelle part;GO:0043234//protein complex;GO:0030662//coated vesicle membrane;GO:0030135//coated vesicle;GO:0016023//cytoplasmic, memb…	GO:0046914//transition metal ion binding;GO:0005488//binding;GO:0043167//ion binding;GO:0043169//cation binding;GO:0046872//metal ion binding	GO:0009987//cellular process;GO:0046907//intracellular transport;GO:0008104//protein localization;GO:0030099//myeloid cell differentiation;GO:0032502//developmental process;GO:0006810//transport;GO:0016482//cytoplasmic transport;GO:0007275//multicellular organism development;GO:0048869//cellular developmental process;GO:0030154//cell differentiation;GO:0030097//hemopoiesis;GO:0048468//cell develo…
XM_021567862.1	617.64	138.177	2.99	0.496667	-2.5898	5.25e-05	0.00359993	yes	PIK3R1	PREDICTED: phosphatidylinositol 3-kinase regulatory subunit gamma-like isoform X1 [Salmo salar]	Cellular Processes;Organismal Systems;Environmental Information Processing;Human Diseases	Sensory system;Cellular commiunity;Signal transduction;Cell motility;Excretory system;Transport and catabolism;Infectious diseases;Cancers;Development;Endocrine system;Immune system;Digestive system;Nervous system;Endocrine and metabolic diseases;Aging;Cell growth and death	ko05200//Pathways in cancer;ko04151//PI3K-Akt signaling pathway;ko04810//Regulation of actin cytoskeleton;ko04510//Focal adhesion;ko05166//HTLV-I infection;ko04024//cAMP signaling pathway;ko05205//Proteoglycans in cancer;ko04014//Ras signaling pathway;ko04015//Rap1 signaling pathway;ko04910//Insulin signaling pathway;ko04360//Axon guidance;ko05169//Epstein-Barr virus infection;ko05206//MicroRNAs …	K02649	-	GO:0019207//kinase regulator activity;GO:0098772//molecular function regulator;GO:0003824//catalytic activity;GO:0016772//transferase activity, transferring phosphorus-containing groups;GO:0030234//enzyme regulator activity;GO:0016740//transferase activity	GO:0050794//regulation of cellular process;GO:0006796//phosphate-containing compound metabolic process;GO:0009987//cellular process;GO:0008152//metabolic process;GO:0044237//cellular metabolic process;GO:0006793//phosphorus metabolic process;GO:0050789//regulation of biological process;GO:0065007//biological regulation
XM_021567910.1	151.1	4.40333	1.93	0.0566667	-5.08996	0.000348778	0.0164691	yes	2019-09-09	PREDICTED: septin-9-like isoform X4 [Salmo salar]	Human Diseases	Infectious diseases	ko05100//Bacterial invasion of epithelial cells	K16938	-	-	-
XM_021568038.1	365.99	41.2767	2.68667	0.233333	-3.52535	1.85e-08	3.87e-06	yes	Itgax	PREDICTED: integrin alpha-L-like [Salmo salar]	Cellular Processes;Organismal Systems;Environmental Information Processing;Human Diseases	Cardiovascular diseases;Immune diseases;Immune system;Cell motility;Signal transduction;Infectious diseases;Signaling molecules and interaction	ko04810//Regulation of actin cytoskeleton;ko05166//HTLV-I infection;ko04015//Rap1 signaling pathway;ko04514//Cell adhesion molecules (CAMs);ko05169//Epstein-Barr virus infection;ko04670//Leukocyte transendothelial migration;ko04650//Natural killer cell mediated cytotoxicity;ko05416//Viral myocarditis;ko05323//Rheumatoid arthritis;ko05144//Malaria;ko05150//Staphylococcus aureus infection	K05718	-	-	-
XM_021568055.1	18.3333	211	0.42	3.94667	3.23217	9.16e-05	0.00572079	yes	Ppp1r27	Dysferlin-interacting protein 1 [Salmo salar]	-	-	-	-	-	-	-
XM_021568092.1	60.2867	1.19	0.473333	0.00666667	-6.14975	0.000344523	0.0163526	yes	DAB2IP	PREDICTED: ras GTPase-activating protein nGAP isoform X1 [Salmo salar]	-	-	-	-	GO:0005623//cell;GO:0044464//cell part	-	GO:0050789//regulation of biological process;GO:0051336//regulation of hydrolase activity;GO:0019222//regulation of metabolic process;GO:0065007//biological regulation;GO:0065009//regulation of molecular function;GO:0043087//regulation of GTPase activity;GO:0050790//regulation of catalytic activity
XM_021568130.1	81	592.667	1.02667	6.25333	2.60666	1.11e-06	0.000135453	yes	pus10	PREDICTED: putative tRNA pseudouridine synthase Pus10 isoform X2 [Salmo salar]	-	-	-	-	-	GO:0003676//nucleic acid binding;GO:0016866//intramolecular transferase activity;GO:1901363//heterocyclic compound binding;GO:0097159//organic cyclic compound binding;GO:0005488//binding;GO:0003824//catalytic activity;GO:0016853//isomerase activity	GO:0046483//heterocycle metabolic process;GO:0043170//macromolecule metabolic process;GO:0008152//metabolic process;GO:0090304//nucleic acid metabolic process;GO:0044238//primary metabolic process;GO:0071704//organic substance metabolic process;GO:0016070//RNA metabolic process;GO:0034641//cellular nitrogen compound metabolic process;GO:0006725//cellular aromatic compound metabolic process;GO:000…
XM_021568134.1	1187.86	5053.52	20.7267	72.1367	1.79924	2.54e-05	0.00204079	yes	cct4	PREDICTED: T-complex protein 1 subunit delta [Salmo salar]	-	-	-	-	GO:0044464//cell part;GO:0005623//cell;GO:0005622//intracellular;GO:0044424//intracellular part	GO:0097367//carbohydrate derivative binding;GO:0036094//small molecule binding;GO:0001883//purine nucleoside binding;GO:0005515//protein binding;GO:1901363//heterocyclic compound binding;GO:0032550//purine ribonucleoside binding;GO:0097159//organic cyclic compound binding;GO:0005488//binding;GO:0032549//ribonucleoside binding;GO:0001882//nucleoside binding	GO:0044238//primary metabolic process;GO:0044260//cellular macromolecule metabolic process;GO:0008152//metabolic process;GO:0043170//macromolecule metabolic process;GO:0019538//protein metabolic process;GO:0044237//cellular metabolic process;GO:0050896//response to stimulus;GO:0006950//response to stress;GO:0009987//cellular process;GO:0044267//cellular protein metabolic process;GO:0071704//organ…
XM_021568136.1	97.6333	480.557	0.866667	3.36	1.95491	0.000111312	0.00672656	yes	XPO1	PREDICTED: exportin-1 [Salmo salar]	Genetic Information Processing;Human Diseases	Translation;Infectious diseases	ko05166//HTLV-I infection;ko05169//Epstein-Barr virus infection;ko03013//RNA transport;ko05164//Influenza A;ko03008//Ribosome biogenesis in eukaryotes	K14290	-	-	GO:0033036//macromolecule localization;GO:0051234//establishment of localization;GO:0045184//establishment of protein localization;GO:0006810//transport;GO:0051179//localization;GO:0008104//protein localization;GO:0071702//organic substance transport;GO:0015031//protein transport
XM_021568150.1	847.19	161.183	13.7833	2.07	-2.73522	4.14e-08	7.8e-06	yes	UGP2	PREDICTED: UTP--glucose-1-phosphate uridylyltransferase isoform X1 [Salmo salar]	Metabolism	Global and Overview;Carbohydrate metabolism	ko01100//Metabolic pathways;ko00520//Amino sugar and nucleotide sugar metabolism;ko00500//Starch and sucrose metabolism;ko00052//Galactose metabolism;ko00040//Pentose and glucuronate interconversions	K00963	-	GO:0003824//catalytic activity;GO:0051748//UTP-monosaccharide-1-phosphate uridylyltransferase activity;GO:0070569//uridylyltransferase activity;GO:0016740//transferase activity;GO:0016779//nucleotidyltransferase activity;GO:0016772//transferase activity, transferring phosphorus-containing groups	GO:0071704//organic substance metabolic process;GO:0008152//metabolic process;GO:1901360//organic cyclic compound metabolic process;GO:0044238//primary metabolic process;GO:1901135//carbohydrate derivative metabolic process;GO:0006139//nucleobase-containing compound metabolic process;GO:0009987//cellular process;GO:0034641//cellular nitrogen compound metabolic process;GO:0046483//heterocycle meta…
XM_021568194.1	805.283	3304.83	7.31333	24.14	1.72282	0.000113117	0.00680273	yes	Ero1b	PREDICTED: ERO1-like protein beta isoform X1 [Salmo salar]	Genetic Information Processing	Folding, sorting and degradation	ko04141//Protein processing in endoplasmic reticulum	K10976	GO:0043229//intracellular organelle;GO:0044424//intracellular part;GO:0044464//cell part;GO:0043226//organelle;GO:0043227//membrane-bounded organelle;GO:0043231//intracellular membrane-bounded organelle;GO:0005622//intracellular;GO:0005623//cell	GO:0003824//catalytic activity;GO:0016667//oxidoreductase activity, acting on a sulfur group of donors;GO:0016491//oxidoreductase activity	GO:0044267//cellular protein metabolic process;GO:0044710//single-organism metabolic process;GO:0044238//primary metabolic process;GO:0071704//organic substance metabolic process;GO:0044260//cellular macromolecule metabolic process;GO:0019538//protein metabolic process;GO:0043170//macromolecule metabolic process;GO:0008152//metabolic process;GO:0044699//single-organism process;GO:0009987//cellula…
XM_021568195.1	968.717	4041.5	9.23	31.1067	1.75282	2.76e-05	0.00217857	yes	Ero1b	PREDICTED: ERO1-like protein beta isoform X1 [Salmo salar]	Genetic Information Processing	Folding, sorting and degradation	ko04141//Protein processing in endoplasmic reticulum	K10976	GO:0005622//intracellular;GO:0005623//cell;GO:0043227//membrane-bounded organelle;GO:0043226//organelle;GO:0043231//intracellular membrane-bounded organelle;GO:0044464//cell part;GO:0043229//intracellular organelle;GO:0044424//intracellular part	GO:0016667//oxidoreductase activity, acting on a sulfur group of donors;GO:0016491//oxidoreductase activity;GO:0003824//catalytic activity	GO:0009987//cellular process;GO:0008152//metabolic process;GO:0019538//protein metabolic process;GO:0044237//cellular metabolic process;GO:0071704//organic substance metabolic process;GO:0044260//cellular macromolecule metabolic process;GO:0044699//single-organism process;GO:0044267//cellular protein metabolic process;GO:0044238//primary metabolic process;GO:0044710//single-organism metabolic pro…
XM_021568281.1	12.4433	156.167	0.463333	4.75333	3.35882	0.000274124	0.0137906	yes	SRSF7	PREDICTED: serine/arginine-rich splicing factor 7 isoform X2 [Salmo salar]	Genetic Information Processing;Human Diseases	Transcription;Infectious diseases	ko05168//Herpes simplex infection;ko03040//Spliceosome	K12896	-	-	-
XM_021568310.1	980.697	3660.32	9.17	27.8333	1.60182	0.000259194	0.0132101	yes	Rrbp1	PREDICTED: ribosome-binding protein 1 isoform X2 [Salmo salar]	Genetic Information Processing	Folding, sorting and degradation	ko04141//Protein processing in endoplasmic reticulum	K14000	-	-	-
XM_021568334.1	343.61	71.4733	17.16	2.65667	-2.69136	0.000354743	0.0166375	yes	HIST1H1C	histone H1 [Oncorhynchus mykiss]	-	-	-	-	GO:0032991//macromolecular complex;GO:0000785//chromatin;GO:0005623//cell;GO:0044424//intracellular part;GO:0043228//non-membrane-bounded organelle;GO:0043232//intracellular non-membrane-bounded organelle;GO:0005694//chromosome;GO:0044446//intracellular organelle part;GO:0043227//membrane-bounded organelle;GO:0043226//organelle;GO:0044464//cell part;GO:0005622//intracellular;GO:0044422//organelle…	GO:0005488//binding;GO:0003676//nucleic acid binding;GO:1901363//heterocyclic compound binding;GO:0097159//organic cyclic compound binding	GO:0009987//cellular process;GO:0006996//organelle organization;GO:0016043//cellular component organization;GO:0071840//cellular component organization or biogenesis;GO:0051276//chromosome organization;GO:0071822//protein complex subunit organization;GO:0034728//nucleosome organization;GO:0043933//macromolecular complex subunit organization;GO:0006325//chromatin organization;GO:0071824//protein-D…
XM_021568358.1	121.62	822.557	1.60667	8.71	2.4386	2.31e-06	0.000260155	yes	St3gal2	PREDICTED: CMP-N-acetylneuraminate-beta-galactosamide-alpha-2,3-sialyltransferase 2-like [Salmo salar]	Metabolism	Global and Overview;Glycan biosynthesis and metabolism	ko01100//Metabolic pathways;ko00512//Mucin type O-glycan biosynthesis;ko00533//Glycosaminoglycan biosynthesis - keratan sulfate;ko00603//Glycosphingolipid biosynthesis - globo series;ko00604//Glycosphingolipid biosynthesis - ganglio series	K03368	GO:0044425//membrane part;GO:0012505//endomembrane system;GO:0044464//cell part;GO:0043231//intracellular membrane-bounded organelle;GO:0031228//intrinsic component of Golgi membrane;GO:0044444//cytoplasmic part;GO:0005623//cell;GO:0044431//Golgi apparatus part;GO:0031224//intrinsic component of membrane;GO:0044424//intracellular part;GO:0005737//cytoplasm;GO:0005622//intracellular;GO:0031300//in…	GO:0003824//catalytic activity;GO:0016757//transferase activity, transferring glycosyl groups;GO:0016740//transferase activity	GO:0071704//organic substance metabolic process;GO:0044267//cellular protein metabolic process;GO:0009987//cellular process;GO:0043170//macromolecule metabolic process;GO:0044237//cellular metabolic process;GO:0044238//primary metabolic process;GO:0043412//macromolecule modification;GO:0044260//cellular macromolecule metabolic process;GO:0008152//metabolic process;GO:0019538//protein metabolic pr…
XM_021568439.1	661.4	163	6.29667	1.29333	-2.28349	0.000965676	0.0359031	yes	--	provirus ancestral Env polyprotein 2 [Larimichthys crocea]	-	-	-	-	-	-	-
XM_021568440.1	37	4053.33	0.48	42.63	6.47269	9.07e-20	1.2e-16	yes	PCK1	phosphoenolpyruvate carboxykinase, cytosolic [GTP] [Salmo salar]	Human Diseases;Metabolism;Environmental Information Processing;Organismal Systems	Global and Overview;Carbohydrate metabolism;Endocrine and metabolic diseases;Signal transduction;Excretory system;Endocrine system	ko01100//Metabolic pathways;ko04151//PI3K-Akt signaling pathway;ko04910//Insulin signaling pathway;ko04068//FoxO signaling pathway;ko04152//AMPK signaling pathway;ko04931//Insulin resistance;ko04922//Glucagon signaling pathway;ko04920//Adipocytokine signaling pathway;ko03320//PPAR signaling pathway;ko00010//Glycolysis / Gluconeogenesis;ko00620//Pyruvate metabolism;ko00020//Citrate cycle (TCA cycl…	K01596	-	GO:0097367//carbohydrate derivative binding;GO:0003824//catalytic activity;GO:0016772//transferase activity, transferring phosphorus-containing groups;GO:0016831//carboxy-lyase activity;GO:0001882//nucleoside binding;GO:1901265//nucleoside phosphate binding;GO:0004611//phosphoenolpyruvate carboxykinase activity;GO:0016740//transferase activity;GO:0032550//purine ribonucleoside binding;GO:0032549/…	GO:0044699//single-organism process;GO:0009987//cellular process;GO:0071704//organic substance metabolic process;GO:0044237//cellular metabolic process;GO:0050896//response to stimulus;GO:0005975//carbohydrate metabolic process;GO:0009743//response to carbohydrate;GO:0019318//hexose metabolic process;GO:0044723//single-organism carbohydrate metabolic process;GO:0044238//primary metabolic process;…
XM_021568449.1	372.333	4747.33	6.31333	66.6633	3.40042	5.97e-09	1.41e-06	yes	CYP24A1	PREDICTED: 1,25-dihydroxyvitamin D(3) 24-hydroxylase, mitochondrial-like [Salmo salar]	Human Diseases;Metabolism	Global and Overview;Lipid metabolism;Cancers	ko01100//Metabolic pathways;ko05206//MicroRNAs in cancer;ko00100//Steroid biosynthesis	K07436	-	GO:0046906//tetrapyrrole binding;GO:0097159//organic cyclic compound binding;GO:0043169//cation binding;GO:0046872//metal ion binding;GO:0046914//transition metal ion binding;GO:0016491//oxidoreductase activity;GO:0043167//ion binding;GO:0003824//catalytic activity;GO:1901363//heterocyclic compound binding;GO:0005488//binding	GO:0044710//single-organism metabolic process;GO:0008152//metabolic process;GO:0044699//single-organism process
XM_021568521.1	1363.29	145.947	91.1567	7.27333	-3.64766	1.88e-07	2.92e-05	yes	Hist1h3b	Histone H3 [Larimichthys crocea]	-	-	-	-	GO:0000786//nucleosome;GO:0044464//cell part;GO:0043227//membrane-bounded organelle;GO:0032993//protein-DNA complex;GO:0005622//intracellular;GO:0032991//macromolecular complex;GO:0043229//intracellular organelle;GO:0031988//membrane-bounded vesicle;GO:0044815//DNA packaging complex;GO:0044424//intracellular part;GO:0043228//non-membrane-bounded organelle;GO:0000785//chromatin;GO:0005623//cell;GO…	GO:1901363//heterocyclic compound binding;GO:0003676//nucleic acid binding;GO:0097159//organic cyclic compound binding;GO:0005515//protein binding;GO:0005488//binding;GO:0046983//protein dimerization activity	GO:0071822//protein complex subunit organization;GO:0071840//cellular component organization or biogenesis;GO:0051276//chromosome organization;GO:0065004//protein-DNA complex assembly;GO:0043933//macromolecular complex subunit organization;GO:0065003//macromolecular complex assembly;GO:0051262//protein tetramerization;GO:0006323//DNA packaging;GO:0051259//protein oligomerization;GO:0050789//regul…
XM_021568526.1	0	70.1633	0.001	0.253333	7.98489	0.0011896	0.0418518	yes	PLXNB1	PREDICTED: plexin-B1-like isoform X2 [Salmo salar]	-	-	-	-	GO:0044464//cell part;GO:0005623//cell;GO:0044425//membrane part;GO:0016020//membrane;GO:0031224//intrinsic component of membrane	-	GO:0016049//cell growth;GO:0048468//cell development;GO:0048666//neuron development;GO:0044763//single-organism cellular process;GO:0048699//generation of neurons;GO:0009653//anatomical structure morphogenesis;GO:0048858//cell projection morphogenesis;GO:0048731//system development;GO:0048588//developmental cell growth;GO:0030154//cell differentiation;GO:0032501//multicellular organismal process;…
XM_021568572.1	38.95	0	0.303333	0.001	-8.24476	0.000456049	0.0201048	yes	HDAC7	PREDICTED: histone deacetylase 7-like isoform X1 [Salmo salar]	Human Diseases	Cancers;Substance dependence	ko05203//Viral carcinogenesis;ko05034//Alcoholism	K11408	-	-	-
XM_021568585.1	199.56	5.69	0.906667	0.02	-5.5025	3.83e-05	0.0027907	yes	PLEKHG4B	PREDICTED: pleckstrin homology domain-containing family G member 4B-like isoform X1 [Salmo salar]	-	-	-	-	-	-	-
XM_021568607.1	379.667	1256.33	2.33667	6.39	1.45136	0.000999927	0.0368039	yes	Lpin2	PREDICTED: phosphatidate phosphatase LPIN2-like isoform X1 [Salmo salar]	Metabolism;Environmental Information Processing	Signal transduction;Lipid metabolism;Global and Overview	ko01100//Metabolic pathways;ko04150//mTOR signaling pathway;ko00564//Glycerophospholipid metabolism;ko00561//Glycerolipid metabolism	K15728	-	-	-
XM_021568627.1	85	421.333	1.46667	5.93333	2.0163	0.000120293	0.00717208	yes	stx18	PREDICTED: syntaxin-18-like [Salmo salar]	Genetic Information Processing;Cellular Processes	Folding, sorting and degradation;Transport and catabolism	ko04145//Phagosome;ko04130//SNARE interactions in vesicular transport	K08492	-	-	GO:0006810//transport;GO:0033036//macromolecule localization;GO:0015031//protein transport;GO:0008104//protein localization;GO:0061024//membrane organization;GO:0045184//establishment of protein localization;GO:0016043//cellular component organization;GO:0071702//organic substance transport;GO:0009987//cellular process;GO:0051179//localization;GO:0051234//establishment of localization;GO:0071840/…
XM_021568683.1	488.317	1779.52	4.75	14.24	1.58395	0.00137306	0.0465574	yes	HYAL2	PREDICTED: hyaluronidase-2-like isoform X2 [Salmo salar]	Cellular Processes;Metabolism	Global and Overview;Transport and catabolism;Glycan biosynthesis and metabolism	ko01100//Metabolic pathways;ko04142//Lysosome;ko00531//Glycosaminoglycan degradation	K01197	-	GO:0016787//hydrolase activity;GO:0004553//hydrolase activity, hydrolyzing O-glycosyl compounds;GO:0016798//hydrolase activity, acting on glycosyl bonds;GO:0015929//hexosaminidase activity;GO:0003824//catalytic activity	GO:0044238//primary metabolic process;GO:0008152//metabolic process
XM_021568686.1	198.983	836.01	3.55333	12.1	1.76776	9.89e-05	0.00610611	yes	TUSC2	PREDICTED: tumor suppressor candidate 2-like [Salmo salar]	-	-	-	-	-	-	-
XM_021568698.1	61.9033	0	0.383333	0.001	-8.58246	0.000955094	0.035637	yes	--	PREDICTED: endogenous retrovirus group PABLB member 1 Env polyprotein-like [Maylandia zebra]	-	-	-	-	-	-	-
XM_021568707.1	5333.31	1984.61	59.4567	17.5167	-1.76311	7.28e-05	0.00474525	yes	ITIH4	PREDICTED: inter-alpha-trypsin inhibitor heavy chain H3-like isoform X1 [Salmo salar]	-	-	-	-	-	-	-
XM_021568729.1	489.333	2225	10.4867	38.48	1.87555	5.94e-06	0.000587673	yes	TMEM263	PREDICTED: transmembrane protein 263-like [Salmo salar]	-	-	-	-	-	-	-
XM_021568730.1	219.667	1373.33	2.31667	11.6767	2.33351	1.89e-06	0.000217802	yes	CRY1	PREDICTED: cryptochrome-1-like [Salmo salar]	Organismal Systems	Environmental adaptation	ko04710//Circadian rhythm	K02295	-	-	-
XM_021568732.1	144.667	633.333	2.57667	8.75333	1.76433	0.000259594	0.0132177	yes	BTG1	BTG2 protein [Salmo salar]	Genetic Information Processing	Folding, sorting and degradation	ko03018//RNA degradation	K14443	-	-	-
XM_021568749.1	929.667	5717.67	6.38667	32.7733	2.35939	1e-05	0.000932287	yes	PPP1R15B	PREDICTED: protein phosphatase 1 regulatory subunit 15B [Esox lucius]	-	-	-	-	-	-	-
XM_021568816.1	1604.67	15595.3	18.7067	155.62	3.0564	3.65e-09	9.18e-07	yes	FKBP5	PREDICTED: peptidyl-prolyl cis-trans isomerase FKBP5-like [Salmo salar]	Organismal Systems	Endocrine system	ko04915//Estrogen signaling pathway	K09571	-	-	-
XM_021568907.1	61.0267	0	1.34667	0.001	-10.3952	4.42e-05	0.00313125	yes	hvcn1	PREDICTED: voltage-gated hydrogen channel 1-like [Salmo salar]	-	-	-	-	-	-	-
XM_021568930.1	74.3333	376.667	0.696667	2.84	2.02735	0.000693171	0.028174	yes	TRIB2	PREDICTED: tribbles homolog 2-like [Salmo salar]	Human Diseases	Endocrine and metabolic diseases	ko04931//Insulin resistance	K19518	-	GO:0016772//transferase activity, transferring phosphorus-containing groups;GO:0016301//kinase activity;GO:0016740//transferase activity;GO:0003824//catalytic activity	GO:0043412//macromolecule modification;GO:0071704//organic substance metabolic process;GO:0019538//protein metabolic process;GO:0044260//cellular macromolecule metabolic process;GO:0036211//protein modification process;GO:0044237//cellular metabolic process;GO:0044238//primary metabolic process;GO:0008152//metabolic process;GO:0009987//cellular process;GO:0043170//macromolecule metabolic process;…
XM_021568932.1	110.32	0	1.32	0.001	-10.3663	8.41e-05	0.00532923	yes	Rbck1	PREDICTED: ranBP-type and C3HC4-type zinc finger-containing protein 1 isoform X1 [Salmo salar]	Organismal Systems	Immune system	ko04621//NOD-like receptor signaling pathway	K10630	-	GO:0043169//cation binding;GO:0005488//binding;GO:0046872//metal ion binding;GO:0046914//transition metal ion binding;GO:0043167//ion binding	-
XM_021568949.1	109.28	571.587	0.9	3.86333	2.10185	4.55e-05	0.00320357	yes	Arfgap1	PREDICTED: ADP-ribosylation factor GTPase-activating protein 1-like isoform X1 [Salmo salar]	Cellular Processes	Transport and catabolism	ko04144//Endocytosis	K12492	-	-	-
XM_021569026.1	0	144.07	0.001	0.836667	9.70851	9.1e-09	2.06e-06	yes	--	PREDICTED: leucine-rich repeat flightless-interacting protein 1-like isoform X1 [Salmo salar]	-	-	-	-	-	-	-
XM_021569062.1	133.97	0.0166667	1.4	0.001	-10.4512	4.08e-09	1.01e-06	yes	LIMA1	PREDICTED: LIM domain and actin-binding protein 1-like isoform X1 [Salmo salar]	-	-	-	-	-	-	-
XM_021569127.1	0	82.2333	0.001	1.77333	10.7922	0.000419589	0.0188706	yes	HNRNPA1	PREDICTED: heterogeneous nuclear ribonucleoprotein A1-like isoform X1 [Salmo salar]	Genetic Information Processing	Transcription	ko03040//Spliceosome	K12741	-	-	-
XM_021569180.1	30.42	0	0.266667	0.001	-8.05889	0.00116094	0.0412703	yes	ATF7	PREDICTED: cyclic AMP-dependent transcription factor ATF-7-like isoform X1 [Salmo salar]	-	-	-	-	-	-	-
XM_021569231.1	139.27	559.297	2.82333	9.07667	1.68476	0.000902325	0.0342412	yes	IP6K2	PREDICTED: inositol hexakisphosphate kinase 2-like [Salmo salar]	Environmental Information Processing	Signal transduction	ko04070//Phosphatidylinositol signaling system	K07756	-	GO:0016772//transferase activity, transferring phosphorus-containing groups;GO:0016740//transferase activity;GO:0003824//catalytic activity	GO:0044237//cellular metabolic process;GO:0008152//metabolic process;GO:0006796//phosphate-containing compound metabolic process;GO:0006793//phosphorus metabolic process;GO:0009987//cellular process
XM_021569278.1	0	45.5167	0.001	0.393333	8.61961	0.000615295	0.0256403	yes	c1galt1b	PREDICTED: glycoprotein-N-acetylgalactosamine 3-beta-galactosyltransferase 1-B-like [Salmo salar]	Metabolism	Global and Overview;Glycan biosynthesis and metabolism	ko01100//Metabolic pathways;ko00512//Mucin type O-glycan biosynthesis	K00731	-	GO:0016757//transferase activity, transferring glycosyl groups;GO:0008378//galactosyltransferase activity;GO:0048531//beta-1,3-galactosyltransferase activity;GO:0016758//transferase activity, transferring hexosyl groups;GO:0003824//catalytic activity;GO:0016740//transferase activity	GO:1901135//carbohydrate derivative metabolic process;GO:0009059//macromolecule biosynthetic process;GO:1901576//organic substance biosynthetic process;GO:0044260//cellular macromolecule metabolic process;GO:0043413//macromolecule glycosylation;GO:0044238//primary metabolic process;GO:0006486//protein glycosylation;GO:0071704//organic substance metabolic process;GO:0036211//protein modification p…
XM_021569360.1	232	1279.67	4.90333	22.31	2.18586	4.9e-06	0.000497493	yes	ssu72	Ssu72 RNA polymerase II CTD phosphatase-like [Salmo salar]	Genetic Information Processing	Translation	ko03015//mRNA surveillance pathway	K15544	GO:0043226//organelle;GO:0044424//intracellular part;GO:0044464//cell part;GO:0005623//cell;GO:0043231//intracellular membrane-bounded organelle;GO:0043227//membrane-bounded organelle;GO:0043229//intracellular organelle;GO:0005622//intracellular	GO:0003824//catalytic activity	GO:0043170//macromolecule metabolic process;GO:0006725//cellular aromatic compound metabolic process;GO:0044238//primary metabolic process;GO:0044237//cellular metabolic process;GO:0009987//cellular process;GO:0016070//RNA metabolic process;GO:0071704//organic substance metabolic process;GO:0006396//RNA processing;GO:0034641//cellular nitrogen compound metabolic process;GO:0006796//phosphate-cont…
XM_021569451.1	2968	1019.81	41.9033	11.1233	-1.91348	3.83e-05	0.0027907	yes	aldh4a1	PREDICTED: delta-1-pyrroline-5-carboxylate dehydrogenase, mitochondrial [Salmo salar]	Metabolism	Amino acid metabolism;Global and Overview	ko01100//Metabolic pathways;ko00330//Arginine and proline metabolism;ko00250//Alanine, aspartate and glutamate metabolism	K00294	GO:0043231//intracellular membrane-bounded organelle;GO:0005739//mitochondrion;GO:0043227//membrane-bounded organelle;GO:0044424//intracellular part;GO:0044429//mitochondrial part;GO:0005737//cytoplasm;GO:0044464//cell part;GO:0044446//intracellular organelle part;GO:0043229//intracellular organelle;GO:0044422//organelle part;GO:0044444//cytoplasmic part;GO:0005623//cell;GO:0043226//organelle;GO:…	GO:0003824//catalytic activity;GO:0016903//oxidoreductase activity, acting on the aldehyde or oxo group of donors;GO:0016491//oxidoreductase activity	GO:0044699//single-organism process;GO:1901360//organic cyclic compound metabolic process;GO:0044763//single-organism cellular process;GO:0043648//dicarboxylic acid metabolic process;GO:0071704//organic substance metabolic process;GO:0044710//single-organism metabolic process;GO:0044281//small molecule metabolic process;GO:0006807//nitrogen compound metabolic process;GO:0044237//cellular metaboli…
XM_021569562.1	1092.55	3487.61	11.7367	30.2467	1.36575	0.00107714	0.039037	yes	Padi2	PREDICTED: protein-arginine deiminase type-2 isoform X2 [Salmo salar]	-	-	-	-	GO:0005622//intracellular;GO:0044464//cell part;GO:0005623//cell;GO:0044424//intracellular part	GO:0043167//ion binding;GO:0043169//cation binding;GO:0046872//metal ion binding;GO:0005488//binding	GO:0018193//peptidyl-amino acid modification;GO:0071704//organic substance metabolic process;GO:0036211//protein modification process;GO:0018195//peptidyl-arginine modification;GO:0006464//cellular protein modification process;GO:0043170//macromolecule metabolic process;GO:0044237//cellular metabolic process;GO:0044260//cellular macromolecule metabolic process;GO:0008152//metabolic process;GO:004…
[truncated: 1,065 more rows]

## Sheet: DEmiRNA
id	CG-1	CG-2	CG-3	HS-1	HS-2	HS-3	CG-1_TPM	CG-2_TPM	CG-3_TPM	HS-1_TPM	HS-2_TPM	HS-3_TPM	control_mean	treat_mean	log2(fc)	PValue
miR-18-y	10	26	8	9	2	2	1.0376	2.2037	0.7235	0.7095	0.2171	0.1964	1.3216	0.374333	-1.81989	0.037858
miR-200-z	553	12602	1522	2373	794	788	57.3778	1068.12	137.643	187.061	86.1804	77.3827	421.048	116.875	-1.84902	0.0372675
miR-217-x	86	670	50	149	23	12	8.9231	56.788	4.5218	11.7455	2.4964	1.1784	23.411	5.1401	-2.18732	0.0144707
[truncated: 102 more rows]
