# Supplementary material for: Integrated analysis of the responses of a circRNA-miRNA-mRNA ceRNA network to heat stress in rainbow trout (Oncorhynchus mykiss) liver
Source: BMC Genomics. 2021 Jan 11;22:48. doi: 10.1186/s12864-020-07335-x (PMC7802223; doi:10.1186/s12864-020-07335-x)
Supplement: Supplementary file 2 — Additional file 2: Table S2. ceRNA regulatory network in rainbow trout under heat stress. [file 12864_2020_7335_MOESM2_ESM.xlsx]

## Sheet: Sheet1
ncRNA_ID	mRNA_ID	corr	miRNA_NUM(ncRNA)	miRNA_NUM(mRNA)	miRNA_NUM(both)(105)	miRNA_ID(both)	hyper.test.p	Symbol	Description	KEGG_A_class	KEGG_B_class	Pathway	K_ID	GO Component	GO Function	GO Process
novel_circ_000062	TCONS_00002498	0.957887	1	3	1	miR-18-y	0.0285714	SEC31A	XP_014010839.1 PREDICTED: protein transport protein Sec31A-like isoform X4 [Salmo salar]	Genetic Information Processing	Folding, sorting and degradation	ko04141//Protein processing in endoplasmic reticulum	K14005	-	-	-
novel_circ_000062	TCONS_00027867	0.51653	1	4	1	miR-18-y	0.0380952	Mtmr3	XP_014027200.1 PREDICTED: myotubularin-related protein 3-like isoform X4 [Salmo salar]	Metabolism;Environmental Information Processing	Signal transduction;Carbohydrate metabolism;Global and Overview	ko01100//Metabolic pathways;ko04070//Phosphatidylinositol signaling system;ko00562//Inositol phosphate metabolism	K18082	-	-	-
novel_circ_000062	TCONS_00032906	0.983429	1	1	1	miR-18-y	0.00952381	BCOR	XP_014007754.1 PREDICTED: BCL-6 corepressor-like [Salmo salar]	-	-	-	-	-	-	-
novel_circ_000062	TCONS_00038889	0.963474	1	2	1	miR-18-y	0.0190476	Sertad2	XP_014000512.1 PREDICTED: SERTA domain-containing protein 2-like [Salmo salar]	-	-	-	-	-	-	-
novel_circ_000062	TCONS_00040554	0.670579	1	2	1	miR-18-y	0.0190476	ANKRD12	CDQ93991.1 unnamed protein product, partial [Oncorhynchus mykiss]	-	-	-	-	-	-	-
novel_circ_000062	TCONS_00045903	0.882115	1	5	1	miR-18-y	0.0476191	DNAJC3	CDQ74413.1 unnamed protein product [Oncorhynchus mykiss]	Genetic Information Processing	Folding, sorting and degradation	ko04141//Protein processing in endoplasmic reticulum	K09523	-	-	-
novel_circ_000062	TCONS_00054174	0.816798	1	2	1	miR-18-y	0.0190476	PLK2	XP_014016889.1 PREDICTED: serine/threonine-protein kinase PLK2-like isoform X1 [Salmo salar]	Environmental Information Processing	Signal transduction	ko04068//FoxO signaling pathway	K08861	-	GO:0097159//organic cyclic compound binding;GO:0097367//carbohydrate derivative binding;GO:0036094//small molecule binding;GO:0004672//protein kinase activity;GO:0003824//catalytic activity;GO:0005488//binding;GO:0001883//purine nucleoside binding;GO:0016773//phosphotransferase activity, alcohol group as acceptor;GO:1901363//heterocyclic compound binding;GO:0016301//kinase activity;GO:0001882//nu…	GO:0071704//organic substance metabolic process;GO:0044267//cellular protein metabolic process;GO:0043170//macromolecule metabolic process;GO:0008152//metabolic process;GO:0006464//cellular protein modification process;GO:0006793//phosphorus metabolic process;GO:0019538//protein metabolic process;GO:0043412//macromolecule modification;GO:0044260//cellular macromolecule metabolic process;GO:000679…
novel_circ_000062	TCONS_00054288	0.979144	1	4	1	miR-18-y	0.0380952	Arvcf	XP_019908172.1 PREDICTED: armadillo repeat protein deleted in velo-cardio-facial syndrome isoform X7 [Esox lucius]	-	-	-	-	-	-	-
novel_circ_000062	TCONS_00057957	0.637364	1	3	1	miR-18-y	0.0285714	USP25	XP_013993322.1 PREDICTED: ubiquitin carboxyl-terminal hydrolase 25-like isoform X8 [Salmo salar]	-	-	-	-	-	-	-
novel_circ_000062	TCONS_00065027	0.983182	1	5	1	miR-18-y	0.0476191	Rbfox2	XP_019906587.1 PREDICTED: RNA binding protein fox-1 homolog 2 isoform X2 [Esox lucius]	-	-	-	-	-	-	-
novel_circ_000062	TCONS_00080250	0.785365	1	2	1	miR-18-y	0.0190476	ormdl3	XP_014014621.1 PREDICTED: ORM1-like protein 3 [Salmo salar]	-	-	-	-	GO:0016020//membrane;GO:0044425//membrane part;GO:0031224//intrinsic component of membrane	-	GO:1901564//organonitrogen compound metabolic process;GO:0006643//membrane lipid metabolic process;GO:0044255//cellular lipid metabolic process;GO:0006665//sphingolipid metabolic process;GO:0044238//primary metabolic process;GO:0044699//single-organism process;GO:0044710//single-organism metabolic process;GO:0006807//nitrogen compound metabolic process;GO:0009987//cellular process;GO:0044237//cel…
novel_circ_000062	TCONS_00100818	0.777027	1	3	1	miR-18-y	0.0285714	PLSCR2	CDQ78352.1 unnamed protein product [Oncorhynchus mykiss]	-	-	-	-	-	-	-
novel_circ_000062	TCONS_00106381	0.794243	1	3	1	miR-18-y	0.0285714	snap25	CDQ62873.1 unnamed protein product [Oncorhynchus mykiss]	-	-	-	-	-	-	-
novel_circ_000062	XM_021557562.1	0.817731	1	5	1	miR-18-y	0.0476191	NFE2L1	PREDICTED: nuclear factor erythroid 2-related factor 1-like [Salmo salar]	-	-	-	-	-	-	-
novel_circ_000062	XM_021561151.1	0.916898	1	3	1	miR-18-y	0.0285714	Fosl1	PREDICTED: fos-related antigen 1-like [Salmo salar]	Organismal Systems	Development	ko04380//Osteoclast differentiation	K09030	-	-	-
novel_circ_000062	XM_021562386.1	0.973943	1	1	1	miR-18-y	0.00952381	TFRC	PREDICTED: transferrin receptor protein 1-like, partial [Salmo salar]	Environmental Information Processing;Organismal Systems;Cellular Processes	Signal transduction;Immune system;Transport and catabolism	ko04144//Endocytosis;ko04145//Phagosome;ko04066//HIF-1 signaling pathway;ko04640//Hematopoietic cell lineage	K06503	-	-	-
novel_circ_000062	XM_021566290.1	0.953644	1	1	1	miR-18-y	0.00952381	PFKFB2	PREDICTED: 6-phosphofructo-2-kinase/fructose-2,6-bisphosphatase 2-like [Salmo salar]	Environmental Information Processing;Organismal Systems;Metabolism	Carbohydrate metabolism;Signal transduction;Endocrine system	ko04919//Thyroid hormone signaling pathway;ko04152//AMPK signaling pathway;ko00051//Fructose and mannose metabolism	K19029	-	GO:0019203//carbohydrate phosphatase activity;GO:0016772//transferase activity, transferring phosphorus-containing groups;GO:0032549//ribonucleoside binding;GO:0016301//kinase activity;GO:1901363//heterocyclic compound binding;GO:0016773//phosphotransferase activity, alcohol group as acceptor;GO:0008443//phosphofructokinase activity;GO:0036094//small molecule binding;GO:0016791//phosphatase activ…	GO:0044237//cellular metabolic process;GO:0044238//primary metabolic process;GO:0044281//small molecule metabolic process;GO:0005996//monosaccharide metabolic process;GO:0044723//single-organism carbohydrate metabolic process;GO:0071704//organic substance metabolic process;GO:0044710//single-organism metabolic process;GO:0006796//phosphate-containing compound metabolic process;GO:0008152//metabol…
novel_circ_000062	XM_021568627.1	0.601483	1	2	1	miR-18-y	0.0190476	stx18	PREDICTED: syntaxin-18-like [Salmo salar]	Genetic Information Processing;Cellular Processes	Folding, sorting and degradation;Transport and catabolism	ko04145//Phagosome;ko04130//SNARE interactions in vesicular transport	K08492	-	-	GO:0006810//transport;GO:0033036//macromolecule localization;GO:0015031//protein transport;GO:0008104//protein localization;GO:0061024//membrane organization;GO:0045184//establishment of protein localization;GO:0016043//cellular component organization;GO:0071702//organic substance transport;GO:0009987//cellular process;GO:0051179//localization;GO:0051234//establishment of localization;GO:0071840/…
novel_circ_000062	XM_021576569.1	0.54634	1	2	1	miR-18-y	0.0190476	lrrc59	PREDICTED: leucine-rich repeat-containing protein 59-like [Salmo salar]	-	-	-	-	-	-	-
novel_circ_000062	XM_021578056.1	0.684432	1	5	1	miR-18-y	0.0476191	USP53	PREDICTED: inactive ubiquitin carboxyl-terminal hydrolase 53-like isoform X1 [Salmo salar]	-	-	-	-	-	-	-
novel_circ_000062	XM_021581181.1	0.544797	1	1	1	miR-18-y	0.00952381	Mettl9	Methyltransferase-like protein 9 [Salmo salar]	-	-	-	-	-	GO:0003824//catalytic activity	GO:0008152//metabolic process
novel_circ_000062	XM_021588329.1	0.653529	1	4	1	miR-18-y	0.0380952	HSPA13	Stress 70 protein chaperone microsome-associated 60 kDa protein precursor [Salmo salar]	-	-	-	-	-	GO:1901363//heterocyclic compound binding;GO:0001883//purine nucleoside binding;GO:0032550//purine ribonucleoside binding;GO:0097367//carbohydrate derivative binding;GO:0032549//ribonucleoside binding;GO:0005488//binding;GO:0001882//nucleoside binding;GO:0036094//small molecule binding;GO:0097159//organic cyclic compound binding	-
novel_circ_000062	XM_021590168.1	0.629486	1	3	1	miR-18-y	0.0285714	SKIL	PREDICTED: ski-like protein [Salmo salar]	-	-	-	-	-	-	-
novel_circ_000062	XM_021597797.1	0.671262	1	1	1	miR-18-y	0.00952381	lrrc58	PREDICTED: leucine-rich repeat-containing protein 58-like [Salmo salar]	-	-	-	-	-	-	-
novel_circ_000062	XM_021598980.1	0.700862	1	2	1	miR-18-y	0.0190476	tcf3	PREDICTED: transcription factor E2-alpha-like isoform X3 [Salmo salar]	Human Diseases;Cellular Processes	Infectious diseases;Cancers;Cellular commiunity	ko05166//HTLV-I infection;ko05202//Transcriptional misregulation in cancers;ko04550//Signaling pathways regulating pluripotency of stem cells	K09063	-	-	-
novel_circ_000062	XM_021599489.1	0.975199	1	1	1	miR-18-y	0.00952381	Rgs2	PREDICTED: regulator of G-protein signaling 2-like [Salmo salar]	-	-	-	-	-	-	-
novel_circ_000062	XM_021612246.1	0.796878	1	2	1	miR-18-y	0.0190476	Cdca4	PREDICTED: SERTA domain-containing protein 2-like [Salmo salar]	-	-	-	-	-	-	-
novel_circ_000062	XM_021612247.1	0.972288	1	2	1	miR-18-y	0.0190476	Cdca4	PREDICTED: SERTA domain-containing protein 2-like [Salmo salar]	-	-	-	-	-	-	-
novel_circ_000062	XM_021615038.1	0.738661	1	2	1	miR-18-y	0.0190476	DNAJC3	PREDICTED: dnaJ homolog subfamily C member 3-like [Salmo salar]	Human Diseases;Genetic Information Processing	Folding, sorting and degradation;Infectious diseases	ko04141//Protein processing in endoplasmic reticulum;ko05164//Influenza A	K09523	-	-	-
novel_circ_000062	XM_021615257.1	0.668086	1	2	1	miR-18-y	0.0190476	EIF5A	PREDICTED: eukaryotic translation initiation factor 5A-1 [Salmo salar]	-	-	-	-	GO:0043231//intracellular membrane-bounded organelle;GO:0043227//membrane-bounded organelle;GO:0043226//organelle;GO:0031224//intrinsic component of membrane;GO:0016021//integral component of membrane;GO:0043229//intracellular organelle;GO:0005622//intracellular;GO:0044425//membrane part;GO:0043234//protein complex;GO:0030529//intracellular ribonucleoprotein complex;GO:0031090//organelle membrane…	GO:1901363//heterocyclic compound binding;GO:0003676//nucleic acid binding;GO:0005488//binding;GO:0044877//macromolecular complex binding;GO:0008135//translation factor activity, RNA binding;GO:0003723//RNA binding;GO:0043021//ribonucleoprotein complex binding;GO:0097159//organic cyclic compound binding	GO:0051128//regulation of cellular component organization;GO:0051246//regulation of protein metabolic process;GO:0051171//regulation of nitrogen compound metabolic process;GO:0050657//nucleic acid transport;GO:0008104//protein localization;GO:0065007//biological regulation;GO:0071702//organic substance transport;GO:0051179//localization;GO:0006448//regulation of translational elongation;GO:005123…
novel_circ_000062	XM_021615261.1	0.544464	1	1	1	miR-18-y	0.00952381	EIF5A	PREDICTED: eukaryotic translation initiation factor 5A-1 [Salmo salar]	-	-	-	-	GO:0005622//intracellular;GO:0016021//integral component of membrane;GO:0031224//intrinsic component of membrane;GO:0005623//cell;GO:0043227//membrane-bounded organelle;GO:0016020//membrane;GO:0030529//intracellular ribonucleoprotein complex;GO:0043231//intracellular membrane-bounded organelle;GO:0031090//organelle membrane;GO:0044422//organelle part;GO:0046930//pore complex;GO:0044424//intracell…	GO:1901363//heterocyclic compound binding;GO:0044877//macromolecular complex binding;GO:0003723//RNA binding;GO:0097159//organic cyclic compound binding;GO:0005488//binding;GO:0008135//translation factor activity, RNA binding;GO:0003676//nucleic acid binding;GO:0043021//ribonucleoprotein complex binding	GO:0010468//regulation of gene expression;GO:0010608//posttranscriptional regulation of gene expression;GO:0006417//regulation of translation;GO:0019222//regulation of metabolic process;GO:0071702//organic substance transport;GO:0065007//biological regulation;GO:0032268//regulation of cellular protein metabolic process;GO:0051128//regulation of cellular component organization;GO:0051236//establis…
novel_circ_000062	XM_021617346.1	0.69721	1	2	1	miR-18-y	0.0190476	--	leptin precursor [Oncorhynchus mykiss]	Environmental Information Processing;Organismal Systems;Human Diseases	Signaling molecules and interaction;Signal transduction;Endocrine and metabolic diseases;Endocrine system	ko04080//Neuroactive ligand-receptor interaction;ko04060//Cytokine-cytokine receptor interaction;ko04630//Jak-STAT signaling pathway;ko04152//AMPK signaling pathway;ko04932//Non-alcoholic fatty liver disease (NAFLD);ko04920//Adipocytokine signaling pathway	K05424	-	-	GO:0032107//regulation of response to nutrient levels;GO:0050789//regulation of biological process;GO:0065008//regulation of biological quality;GO:0071704//organic substance metabolic process;GO:0032105//negative regulation of response to extracellular stimulus;GO:0050794//regulation of cellular process;GO:0032101//regulation of response to external stimulus;GO:0065007//biological regulation;GO:0…
novel_circ_000062	XM_021621606.1	0.630529	1	1	1	miR-18-y	0.00952381	MTHFD2	PREDICTED: bifunctional methylenetetrahydrofolate dehydrogenase/cyclohydrolase, mitochondrial-like [Salmo salar]	Metabolism	Global and Overview;Metabolism of cofactors and vitamins	ko01100//Metabolic pathways;ko00670//One carbon pool by folate	K13403	-	-	-
novel_circ_000062	XM_021625556.1	0.877085	1	2	1	miR-18-y	0.0190476	kmt5c	PREDICTED: histone-lysine N-methyltransferase SUV420H2-like, partial [Salmo salar]	Metabolism	Amino acid metabolism	ko00310//Lysine degradation	K11429	-	-	-
novel_circ_000090	NM_001124231.1	0.839078	4	4	4	novel-m0007-5p|novel-m0847-5p|novel-m1116-5p|novel-m1429-5p	2.09195e-07	hsp90ab1	heat shock protein 90 beta [Coregonus clupeaformis]	Human Diseases;Genetic Information Processing;Environmental Information Processing;Organismal Systems	Signal transduction;Cancers;Endocrine system;Immune system;Folding, sorting and degradation	ko05200//Pathways in cancer;ko04151//PI3K-Akt signaling pathway;ko04141//Protein processing in endoplasmic reticulum;ko04621//NOD-like receptor signaling pathway;ko04915//Estrogen signaling pathway;ko05215//Prostate cancer;ko04914//Progesterone-mediated oocyte maturation;ko04612//Antigen processing and presentation	K04079	-	GO:0005488//binding;GO:0005515//protein binding	GO:0044238//primary metabolic process;GO:0071704//organic substance metabolic process;GO:0044267//cellular protein metabolic process;GO:0044260//cellular macromolecule metabolic process;GO:0050896//response to stimulus;GO:0009987//cellular process;GO:0019538//protein metabolic process;GO:0043170//macromolecule metabolic process;GO:0008152//metabolic process;GO:0044237//cellular metabolic process
novel_circ_000090	NM_001124520.1	0.67767	4	5	4	novel-m0007-5p|novel-m0847-5p|novel-m1116-5p|novel-m1429-5p	1.04597e-06	junb	junB protein [Oncorhynchus mykiss]	Organismal Systems;Environmental Information Processing	Signal transduction;Development	ko04380//Osteoclast differentiation;ko04668//TNF signaling pathway	K09028	-	GO:0003824//catalytic activity;GO:1901363//heterocyclic compound binding;GO:0016209//antioxidant activity;GO:0003676//nucleic acid binding;GO:0001071//nucleic acid binding transcription factor activity;GO:0003677//DNA binding;GO:0005488//binding;GO:0097159//organic cyclic compound binding	GO:0044763//single-organism cellular process;GO:0003008//system process;GO:0010556//regulation of macromolecule biosynthetic process;GO:0044699//single-organism process;GO:0031326//regulation of cellular biosynthetic process;GO:0031323//regulation of cellular metabolic process;GO:0008152//metabolic process;GO:0019222//regulation of metabolic process;GO:1903506//regulation of nucleic acid-template…
novel_circ_000090	TCONS_00001269	0.686592	4	11	4	novel-m0007-5p|novel-m0847-5p|novel-m1116-5p|novel-m1429-5p	6.90343e-05	cnot1	XP_014003474.1 PREDICTED: CCR4-NOT transcription complex subunit 1 isoform X14 [Salmo salar]	Genetic Information Processing	Folding, sorting and degradation	ko03018//RNA degradation	K12604	-	-	-
novel_circ_000090	TCONS_00002891	0.861645	4	7	4	novel-m0007-5p|novel-m0847-5p|novel-m1116-5p|novel-m1429-5p	7.32182e-06	C19orf24	CDQ69621.1 unnamed protein product [Oncorhynchus mykiss]	-	-	-	-	-	-	-
novel_circ_000090	TCONS_00009762	0.866993	4	7	4	novel-m0007-5p|novel-m0847-5p|novel-m1116-5p|novel-m1429-5p	7.32182e-06	suv420h1	XP_013979605.1 PREDICTED: histone-lysine N-methyltransferase SUV420H1-like isoform X1 [Salmo salar]	Metabolism	Amino acid metabolism	ko00310//Lysine degradation	K11429	-	-	-
novel_circ_000090	TCONS_00017796	0.661626	4	22	4	novel-m0007-5p|novel-m0847-5p|novel-m1116-5p|novel-m1429-5p	0.00153026	ROCK2	XP_014060083.1 PREDICTED: rho-associated protein kinase 2-like isoform X1 [Salmo salar]	Organismal Systems;Cellular Processes;Environmental Information Processing	Circulatory system;Cellular commiunity;Cell motility;Signal transduction	ko04810//Regulation of actin cytoskeleton;ko04510//Focal adhesion;ko04310//Wnt signaling pathway;ko04270//Vascular smooth muscle contraction	K17388	-	-	-
novel_circ_000090	TCONS_00030198	0.858889	4	13	4	novel-m0007-5p|novel-m0847-5p|novel-m1116-5p|novel-m1429-5p	0.000149574	SLC1A3	XP_014028134.1 PREDICTED: excitatory amino acid transporter 1-like [Salmo salar]	-	-	-	-	-	-	-
novel_circ_000090	TCONS_00032129	0.589153	4	19	4	novel-m0007-5p|novel-m0847-5p|novel-m1116-5p|novel-m1429-5p	0.00081084	mtmr10	CDQ61875.1 unnamed protein product [Oncorhynchus mykiss]	-	-	-	-	-	-	-
novel_circ_000090	TCONS_00037431	0.943946	4	7	4	novel-m0007-5p|novel-m0847-5p|novel-m1116-5p|novel-m1429-5p	7.32182e-06	UBAP2	XP_014023050.1 PREDICTED: ubiquitin-associated protein 2 isoform X1 [Salmo salar]	-	-	-	-	-	-	-
novel_circ_000090	TCONS_00044918	0.632335	4	10	4	novel-m0007-5p|novel-m0847-5p|novel-m1116-5p|novel-m1429-5p	4.39309e-05	-	CDQ60252.1 unnamed protein product [Oncorhynchus mykiss]	-	-	-	-	-	-	-
novel_circ_000090	TCONS_00045517	0.567369	4	5	4	novel-m0007-5p|novel-m0847-5p|novel-m1116-5p|novel-m1429-5p	1.04597e-06	PGBD4	CDQ84788.1 unnamed protein product [Oncorhynchus mykiss]	-	-	-	-	-	-	-
novel_circ_000090	TCONS_00049114	0.579661	4	8	4	novel-m0007-5p|novel-m0847-5p|novel-m1116-5p|novel-m1429-5p	1.46436e-05	cdca5-b	CDQ63644.1 unnamed protein product [Oncorhynchus mykiss]	-	-	-	-	-	-	-
novel_circ_000090	TCONS_00049628	0.508104	4	19	4	novel-m0007-5p|novel-m0847-5p|novel-m1116-5p|novel-m1429-5p	0.00081084	Slamf8	XP_014050885.1 PREDICTED: uncharacterized protein LOC106602656 [Salmo salar]	-	-	-	-	-	-	-
novel_circ_000090	TCONS_00051518	0.927453	4	22	4	novel-m0007-5p|novel-m0847-5p|novel-m1116-5p|novel-m1429-5p	0.00153026	Sptbn1	CDQ63636.1 unnamed protein product [Oncorhynchus mykiss]	-	-	-	-	-	-	-
novel_circ_000090	TCONS_00059102	0.65738	4	10	4	novel-m0007-5p|novel-m0847-5p|novel-m1116-5p|novel-m1429-5p	4.39309e-05	FAM134C	CDQ87025.1 unnamed protein product [Oncorhynchus mykiss]	-	-	-	-	-	-	-
novel_circ_000090	TCONS_00063204	0.577818	4	10	4	novel-m0007-5p|novel-m0847-5p|novel-m1116-5p|novel-m1429-5p	4.39309e-05	ndel1b	XP_014057938.1 PREDICTED: nuclear distribution protein nudE-like 1-B [Salmo salar]	-	-	-	-	-	-	-
novel_circ_000090	TCONS_00073056	0.535789	4	8	4	novel-m0007-5p|novel-m0847-5p|novel-m1116-5p|novel-m1429-5p	1.46436e-05	PcgF3	XP_014054928.1 PREDICTED: polycomb group RING finger protein 3-like [Salmo salar]	-	-	-	-	-	GO:0005488//binding;GO:0043167//ion binding;GO:0043169//cation binding	-
novel_circ_000090	TCONS_00073907	0.64384	4	5	4	novel-m0007-5p|novel-m0847-5p|novel-m1116-5p|novel-m1429-5p	1.04597e-06	ZNF205	XP_014036997.1 PREDICTED: zinc finger protein 732-like [Salmo salar]	-	-	-	-	-	-	-
novel_circ_000090	TCONS_00074556	0.941982	4	22	4	novel-m0007-5p|novel-m0847-5p|novel-m1116-5p|novel-m1429-5p	0.00153026	PCYT1A	CDQ72174.1 unnamed protein product [Oncorhynchus mykiss]	Metabolism	Global and Overview;Lipid metabolism	ko01100//Metabolic pathways;ko00564//Glycerophospholipid metabolism	K00968	GO:0016020//membrane;GO:0044444//cytoplasmic part;GO:0005623//cell;GO:0043226//organelle;GO:0044464//cell part;GO:0031090//organelle membrane;GO:0043227//membrane-bounded organelle;GO:0044422//organelle part;GO:0044424//intracellular part;GO:0005737//cytoplasm;GO:0005622//intracellular	-	GO:0009058//biosynthetic process;GO:0008152//metabolic process;GO:0006066//alcohol metabolic process;GO:1901617//organic hydroxy compound biosynthetic process;GO:1901615//organic hydroxy compound metabolic process;GO:0046165//alcohol biosynthetic process;GO:0044710//single-organism metabolic process;GO:0044283//small molecule biosynthetic process;GO:0044699//single-organism process;GO:1901576//or…
novel_circ_000090	TCONS_00075706	0.729761	4	24	4	novel-m0007-5p|novel-m0847-5p|novel-m1116-5p|novel-m1429-5p	0.00222291	ARFGEF1	XP_014036855.1 PREDICTED: brefeldin A-inhibited guanine nucleotide-exchange protein 1-like isoform X1 [Salmo salar]	Cellular Processes	Transport and catabolism	ko04144//Endocytosis	K18442	-	-	-
novel_circ_000090	TCONS_00091096	0.559955	4	21	4	novel-m0007-5p|novel-m0847-5p|novel-m1116-5p|novel-m1429-5p	0.00125203	YRK	XP_014033644.1 PREDICTED: proto-oncogene tyrosine-protein kinase Yrk-like isoform X1 [Salmo salar]	-	-	-	-	-	GO:0036094//small molecule binding;GO:1901363//heterocyclic compound binding;GO:0097367//carbohydrate derivative binding;GO:0016301//kinase activity;GO:0016773//phosphotransferase activity, alcohol group as acceptor;GO:0032550//purine ribonucleoside binding;GO:0001882//nucleoside binding;GO:0016740//transferase activity;GO:0097159//organic cyclic compound binding;GO:0004672//protein kinase activi…	GO:0050896//response to stimulus;GO:0044237//cellular metabolic process;GO:0006468//protein phosphorylation;GO:0006793//phosphorus metabolic process;GO:0071704//organic substance metabolic process;GO:0006952//defense response;GO:0044260//cellular macromolecule metabolic process;GO:0043412//macromolecule modification;GO:0019538//protein metabolic process;GO:0036211//protein modification process;GO…
novel_circ_000090	TCONS_00096016	0.971554	4	11	4	novel-m0007-5p|novel-m0847-5p|novel-m1116-5p|novel-m1429-5p	6.90343e-05	GRB7	CDQ67048.1 unnamed protein product [Oncorhynchus mykiss]	-	-	-	-	-	-	-
novel_circ_000090	TCONS_00097230	0.661314	4	7	4	novel-m0007-5p|novel-m0847-5p|novel-m1116-5p|novel-m1429-5p	7.32182e-06	G6PC	BAO93702.1 glucose-6-phosphatase [Oncorhynchus mykiss]	Environmental Information Processing;Organismal Systems;Metabolism	Signal transduction;Endocrine system;Global and Overview;Carbohydrate metabolism	ko01100//Metabolic pathways;ko04910//Insulin signaling pathway;ko04068//FoxO signaling pathway;ko04920//Adipocytokine signaling pathway;ko00010//Glycolysis / Gluconeogenesis;ko00500//Starch and sucrose metabolism;ko00052//Galactose metabolism	K01084	-	-	-
novel_circ_000090	TCONS_00097419	0.861683	4	23	4	novel-m0007-5p|novel-m0847-5p|novel-m1116-5p|novel-m1429-5p	0.00185242	Bhlha15	XP_014035199.1 PREDICTED: serine/threonine-protein kinase LMTK2-like [Salmo salar]	-	-	-	-	-	-	GO:0044767//single-organism developmental process;GO:0044699//single-organism process;GO:0032502//developmental process
novel_circ_000090	TCONS_00109166	0.737368	4	5	4	novel-m0007-5p|novel-m0847-5p|novel-m1116-5p|novel-m1429-5p	1.04597e-06	FAM122A	XP_014068331.1 PREDICTED: protein FAM122A-like isoform X1 [Salmo salar]	-	-	-	-	-	-	-
novel_circ_000090	TCONS_00110842	0.793643	4	5	4	novel-m0007-5p|novel-m0847-5p|novel-m1116-5p|novel-m1429-5p	1.04597e-06	Atrn	XP_014064806.1 PREDICTED: attractin isoform X2 [Salmo salar]	-	-	-	-	-	-	-
novel_circ_000090	TCONS_00115051	0.963595	4	7	4	novel-m0007-5p|novel-m0847-5p|novel-m1116-5p|novel-m1429-5p	7.32182e-06	slc39a13	CDQ64858.1 unnamed protein product [Oncorhynchus mykiss]	-	-	-	-	-	GO:0015075//ion transmembrane transporter activity;GO:0008324//cation transmembrane transporter activity;GO:0022890//inorganic cation transmembrane transporter activity;GO:0022891//substrate-specific transmembrane transporter activity;GO:0022892//substrate-specific transporter activity;GO:0022857//transmembrane transporter activity;GO:0005215//transporter activity	GO:0051234//establishment of localization;GO:0006811//ion transport;GO:0044699//single-organism process;GO:0044765//single-organism transport;GO:1902578//single-organism localization;GO:0006810//transport;GO:0051179//localization;GO:0009987//cellular process;GO:0006812//cation transport;GO:0044763//single-organism cellular process
novel_circ_000090	TCONS_00115880	0.504488	4	22	4	novel-m0007-5p|novel-m0847-5p|novel-m1116-5p|novel-m1429-5p	0.00153026	RAP1GAP2	XP_014017689.1 PREDICTED: rap1 GTPase-activating protein 2-like isoform X1 [Salmo salar]	-	-	-	-	-	-	-
novel_circ_000090	TCONS_00120119	0.849271	4	6	4	novel-m0007-5p|novel-m0847-5p|novel-m1116-5p|novel-m1429-5p	3.13792e-06	gata6-a	XP_014047247.1 PREDICTED: GATA-binding factor 6-A-like isoform X2 [Salmo salar]	-	-	-	-	-	-	-
novel_circ_000090	TCONS_00120549	0.525533	4	24	4	novel-m0007-5p|novel-m0847-5p|novel-m1116-5p|novel-m1429-5p	0.00222291	EIF4G1	XP_014046328.1 PREDICTED: eukaryotic translation initiation factor 4 gamma 1 [Salmo salar]	Genetic Information Processing	Translation	ko03013//RNA transport	K03260	-	-	-
novel_circ_000090	TCONS_00120700	0.660776	4	7	4	novel-m0007-5p|novel-m0847-5p|novel-m1116-5p|novel-m1429-5p	7.32182e-06	ANGPTL4	NP_001133413.1 Angiopoietin-related protein 4 precursor [Salmo salar]	Organismal Systems	Endocrine system	ko03320//PPAR signaling pathway	K08767	GO:0044421//extracellular region part;GO:0005576//extracellular region	-	GO:0043067//regulation of programmed cell death;GO:0010941//regulation of cell death;GO:0042981//regulation of apoptotic process;GO:0050789//regulation of biological process;GO:0065007//biological regulation;GO:0050794//regulation of cellular process
novel_circ_000090	XM_021556140.1	0.821596	4	5	4	novel-m0007-5p|novel-m0847-5p|novel-m1116-5p|novel-m1429-5p	1.04597e-06	junb	junB protein [Oncorhynchus mykiss]	Organismal Systems;Environmental Information Processing	Signal transduction;Development	ko04380//Osteoclast differentiation;ko04668//TNF signaling pathway	K09028	-	GO:0001071//nucleic acid binding transcription factor activity;GO:1901363//heterocyclic compound binding;GO:0016209//antioxidant activity;GO:0003824//catalytic activity;GO:0005488//binding;GO:0097159//organic cyclic compound binding;GO:0003676//nucleic acid binding;GO:0003677//DNA binding	GO:0003013//circulatory system process;GO:0007049//cell cycle;GO:0032501//multicellular organismal process;GO:0010468//regulation of gene expression;GO:2000112//regulation of cellular macromolecule biosynthetic process;GO:0050794//regulation of cellular process;GO:0008152//metabolic process;GO:0044763//single-organism cellular process;GO:0065007//biological regulation;GO:0044699//single-organism …
novel_circ_000090	XM_021556223.1	0.953268	4	4	4	novel-m0007-5p|novel-m0847-5p|novel-m1116-5p|novel-m1429-5p	2.09195e-07	ARHGAP23	PREDICTED: rho GTPase-activating protein 23-like isoform X2 [Salmo salar]	-	-	-	-	-	-	-
novel_circ_000090	XM_021558518.1	0.627144	4	5	4	novel-m0007-5p|novel-m0847-5p|novel-m1116-5p|novel-m1429-5p	1.04597e-06	DNAJB1	DnaJ homolog subfamily B member 1 [Salmo salar]	Human Diseases;Genetic Information Processing	Infectious diseases;Folding, sorting and degradation	ko04141//Protein processing in endoplasmic reticulum;ko05164//Influenza A	K09507	-	GO:0005488//binding;GO:0005515//protein binding	GO:0043170//macromolecule metabolic process;GO:0019538//protein metabolic process;GO:0044237//cellular metabolic process;GO:0008152//metabolic process;GO:0071704//organic substance metabolic process;GO:0044260//cellular macromolecule metabolic process;GO:0044238//primary metabolic process;GO:0044267//cellular protein metabolic process;GO:0009987//cellular process
novel_circ_000090	XM_021559104.1	0.566345	4	5	4	novel-m0007-5p|novel-m0847-5p|novel-m1116-5p|novel-m1429-5p	1.04597e-06	MCL1	myeloid leukemia differentiation protein homologue [Salmo salar]	Human Diseases;Cellular Processes;Environmental Information Processing	Signal transduction;Cancers;Cell growth and death	ko04151//PI3K-Akt signaling pathway;ko05206//MicroRNAs in cancer;ko04210//Apoptosis;ko04630//Jak-STAT signaling pathway	K02539	-	-	-
novel_circ_000090	XM_021561310.1	0.777504	4	6	4	novel-m0007-5p|novel-m0847-5p|novel-m1116-5p|novel-m1429-5p	3.13792e-06	PCGF3	PREDICTED: polycomb group RING finger protein 3-like [Salmo salar]	Cellular Processes	Cellular commiunity	ko04550//Signaling pathways regulating pluripotency of stem cells	K11488	-	GO:0005488//binding;GO:0043169//cation binding;GO:0043167//ion binding	-
novel_circ_000090	XM_021561311.1	0.759069	4	9	4	novel-m0007-5p|novel-m0847-5p|novel-m1116-5p|novel-m1429-5p	2.63586e-05	PCGF3	PREDICTED: polycomb group RING finger protein 3-like [Salmo salar]	Cellular Processes	Cellular commiunity	ko04550//Signaling pathways regulating pluripotency of stem cells	K11488	-	GO:0043169//cation binding;GO:0043167//ion binding;GO:0005488//binding	-
novel_circ_000090	XM_021564986.1	0.836764	4	5	4	novel-m0007-5p|novel-m0847-5p|novel-m1116-5p|novel-m1429-5p	1.04597e-06	NFE2L1	PREDICTED: nuclear factor erythroid 2-related factor 1 [Salmo salar]	-	-	-	-	GO:0043227//membrane-bounded organelle;GO:0044424//intracellular part;GO:0005622//intracellular;GO:0043229//intracellular organelle;GO:0043231//intracellular membrane-bounded organelle;GO:0043226//organelle;GO:0005623//cell;GO:0044464//cell part	GO:0097159//organic cyclic compound binding;GO:1901363//heterocyclic compound binding;GO:0003677//DNA binding;GO:0003676//nucleic acid binding;GO:0001071//nucleic acid binding transcription factor activity;GO:0005488//binding	GO:0080090//regulation of primary metabolic process;GO:2000112//regulation of cellular macromolecule biosynthetic process;GO:0051171//regulation of nitrogen compound metabolic process;GO:0010468//regulation of gene expression;GO:0019219//regulation of nucleobase-containing compound metabolic process;GO:0051252//regulation of RNA metabolic process;GO:0050896//response to stimulus;GO:0010556//regul…
novel_circ_000090	XM_021565071.1	0.505077	4	5	4	novel-m0007-5p|novel-m0847-5p|novel-m1116-5p|novel-m1429-5p	1.04597e-06	PLEKHM1	PREDICTED: pleckstrin homology domain-containing family M member 1-like [Salmo salar]	-	-	-	-	-	-	-
novel_circ_000090	XM_021566085.1	0.659818	4	5	4	novel-m0007-5p|novel-m0847-5p|novel-m1116-5p|novel-m1429-5p	1.04597e-06	TMEM269	PREDICTED: CDP-diacylglycerol--serine O-phosphatidyltransferase-like isoform X2 [Salmo salar]	-	-	-	-	-	GO:0016740//transferase activity;GO:0016772//transferase activity, transferring phosphorus-containing groups;GO:0003824//catalytic activity	-
novel_circ_000090	XM_021567718.1	0.607759	4	5	4	novel-m0007-5p|novel-m0847-5p|novel-m1116-5p|novel-m1429-5p	1.04597e-06	junb	PREDICTED: transcription factor jun-B-like isoform X1 [Salmo salar]	Organismal Systems;Environmental Information Processing	Signal transduction;Development	ko04380//Osteoclast differentiation;ko04668//TNF signaling pathway	K09028	-	GO:0016209//antioxidant activity;GO:0003824//catalytic activity;GO:0097159//organic cyclic compound binding;GO:0003676//nucleic acid binding;GO:0003677//DNA binding;GO:0005488//binding;GO:0001071//nucleic acid binding transcription factor activity;GO:1901363//heterocyclic compound binding	GO:0031323//regulation of cellular metabolic process;GO:0044710//single-organism metabolic process;GO:0050789//regulation of biological process;GO:0051171//regulation of nitrogen compound metabolic process;GO:0060255//regulation of macromolecule metabolic process;GO:0044699//single-organism process;GO:0009987//cellular process;GO:0032501//multicellular organismal process;GO:1903506//regulation of…
novel_circ_000090	XM_021567785.1	0.628495	4	5	4	novel-m0007-5p|novel-m0847-5p|novel-m1116-5p|novel-m1429-5p	1.04597e-06	SEC23A	PREDICTED: protein transport protein Sec23B [Salmo salar]	Genetic Information Processing	Folding, sorting and degradation	ko04141//Protein processing in endoplasmic reticulum	K14006	GO:0043231//intracellular membrane-bounded organelle;GO:0016020//membrane;GO:0030117//membrane coat;GO:0044425//membrane part;GO:0043229//intracellular organelle;GO:0012506//vesicle membrane;GO:0043226//organelle;GO:0043227//membrane-bounded organelle;GO:0044422//organelle part;GO:0043234//protein complex;GO:0030662//coated vesicle membrane;GO:0030135//coated vesicle;GO:0016023//cytoplasmic, memb…	GO:0046914//transition metal ion binding;GO:0005488//binding;GO:0043167//ion binding;GO:0043169//cation binding;GO:0046872//metal ion binding	GO:0009987//cellular process;GO:0046907//intracellular transport;GO:0008104//protein localization;GO:0030099//myeloid cell differentiation;GO:0032502//developmental process;GO:0006810//transport;GO:0016482//cytoplasmic transport;GO:0007275//multicellular organism development;GO:0048869//cellular developmental process;GO:0030154//cell differentiation;GO:0030097//hemopoiesis;GO:0048468//cell develo…
novel_circ_000090	XM_021568949.1	0.948003	4	7	4	novel-m0007-5p|novel-m0847-5p|novel-m1116-5p|novel-m1429-5p	7.32182e-06	Arfgap1	PREDICTED: ADP-ribosylation factor GTPase-activating protein 1-like isoform X1 [Salmo salar]	Cellular Processes	Transport and catabolism	ko04144//Endocytosis	K12492	-	-	-
novel_circ_000090	XM_021569562.1	0.885586	4	5	4	novel-m0007-5p|novel-m0847-5p|novel-m1116-5p|novel-m1429-5p	1.04597e-06	Padi2	PREDICTED: protein-arginine deiminase type-2 isoform X2 [Salmo salar]	-	-	-	-	GO:0005622//intracellular;GO:0044464//cell part;GO:0005623//cell;GO:0044424//intracellular part	GO:0043167//ion binding;GO:0043169//cation binding;GO:0046872//metal ion binding;GO:0005488//binding	GO:0018193//peptidyl-amino acid modification;GO:0071704//organic substance metabolic process;GO:0036211//protein modification process;GO:0018195//peptidyl-arginine modification;GO:0006464//cellular protein modification process;GO:0043170//macromolecule metabolic process;GO:0044237//cellular metabolic process;GO:0044260//cellular macromolecule metabolic process;GO:0008152//metabolic process;GO:004…
novel_circ_000090	XM_021569994.1	0.637168	4	5	4	novel-m0007-5p|novel-m0847-5p|novel-m1116-5p|novel-m1429-5p	1.04597e-06	SLC25A22	PREDICTED: mitochondrial glutamate carrier 1-like [Salmo salar]	-	-	-	-	GO:0044425//membrane part;GO:0016020//membrane;GO:0031224//intrinsic component of membrane	-	GO:0044763//single-organism cellular process;GO:0044699//single-organism process;GO:0009987//cellular process
novel_circ_000090	XM_021571665.1	0.919828	4	6	4	novel-m0007-5p|novel-m0847-5p|novel-m1116-5p|novel-m1429-5p	3.13792e-06	STT3B	PREDICTED: dolichyl-diphosphooligosaccharide--protein glycosyltransferase subunit STT3B-like isoform X1 [Salmo salar]	Metabolism;Genetic Information Processing	Global and Overview;Folding, sorting and degradation;Glycan biosynthesis and metabolism	ko01100//Metabolic pathways;ko04141//Protein processing in endoplasmic reticulum;ko00510//N-Glycan biosynthesis	K07151	-	-	GO:0006464//cellular protein modification process;GO:0036211//protein modification process;GO:0044238//primary metabolic process;GO:0044237//cellular metabolic process;GO:0019538//protein metabolic process;GO:0008152//metabolic process;GO:0044267//cellular protein metabolic process;GO:0009987//cellular process;GO:0043412//macromolecule modification;GO:0071704//organic substance metabolic process;…
novel_circ_000090	XM_021572271.1	0.516785	4	5	4	novel-m0007-5p|novel-m0847-5p|novel-m1116-5p|novel-m1429-5p	1.04597e-06	ARID1A	PREDICTED: AT-rich interactive domain-containing protein 1A-like isoform X1 [Salmo salar]	-	-	-	-	GO:0005622//intracellular;GO:0043227//membrane-bounded organelle;GO:0005634//nucleus;GO:0043229//intracellular organelle;GO:0005623//cell;GO:0044446//intracellular organelle part;GO:0043231//intracellular membrane-bounded organelle;GO:0043234//protein complex;GO:0070603//SWI/SNF superfamily-type complex;GO:0043226//organelle;GO:0044422//organelle part;GO:0044424//intracellular part;GO:0044428//nu…	GO:1901363//heterocyclic compound binding;GO:0003676//nucleic acid binding;GO:0097159//organic cyclic compound binding;GO:0005488//binding	-
novel_circ_000090	XM_021576260.1	0.772258	4	6	4	novel-m0007-5p|novel-m0847-5p|novel-m1116-5p|novel-m1429-5p	3.13792e-06	TMEM101	PREDICTED: transmembrane protein 101 [Salmo salar]	-	-	-	-	-	-	-
novel_circ_000090	XM_021576395.1	0.787457	4	5	4	novel-m0007-5p|novel-m0847-5p|novel-m1116-5p|novel-m1429-5p	1.04597e-06	Golga4	PREDICTED: golgin subfamily A member 4 isoform X1 [Salmo salar]	-	-	-	-	-	-	-
novel_circ_000090	XM_021576419.1	0.548775	4	18	4	novel-m0007-5p|novel-m0847-5p|novel-m1116-5p|novel-m1429-5p	0.000640137	pi4k2a	PREDICTED: phosphatidylinositol 4-kinase type 2-alpha-like isoform X2 [Salmo salar]	Metabolism;Environmental Information Processing	Global and Overview;Carbohydrate metabolism;Signal transduction	ko01100//Metabolic pathways;ko04070//Phosphatidylinositol signaling system;ko00562//Inositol phosphate metabolism	K13711	-	GO:0003824//catalytic activity;GO:0016740//transferase activity;GO:0016772//transferase activity, transferring phosphorus-containing groups	-
novel_circ_000090	XM_021576689.1	0.679552	4	4	4	novel-m0007-5p|novel-m0847-5p|novel-m1116-5p|novel-m1429-5p	2.09195e-07	RRBP1	PREDICTED: ribosome-binding protein 1-like isoform X3 [Salmo salar]	Genetic Information Processing	Folding, sorting and degradation	ko04141//Protein processing in endoplasmic reticulum	K14000	-	-	-
novel_circ_000090	XM_021577124.1	0.663529	4	4	4	novel-m0007-5p|novel-m0847-5p|novel-m1116-5p|novel-m1429-5p	2.09195e-07	Dnajb9	PREDICTED: dnaJ homolog subfamily B member 9-like [Salmo salar]	-	-	-	-	-	-	-
novel_circ_000090	XM_021577292.1	0.893396	4	4	4	novel-m0007-5p|novel-m0847-5p|novel-m1116-5p|novel-m1429-5p	2.09195e-07	Slc41a2	PREDICTED: solute carrier family 41 member 2-like [Salmo salar]	-	-	-	-	-	GO:0015075//ion transmembrane transporter activity;GO:0005215//transporter activity;GO:0022892//substrate-specific transporter activity;GO:0022857//transmembrane transporter activity;GO:0022891//substrate-specific transmembrane transporter activity	GO:0044699//single-organism process;GO:0006811//ion transport;GO:0006812//cation transport;GO:0044765//single-organism transport;GO:0006810//transport;GO:1902578//single-organism localization;GO:0051179//localization;GO:0051234//establishment of localization
novel_circ_000090	XM_021577994.1	0.892828	4	5	4	novel-m0007-5p|novel-m0847-5p|novel-m1116-5p|novel-m1429-5p	1.04597e-06	DNAJC3	PREDICTED: dnaJ homolog subfamily C member 3-like [Salmo salar]	Human Diseases;Genetic Information Processing	Folding, sorting and degradation;Infectious diseases	ko04141//Protein processing in endoplasmic reticulum;ko05164//Influenza A	K09523	-	-	-
novel_circ_000090	XM_021579691.1	0.735292	4	4	4	novel-m0007-5p|novel-m0847-5p|novel-m1116-5p|novel-m1429-5p	2.09195e-07	tbccd1	PREDICTED: TBCC domain-containing protein 1 [Salmo salar]	-	-	-	-	-	GO:0005488//binding;GO:0005515//protein binding;GO:0008092//cytoskeletal protein binding	GO:0016043//cellular component organization;GO:0009987//cellular process;GO:0006996//organelle organization;GO:0071840//cellular component organization or biogenesis
novel_circ_000090	XM_021580280.1	0.874611	4	5	4	novel-m0007-5p|novel-m0847-5p|novel-m1116-5p|novel-m1429-5p	1.04597e-06	zfp36l2-B	PREDICTED: zinc finger protein 36, C3H1 type-like 2-A [Salmo salar]	-	-	-	-	-	-	-
novel_circ_000090	XM_021581163.1	0.580075	4	5	4	novel-m0007-5p|novel-m0847-5p|novel-m1116-5p|novel-m1429-5p	1.04597e-06	ARF4	PREDICTED: ADP-ribosylation factor 4-like [Salmo salar]	-	-	-	-	GO:0031982//vesicle;GO:0043229//intracellular organelle;GO:0071944//cell periphery;GO:0044444//cytoplasmic part;GO:0005886//plasma membrane;GO:0044463//cell projection part;GO:0043227//membrane-bounded organelle;GO:0005622//intracellular;GO:0031988//membrane-bounded vesicle;GO:0044424//intracellular part;GO:0005737//cytoplasm;GO:0098589//membrane region;GO:0042995//cell projection;GO:0016020//mem…	GO:0036094//small molecule binding;GO:0001882//nucleoside binding;GO:0032550//purine ribonucleoside binding;GO:0005488//binding;GO:1901363//heterocyclic compound binding;GO:0097159//organic cyclic compound binding;GO:0097367//carbohydrate derivative binding;GO:0032549//ribonucleoside binding;GO:0001883//purine nucleoside binding	GO:0009058//biosynthetic process;GO:0005975//carbohydrate metabolic process;GO:0006355//regulation of transcription, DNA-templated;GO:0051345//positive regulation of hydrolase activity;GO:0044260//cellular macromolecule metabolic process;GO:0009987//cellular process;GO:1901137//carbohydrate derivative biosynthetic process;GO:0008104//protein localization;GO:0051179//localization;GO:0080090//regul…
novel_circ_000090	XM_021582390.1	0.778359	4	5	4	novel-m0007-5p|novel-m0847-5p|novel-m1116-5p|novel-m1429-5p	1.04597e-06	Arfip2	PREDICTED: arfaptin-2-like isoform X1 [Salmo salar]	-	-	-	-	-	-	-
novel_circ_000090	XM_021582892.1	0.615333	4	5	4	novel-m0007-5p|novel-m0847-5p|novel-m1116-5p|novel-m1429-5p	1.04597e-06	Nufip2	PREDICTED: nuclear fragile X mental retardation-interacting protein 2-like isoform X1 [Salmo salar]	-	-	-	-	-	-	-
novel_circ_000090	XM_021583587.1	0.852924	4	6	4	novel-m0007-5p|novel-m0847-5p|novel-m1116-5p|novel-m1429-5p	3.13792e-06	HSPA9	PREDICTED: stress-70 protein, mitochondrial-like [Salmo salar]	Genetic Information Processing;Human Diseases	Infectious diseases;Folding, sorting and degradation	ko05152//Tuberculosis;ko03018//RNA degradation	K04043	-	GO:0005488//binding;GO:0005515//protein binding;GO:0032550//purine ribonucleoside binding;GO:0036094//small molecule binding;GO:0001883//purine nucleoside binding;GO:1901363//heterocyclic compound binding;GO:0097367//carbohydrate derivative binding;GO:0097159//organic cyclic compound binding;GO:0001882//nucleoside binding;GO:0032549//ribonucleoside binding	GO:0032501//multicellular organismal process;GO:0048856//anatomical structure development;GO:0032502//developmental process;GO:0044699//single-organism process;GO:0050896//response to stimulus;GO:0044267//cellular protein metabolic process;GO:0044237//cellular metabolic process;GO:0006950//response to stress;GO:0048513//animal organ development;GO:0071704//organic substance metabolic process;GO:0…
novel_circ_000090	XM_021583915.1	0.669873	4	6	4	novel-m0007-5p|novel-m0847-5p|novel-m1116-5p|novel-m1429-5p	3.13792e-06	SESN3	PREDICTED: sestrin-3-like [Salmo salar]	Organismal Systems;Cellular Processes	Cell growth and death;Aging	ko04211//Longevity regulating pathway - mammal;ko04115//p53 signaling pathway	K10141	-	-	-
novel_circ_000090	XM_021584161.1	0.781005	4	7	4	novel-m0007-5p|novel-m0847-5p|novel-m1116-5p|novel-m1429-5p	7.32182e-06	TMEM33	PREDICTED: transmembrane protein 33-like [Salmo salar]	-	-	-	-	GO:0031224//intrinsic component of membrane;GO:0044425//membrane part;GO:0016020//membrane	-	-
novel_circ_000090	XM_021585162.1	0.86551	4	6	4	novel-m0007-5p|novel-m0847-5p|novel-m1116-5p|novel-m1429-5p	3.13792e-06	Ppp1r13b	PREDICTED: apoptosis-stimulating of p53 protein 1-like isoform X5 [Salmo salar]	-	-	-	-	-	-	-
novel_circ_000090	XM_021586199.1	0.701298	4	5	4	novel-m0007-5p|novel-m0847-5p|novel-m1116-5p|novel-m1429-5p	1.04597e-06	CHN2	PREDICTED: beta-chimaerin [Esox lucius]	-	-	-	-	-	GO:0005488//binding;GO:0043167//ion binding;GO:0043169//cation binding	GO:0044763//single-organism cellular process;GO:0023052//signaling;GO:0009987//cellular process;GO:0050896//response to stimulus;GO:0065007//biological regulation;GO:0007165//signal transduction;GO:0044700//single organism signaling;GO:0050789//regulation of biological process;GO:0051716//cellular response to stimulus;GO:0050794//regulation of cellular process;GO:0007154//cell communication;GO:00…
novel_circ_000090	XM_021586425.1	0.879508	4	7	4	novel-m0007-5p|novel-m0847-5p|novel-m1116-5p|novel-m1429-5p	7.32182e-06	slc39a13	PREDICTED: zinc transporter ZIP13-like isoform X3 [Salmo salar]	-	-	-	-	-	GO:0005215//transporter activity;GO:0022890//inorganic cation transmembrane transporter activity;GO:0022857//transmembrane transporter activity;GO:0015075//ion transmembrane transporter activity;GO:0008324//cation transmembrane transporter activity;GO:0022892//substrate-specific transporter activity;GO:0022891//substrate-specific transmembrane transporter activity	GO:0006812//cation transport;GO:0051179//localization;GO:0044763//single-organism cellular process;GO:0044765//single-organism transport;GO:0009987//cellular process;GO:0051234//establishment of localization;GO:0006811//ion transport;GO:1902578//single-organism localization;GO:0006810//transport;GO:0044699//single-organism process
novel_circ_000090	XM_021587427.1	0.870728	4	6	4	novel-m0007-5p|novel-m0847-5p|novel-m1116-5p|novel-m1429-5p	3.13792e-06	SLC1A5	PREDICTED: neutral amino acid transporter B(0) [Salmo salar]	Human Diseases;Organismal Systems	Digestive system;Cancers	ko04974//Protein digestion and absorption;ko05230//Central carbon metabolism in cancer	K05616	GO:0044425//membrane part;GO:0031224//intrinsic component of membrane;GO:0016020//membrane	GO:0046943//carboxylic acid transmembrane transporter activity;GO:0022892//substrate-specific transporter activity;GO:0005310//dicarboxylic acid transmembrane transporter activity;GO:0022857//transmembrane transporter activity;GO:0008514//organic anion transmembrane transporter activity;GO:0015291//secondary active transmembrane transporter activity;GO:0022891//substrate-specific transmembrane tr…	GO:0015711//organic anion transport;GO:0044765//single-organism transport;GO:0009987//cellular process;GO:0044763//single-organism cellular process;GO:0044699//single-organism process;GO:0006811//ion transport;GO:0006810//transport;GO:0051179//localization;GO:0046942//carboxylic acid transport;GO:0006820//anion transport;GO:1902578//single-organism localization;GO:0015849//organic acid transport;…
novel_circ_000090	XM_021588579.1	0.840776	4	4	4	novel-m0007-5p|novel-m0847-5p|novel-m1116-5p|novel-m1429-5p	2.09195e-07	GLUL	glutamine synthetase [Oncorhynchus mykiss]	Metabolism;Organismal Systems	Amino acid metabolism;Energy metabolism;Global and Overview;Carbohydrate metabolism;Nervous system	ko01100//Metabolic pathways;ko04724//Glutamatergic synapse;ko04727//GABAergic synapse;ko01230//Biosynthesis of amino acids;ko00250//Alanine, aspartate and glutamate metabolism;ko00630//Glyoxylate and dicarboxylate metabolism;ko00220//Arginine biosynthesis;ko00910//Nitrogen metabolism	K01915	-	GO:0036094//small molecule binding;GO:1901363//heterocyclic compound binding;GO:0016874//ligase activity;GO:0001883//purine nucleoside binding;GO:0005488//binding;GO:0001882//nucleoside binding;GO:0016211//ammonia ligase activity;GO:0032550//purine ribonucleoside binding;GO:0016880//acid-ammonia (or amide) ligase activity;GO:0003824//catalytic activity;GO:0097159//organic cyclic compound binding;…	GO:1901564//organonitrogen compound metabolic process;GO:0043436//oxoacid metabolic process;GO:0044699//single-organism process;GO:0006807//nitrogen compound metabolic process;GO:0044710//single-organism metabolic process;GO:0009987//cellular process;GO:0044281//small molecule metabolic process;GO:0008152//metabolic process;GO:0019752//carboxylic acid metabolic process;GO:0006082//organic acid me…
novel_circ_000090	XM_021589659.1	0.982409	4	4	4	novel-m0007-5p|novel-m0847-5p|novel-m1116-5p|novel-m1429-5p	2.09195e-07	ASPH	PREDICTED: aspartyl/asparaginyl beta-hydroxylase-like isoform X2 [Salmo salar]	-	-	-	-	-	-	-
novel_circ_000090	XM_021590795.1	0.792035	4	5	4	novel-m0007-5p|novel-m0847-5p|novel-m1116-5p|novel-m1429-5p	1.04597e-06	ATP2A2	PREDICTED: sarcoplasmic/endoplasmic reticulum calcium ATPase 2 [Salmo salar]	Human Diseases;Organismal Systems;Environmental Information Processing	Circulatory system;Neurodegenerative diseases;Cardiovascular diseases;Endocrine system;Digestive system;Signal transduction	ko04024//cAMP signaling pathway;ko04020//Calcium signaling pathway;ko04261//Adrenergic signaling in cardiomyocytes;ko04022//cGMP - PKG signaling pathway;ko05010//Alzheimer's disease;ko04919//Thyroid hormone signaling pathway;ko05414//Dilated cardiomyopathy (DCM);ko05410//Hypertrophic cardiomyopathy (HCM);ko04972//Pancreatic secretion;ko04260//Cardiac muscle contraction;ko05412//Arrhythmogenic rig…	K05853	-	-	-
novel_circ_000090	XM_021592433.1	0.624377	4	5	4	novel-m0007-5p|novel-m0847-5p|novel-m1116-5p|novel-m1429-5p	1.04597e-06	--	PREDICTED: LYRIC protein isoform X2 [Salmo salar]	-	-	-	-	-	-	-
novel_circ_000090	XM_021597817.1	0.707764	4	6	4	novel-m0007-5p|novel-m0847-5p|novel-m1116-5p|novel-m1429-5p	3.13792e-06	Irs2	PREDICTED: insulin receptor substrate 2-like [Salmo salar]	Environmental Information Processing;Cellular Processes;Organismal Systems;Human Diseases	Aging;Transport and catabolism;Signal transduction;Endocrine and metabolic diseases;Cancers;Endocrine system	ko04022//cGMP - PKG signaling pathway;ko04910//Insulin signaling pathway;ko05206//MicroRNAs in cancer;ko04068//FoxO signaling pathway;ko04140//Regulation of autophagy;ko04152//AMPK signaling pathway;ko04932//Non-alcoholic fatty liver disease (NAFLD);ko04931//Insulin resistance;ko04211//Longevity regulating pathway - mammal;ko04920//Adipocytokine signaling pathway;ko04923//Regulation of lipolysis …	K07187	-	-	-
novel_circ_000090	XM_021598238.1	0.604255	4	4	4	novel-m0007-5p|novel-m0847-5p|novel-m1116-5p|novel-m1429-5p	2.09195e-07	RGMA	PREDICTED: repulsive guidance molecule A-like [Salmo salar]	-	-	-	-	-	-	-
novel_circ_000090	XM_021598372.1	0.73809	4	5	4	novel-m0007-5p|novel-m0847-5p|novel-m1116-5p|novel-m1429-5p	1.04597e-06	hsp90ab1	heat shock 90kDa protein 1 beta isoform b [Oncorhynchus mykiss]	Organismal Systems;Environmental Information Processing;Human Diseases;Genetic Information Processing	Folding, sorting and degradation;Cancers;Signal transduction;Endocrine system;Immune system	ko05200//Pathways in cancer;ko04151//PI3K-Akt signaling pathway;ko04141//Protein processing in endoplasmic reticulum;ko04621//NOD-like receptor signaling pathway;ko04915//Estrogen signaling pathway;ko05215//Prostate cancer;ko04914//Progesterone-mediated oocyte maturation;ko04612//Antigen processing and presentation	K04079	-	GO:0005488//binding;GO:0005515//protein binding	GO:0043170//macromolecule metabolic process;GO:0044238//primary metabolic process;GO:0044260//cellular macromolecule metabolic process;GO:0050896//response to stimulus;GO:0044237//cellular metabolic process;GO:0008152//metabolic process;GO:0044267//cellular protein metabolic process;GO:0019538//protein metabolic process;GO:0071704//organic substance metabolic process;GO:0009987//cellular process
novel_circ_000090	XM_021600297.1	0.800406	4	7	4	novel-m0007-5p|novel-m0847-5p|novel-m1116-5p|novel-m1429-5p	7.32182e-06	tab2	PREDICTED: TGF-beta-activated kinase 1 and MAP3K7-binding protein 2-like isoform X1 [Salmo salar]	Environmental Information Processing;Organismal Systems;Human Diseases	Immune system;Development;Signal transduction;Infectious diseases	ko04010//MAPK signaling pathway;ko05168//Herpes simplex infection;ko05169//Epstein-Barr virus infection;ko04621//NOD-like receptor signaling pathway;ko04380//Osteoclast differentiation;ko04668//TNF signaling pathway;ko05162//Measles;ko04620//Toll-like receptor signaling pathway;ko05145//Toxoplasmosis;ko04064//NF-kappa B signaling pathway;ko05140//Leishmaniasis	K04404	-	-	-
novel_circ_000090	XM_021601049.1	0.950894	4	5	4	novel-m0007-5p|novel-m0847-5p|novel-m1116-5p|novel-m1429-5p	1.04597e-06	max	PREDICTED: protein max isoform X1 [Salmo salar]	Human Diseases;Environmental Information Processing	Signal transduction;Cancers	ko05200//Pathways in cancer;ko04010//MAPK signaling pathway;ko05202//Transcriptional misregulation in cancers;ko05222//Small cell lung cancer	K04453	-	-	-
novel_circ_000090	XM_021601677.1	0.758315	4	5	4	novel-m0007-5p|novel-m0847-5p|novel-m1116-5p|novel-m1429-5p	1.04597e-06	Rabl6	PREDICTED: rab-like protein 6 isoform X2 [Salmo salar]	-	-	-	-	-	-	-
novel_circ_000090	XM_021602425.1	0.978	4	4	4	novel-m0007-5p|novel-m0847-5p|novel-m1116-5p|novel-m1429-5p	2.09195e-07	cnot1	PREDICTED: CCR4-NOT transcription complex subunit 1 isoform X14 [Salmo salar]	Genetic Information Processing	Folding, sorting and degradation	ko03018//RNA degradation	K12604	-	-	-
novel_circ_000090	XM_021602755.1	0.991021	4	4	4	novel-m0007-5p|novel-m0847-5p|novel-m1116-5p|novel-m1429-5p	2.09195e-07	ANKLE2	PREDICTED: ankyrin repeat and LEM domain-containing protein 2-like [Salmo salar]	-	-	-	-	-	-	-
novel_circ_000090	XM_021605152.1	0.873457	4	4	4	novel-m0007-5p|novel-m0847-5p|novel-m1116-5p|novel-m1429-5p	2.09195e-07	ydjc	PREDICTED: carbohydrate deacetylase [Salmo salar]	-	-	-	-	-	GO:0003824//catalytic activity;GO:0016787//hydrolase activity	GO:0008152//metabolic process;GO:0044238//primary metabolic process
novel_circ_000090	XM_021615050.1	0.862172	4	5	4	novel-m0007-5p|novel-m0847-5p|novel-m1116-5p|novel-m1429-5p	1.04597e-06	--	RING finger protein 182 [Salmo salar]	-	-	-	-	-	GO:0043169//cation binding;GO:0005488//binding;GO:0043167//ion binding	-
novel_circ_000090	XM_021615231.1	0.942286	4	18	4	novel-m0007-5p|novel-m0847-5p|novel-m1116-5p|novel-m1429-5p	0.000640137	ddit4	PREDICTED: DNA damage-inducible transcript 4 protein-like [Salmo salar]	Human Diseases;Cellular Processes;Environmental Information Processing	Transport and catabolism;Cancers;Signal transduction	ko04151//PI3K-Akt signaling pathway;ko05206//MicroRNAs in cancer;ko04150//mTOR signaling pathway;ko04140//Regulation of autophagy	K08270	-	-	-
novel_circ_000090	XM_021615560.1	0.808332	4	7	4	novel-m0007-5p|novel-m0847-5p|novel-m1116-5p|novel-m1429-5p	7.32182e-06	Vgll4	PREDICTED: transcription cofactor vestigial-like protein 4 isoform X1 [Salmo salar]	-	-	-	-	-	-	-
novel_circ_000090	XM_021615610.1	0.629985	4	19	4	novel-m0007-5p|novel-m0847-5p|novel-m1116-5p|novel-m1429-5p	0.00081084	PTGES3	Prostaglandin E synthase 3 [Oncorhynchus mykiss]	Metabolism	Global and Overview;Lipid metabolism	ko01100//Metabolic pathways;ko00590//Arachidonic acid metabolism	K15730	-	-	-
novel_circ_000090	XM_021619027.1	0.874703	4	6	4	novel-m0007-5p|novel-m0847-5p|novel-m1116-5p|novel-m1429-5p	3.13792e-06	DNAJA1	PREDICTED: dnaJ homolog subfamily A member 1-like [Salmo salar]	Genetic Information Processing	Folding, sorting and degradation	ko04141//Protein processing in endoplasmic reticulum	K09502	-	GO:0005515//protein binding;GO:0005488//binding;GO:0043167//ion binding;GO:0043169//cation binding	GO:0009987//cellular process;GO:0044267//cellular protein metabolic process;GO:0044237//cellular metabolic process;GO:0044238//primary metabolic process;GO:0008152//metabolic process;GO:0043170//macromolecule metabolic process;GO:0044260//cellular macromolecule metabolic process;GO:0006950//response to stress;GO:0071704//organic substance metabolic process;GO:0019538//protein metabolic process;GO…
novel_circ_000090	XM_021619136.1	0.663544	4	7	4	novel-m0007-5p|novel-m0847-5p|novel-m1116-5p|novel-m1429-5p	7.32182e-06	leng8	PREDICTED: leukocyte receptor cluster member 8 homolog [Salmo salar]	-	-	-	-	-	-	-
novel_circ_000090	XM_021619249.1	0.925019	4	4	4	novel-m0007-5p|novel-m0847-5p|novel-m1116-5p|novel-m1429-5p	2.09195e-07	CCDC86	PREDICTED: coiled-coil domain-containing protein 86-like [Salmo salar]	-	-	-	-	-	-	-
novel_circ_000090	XM_021620866.1	0.659758	4	6	4	novel-m0007-5p|novel-m0847-5p|novel-m1116-5p|novel-m1429-5p	3.13792e-06	fem1c	PREDICTED: protein fem-1 homolog C-like [Salmo salar]	-	-	-	-	-	-	-
novel_circ_000090	XM_021621550.1	0.696417	4	5	4	novel-m0007-5p|novel-m0847-5p|novel-m1116-5p|novel-m1429-5p	1.04597e-06	Dbnl	PREDICTED: drebrin-like protein isoform X1 [Salmo salar]	-	-	-	-	-	-	-
novel_circ_000090	XM_021622619.1	0.588806	4	4	4	novel-m0007-5p|novel-m0847-5p|novel-m1116-5p|novel-m1429-5p	2.09195e-07	Sema4d	PREDICTED: semaphorin-4D isoform X5 [Salmo salar]	Organismal Systems	Development	ko04360//Axon guidance	K06521	-	-	-
novel_circ_000090	XM_021623052.1	0.760708	4	8	4	novel-m0007-5p|novel-m0847-5p|novel-m1116-5p|novel-m1429-5p	1.46436e-05	tmem120b	PREDICTED: transmembrane protein 120B [Salmo salar]	-	-	-	-	-	-	-
novel_circ_000090	XM_021624280.1	0.737772	4	5	4	novel-m0007-5p|novel-m0847-5p|novel-m1116-5p|novel-m1429-5p	1.04597e-06	mknk1	PREDICTED: MAP kinase-interacting serine/threonine-protein kinase 1-like isoform X1 [Salmo salar]	Environmental Information Processing;Organismal Systems	Endocrine system;Signal transduction	ko04010//MAPK signaling pathway;ko04910//Insulin signaling pathway;ko04066//HIF-1 signaling pathway	K04372	-	GO:1901363//heterocyclic compound binding;GO:0016772//transferase activity, transferring phosphorus-containing groups;GO:0032549//ribonucleoside binding;GO:0097159//organic cyclic compound binding;GO:0036094//small molecule binding;GO:0032550//purine ribonucleoside binding;GO:0001883//purine nucleoside binding;GO:0016740//transferase activity;GO:0016301//kinase activity;GO:0005488//binding;GO:009…	GO:0043412//macromolecule modification;GO:0044238//primary metabolic process;GO:0043170//macromolecule metabolic process;GO:0044267//cellular protein metabolic process;GO:0044237//cellular metabolic process;GO:0071704//organic substance metabolic process;GO:0044260//cellular macromolecule metabolic process;GO:0009987//cellular process;GO:0019538//protein metabolic process;GO:0008152//metabolic pr…
novel_circ_000090	XM_021624494.1	0.861172	4	5	4	novel-m0007-5p|novel-m0847-5p|novel-m1116-5p|novel-m1429-5p	1.04597e-06	colgalt1	PREDICTED: procollagen galactosyltransferase 1-like [Salmo salar]	Metabolism	Amino acid metabolism;Glycan biosynthesis and metabolism	ko00310//Lysine degradation;ko00514//Other types of O-glycan biosynthesis	K11703	-	-	-
novel_circ_000090	XM_021624891.1	0.740739	4	7	4	novel-m0007-5p|novel-m0847-5p|novel-m1116-5p|novel-m1429-5p	7.32182e-06	ARF2	PREDICTED: ADP-ribosylation factor 2 [Esox lucius]	Human Diseases;Cellular Processes;Environmental Information Processing	Transport and catabolism;Infectious diseases;Signal transduction	ko04144//Endocytosis;ko04072//Phospholipase D signaling pathway;ko05134//Legionellosis;ko05110//Vibrio cholerae infection	K07937	GO:0005623//cell;GO:0044424//intracellular part;GO:0043231//intracellular membrane-bounded organelle;GO:0005622//intracellular;GO:0043227//membrane-bounded organelle;GO:0043226//organelle;GO:0044464//cell part;GO:0043229//intracellular organelle	GO:0005488//binding;GO:1901363//heterocyclic compound binding;GO:0032549//ribonucleoside binding;GO:0097367//carbohydrate derivative binding;GO:0097159//organic cyclic compound binding;GO:0001883//purine nucleoside binding;GO:0001882//nucleoside binding;GO:0032550//purine ribonucleoside binding;GO:0036094//small molecule binding	GO:0008104//protein localization;GO:0051234//establishment of localization;GO:0050896//response to stimulus;GO:0065007//biological regulation;GO:0033036//macromolecule localization;GO:0023052//signaling;GO:0051716//cellular response to stimulus;GO:0007165//signal transduction;GO:0044699//single-organism process;GO:0044700//single organism signaling;GO:0007154//cell communication;GO:0035556//intra…
novel_circ_000090	XM_021625602.1	0.907088	4	4	4	novel-m0007-5p|novel-m0847-5p|novel-m1116-5p|novel-m1429-5p	2.09195e-07	slc35b1	PREDICTED: solute carrier family 35 member B1-like [Salmo salar]	-	-	-	-	GO:0044425//membrane part;GO:0031224//intrinsic component of membrane;GO:0016020//membrane	-	GO:0009987//cellular process;GO:0044699//single-organism process;GO:0044763//single-organism cellular process
novel_circ_000090	XM_021625636.1	0.591385	4	5	4	novel-m0007-5p|novel-m0847-5p|novel-m1116-5p|novel-m1429-5p	1.04597e-06	DNAJB1	DnaJ homolog subfamily B member 1 [Salmo salar]	Genetic Information Processing;Human Diseases	Folding, sorting and degradation;Infectious diseases	ko04141//Protein processing in endoplasmic reticulum;ko05164//Influenza A	K09507	-	GO:0005488//binding;GO:0005515//protein binding	GO:0044260//cellular macromolecule metabolic process;GO:0044237//cellular metabolic process;GO:0044238//primary metabolic process;GO:0044267//cellular protein metabolic process;GO:0009987//cellular process;GO:0019538//protein metabolic process;GO:0071704//organic substance metabolic process;GO:0008152//metabolic process;GO:0043170//macromolecule metabolic process
novel_circ_000098	TCONS_00006147	0.635851	17	18	15	novel-m0026-3p|novel-m0250-3p|novel-m0556-3p|novel-m0737-3p|novel-m0749-3p|novel-m0795-3p|novel-m0912-3p|novel-m0969-3p|novel-m1050-3p|novel-m1187-3p|novel-m1202-3p|novel-m1512-3p|novel-m1553-3p|novel-m1606-3p|novel-m1701-3p	1.8705e-13	Map7d1	XP_014055946.1 PREDICTED: MAP7 domain-containing protein 1-like isoform X5 [Salmo salar]	-	-	-	-	-	-	-
novel_circ_000098	TCONS_00009247	0.792098	17	5	3	novel-m0556-3p|novel-m1415-3p|novel-m1624-3p	0.0291906	Larp1	XP_013979397.1 PREDICTED: la-related protein 1 isoform X4 [Salmo salar]	-	-	-	-	-	-	-
novel_circ_000098	TCONS_00010596	0.883289	17	5	3	novel-m0556-3p|novel-m1415-3p|novel-m1624-3p	0.0291906	jarid2b	XP_012988265.1 PREDICTED: protein Jumonji [Esox lucius]	Cellular Processes	Cellular commiunity	ko04550//Signaling pathways regulating pluripotency of stem cells	K11478	-	-	GO:0009987//cellular process
novel_circ_000098	TCONS_00017796	0.913329	17	22	16	novel-m0026-3p|novel-m0250-3p|novel-m0737-3p|novel-m0749-3p|novel-m0795-3p|novel-m0912-3p|novel-m0969-3p|novel-m1050-3p|novel-m1187-3p|novel-m1202-3p|novel-m1415-3p|novel-m1512-3p|novel-m1553-3p|novel-m1606-3p|novel-m1624-3p|novel-m1701-3p	3.79422e-13	ROCK2	XP_014060083.1 PREDICTED: rho-associated protein kinase 2-like isoform X1 [Salmo salar]	Organismal Systems;Cellular Processes;Environmental Information Processing	Circulatory system;Cellular commiunity;Cell motility;Signal transduction	ko04810//Regulation of actin cytoskeleton;ko04510//Focal adhesion;ko04310//Wnt signaling pathway;ko04270//Vascular smooth muscle contraction	K17388	-	-	-
novel_circ_000098	TCONS_00022888	0.923351	17	18	15	novel-m0026-3p|novel-m0250-3p|novel-m0556-3p|novel-m0737-3p|novel-m0749-3p|novel-m0795-3p|novel-m0912-3p|novel-m0969-3p|novel-m1050-3p|novel-m1187-3p|novel-m1202-3p|novel-m1512-3p|novel-m1553-3p|novel-m1606-3p|novel-m1701-3p	1.8705e-13	Leprel1	XP_014071336.1 PREDICTED: prolyl 3-hydroxylase 2-like [Salmo salar]	-	-	-	-	-	GO:0003824//catalytic activity;GO:0016491//oxidoreductase activity	-
novel_circ_000098	TCONS_00027867	0.738412	17	4	3	novel-m0556-3p|novel-m1415-3p|novel-m1624-3p	0.0130161	Mtmr3	XP_014027200.1 PREDICTED: myotubularin-related protein 3-like isoform X4 [Salmo salar]	Metabolism;Environmental Information Processing	Signal transduction;Carbohydrate metabolism;Global and Overview	ko01100//Metabolic pathways;ko04070//Phosphatidylinositol signaling system;ko00562//Inositol phosphate metabolism	K18082	-	-	-
novel_circ_000098	TCONS_00045974	0.615264	17	14	14	novel-m0026-3p|novel-m0250-3p|novel-m0737-3p|novel-m0749-3p|novel-m0795-3p|novel-m0912-3p|novel-m0969-3p|novel-m1050-3p|novel-m1187-3p|novel-m1202-3p|novel-m1512-3p|novel-m1553-3p|novel-m1606-3p|novel-m1701-3p	7.41156e-15	USP53	XP_014011314.1 PREDICTED: inactive ubiquitin carboxyl-terminal hydrolase 53-like [Salmo salar]	-	-	-	-	-	-	-
novel_circ_000098	TCONS_00049627	0.520963	17	19	14	novel-m0026-3p|novel-m0250-3p|novel-m0737-3p|novel-m0749-3p|novel-m0795-3p|novel-m0912-3p|novel-m0969-3p|novel-m1050-3p|novel-m1187-3p|novel-m1202-3p|novel-m1512-3p|novel-m1553-3p|novel-m1606-3p|novel-m1701-3p	7.34695e-11	Slamf8	XP_014050885.1 PREDICTED: uncharacterized protein LOC106602656 [Salmo salar]	-	-	-	-	-	-	-
novel_circ_000098	TCONS_00051518	0.736338	17	22	17	novel-m0026-3p|novel-m0250-3p|novel-m0556-3p|novel-m0737-3p|novel-m0749-3p|novel-m0795-3p|novel-m0912-3p|novel-m0969-3p|novel-m1050-3p|novel-m1187-3p|novel-m1202-3p|novel-m1415-3p|novel-m1512-3p|novel-m1553-3p|novel-m1606-3p|novel-m1624-3p|novel-m1701-3p	1.60658e-15	Sptbn1	CDQ63636.1 unnamed protein product [Oncorhynchus mykiss]	-	-	-	-	-	-	-
novel_circ_000098	TCONS_00053366	0.749529	17	18	14	novel-m0026-3p|novel-m0250-3p|novel-m0737-3p|novel-m0749-3p|novel-m0795-3p|novel-m0912-3p|novel-m0969-3p|novel-m1050-3p|novel-m1187-3p|novel-m1202-3p|novel-m1512-3p|novel-m1553-3p|novel-m1606-3p|novel-m1701-3p	1.99747e-11	Nfx1	CDQ81776.1 unnamed protein product [Oncorhynchus mykiss]	-	-	-	-	-	GO:0046872//metal ion binding;GO:0043167//ion binding;GO:0005488//binding;GO:0043169//cation binding	-
novel_circ_000098	TCONS_00056139	0.78537	17	18	14	novel-m0026-3p|novel-m0250-3p|novel-m0737-3p|novel-m0749-3p|novel-m0795-3p|novel-m0912-3p|novel-m0969-3p|novel-m1050-3p|novel-m1187-3p|novel-m1202-3p|novel-m1512-3p|novel-m1553-3p|novel-m1606-3p|novel-m1701-3p	1.99747e-11	ULK1	XP_014015759.1 PREDICTED: serine/threonine-protein kinase ULK1-like isoform X4 [Salmo salar]	Environmental Information Processing;Cellular Processes	Transport and catabolism;Signal transduction	ko04150//mTOR signaling pathway;ko04140//Regulation of autophagy	K08269	-	-	-
novel_circ_000098	TCONS_00060952	0.608175	17	16	15	novel-m0026-3p|novel-m0250-3p|novel-m0556-3p|novel-m0737-3p|novel-m0749-3p|novel-m0795-3p|novel-m0912-3p|novel-m0969-3p|novel-m1050-3p|novel-m1187-3p|novel-m1202-3p|novel-m1512-3p|novel-m1553-3p|novel-m1606-3p|novel-m1701-3p	3.82795e-15	-	CDQ89815.1 unnamed protein product [Oncorhynchus mykiss]	Cellular Processes	Transport and catabolism	ko04140//Regulation of autophagy	K17890	-	-	-
novel_circ_000098	TCONS_00074246	0.877712	17	22	16	novel-m0026-3p|novel-m0250-3p|novel-m0737-3p|novel-m0749-3p|novel-m0795-3p|novel-m0912-3p|novel-m0969-3p|novel-m1050-3p|novel-m1187-3p|novel-m1202-3p|novel-m1415-3p|novel-m1512-3p|novel-m1553-3p|novel-m1606-3p|novel-m1624-3p|novel-m1701-3p	3.79422e-13	DNAJC13	XP_014036387.1 PREDICTED: dnaJ homolog subfamily C member 13-like isoform X5 [Salmo salar]	-	-	-	-	-	-	-
novel_circ_000098	TCONS_00074556	0.570494	17	22	16	novel-m0026-3p|novel-m0250-3p|novel-m0737-3p|novel-m0749-3p|novel-m0795-3p|novel-m0912-3p|novel-m0969-3p|novel-m1050-3p|novel-m1187-3p|novel-m1202-3p|novel-m1415-3p|novel-m1512-3p|novel-m1553-3p|novel-m1606-3p|novel-m1624-3p|novel-m1701-3p	3.79422e-13	PCYT1A	CDQ72174.1 unnamed protein product [Oncorhynchus mykiss]	Metabolism	Global and Overview;Lipid metabolism	ko01100//Metabolic pathways;ko00564//Glycerophospholipid metabolism	K00968	GO:0016020//membrane;GO:0044444//cytoplasmic part;GO:0005623//cell;GO:0043226//organelle;GO:0044464//cell part;GO:0031090//organelle membrane;GO:0043227//membrane-bounded organelle;GO:0044422//organelle part;GO:0044424//intracellular part;GO:0005737//cytoplasm;GO:0005622//intracellular	-	GO:0009058//biosynthetic process;GO:0008152//metabolic process;GO:0006066//alcohol metabolic process;GO:1901617//organic hydroxy compound biosynthetic process;GO:1901615//organic hydroxy compound metabolic process;GO:0046165//alcohol biosynthetic process;GO:0044710//single-organism metabolic process;GO:0044283//small molecule biosynthetic process;GO:0044699//single-organism process;GO:1901576//or…
novel_circ_000098	TCONS_00075706	0.816829	17	24	14	novel-m0026-3p|novel-m0250-3p|novel-m0737-3p|novel-m0749-3p|novel-m0795-3p|novel-m0912-3p|novel-m0969-3p|novel-m1050-3p|novel-m1187-3p|novel-m1202-3p|novel-m1512-3p|novel-m1553-3p|novel-m1606-3p|novel-m1701-3p	1.04708e-08	ARFGEF1	XP_014036855.1 PREDICTED: brefeldin A-inhibited guanine nucleotide-exchange protein 1-like isoform X1 [Salmo salar]	Cellular Processes	Transport and catabolism	ko04144//Endocytosis	K18442	-	-	-
novel_circ_000098	TCONS_00080121	0.924514	17	16	15	novel-m0026-3p|novel-m0250-3p|novel-m0556-3p|novel-m0737-3p|novel-m0749-3p|novel-m0795-3p|novel-m0912-3p|novel-m0969-3p|novel-m1050-3p|novel-m1187-3p|novel-m1202-3p|novel-m1512-3p|novel-m1553-3p|novel-m1606-3p|novel-m1701-3p	3.82795e-15	KIF20B	CDQ61413.1 unnamed protein product [Oncorhynchus mykiss]	-	-	-	-	-	-	-
novel_circ_000098	TCONS_00089526	0.777111	17	3	3	novel-m0556-3p|novel-m1415-3p|novel-m1624-3p	0.00362744	filip1l	XP_014006299.1 PREDICTED: filamin A-interacting protein 1-like isoform X2 [Salmo salar]	-	-	-	-	-	-	-
novel_circ_000098	TCONS_00091096	0.902957	17	21	15	novel-m0026-3p|novel-m0250-3p|novel-m0556-3p|novel-m0737-3p|novel-m0749-3p|novel-m0795-3p|novel-m0912-3p|novel-m0969-3p|novel-m1050-3p|novel-m1187-3p|novel-m1202-3p|novel-m1512-3p|novel-m1553-3p|novel-m1606-3p|novel-m1701-3p	1.16452e-11	YRK	XP_014033644.1 PREDICTED: proto-oncogene tyrosine-protein kinase Yrk-like isoform X1 [Salmo salar]	-	-	-	-	-	GO:0036094//small molecule binding;GO:1901363//heterocyclic compound binding;GO:0097367//carbohydrate derivative binding;GO:0016301//kinase activity;GO:0016773//phosphotransferase activity, alcohol group as acceptor;GO:0032550//purine ribonucleoside binding;GO:0001882//nucleoside binding;GO:0016740//transferase activity;GO:0097159//organic cyclic compound binding;GO:0004672//protein kinase activi…	GO:0050896//response to stimulus;GO:0044237//cellular metabolic process;GO:0006468//protein phosphorylation;GO:0006793//phosphorus metabolic process;GO:0071704//organic substance metabolic process;GO:0006952//defense response;GO:0044260//cellular macromolecule metabolic process;GO:0043412//macromolecule modification;GO:0019538//protein metabolic process;GO:0036211//protein modification process;GO…
novel_circ_000098	TCONS_00091848	0.529043	17	16	15	novel-m0026-3p|novel-m0250-3p|novel-m0556-3p|novel-m0737-3p|novel-m0749-3p|novel-m0795-3p|novel-m0912-3p|novel-m0969-3p|novel-m1050-3p|novel-m1187-3p|novel-m1202-3p|novel-m1512-3p|novel-m1553-3p|novel-m1606-3p|novel-m1701-3p	3.82795e-15	Arhgef38	XP_014065099.1 PREDICTED: rho guanine nucleotide exchange factor 38 [Salmo salar]	-	-	-	-	-	-	-
novel_circ_000098	TCONS_00097419	0.844528	17	23	15	novel-m0026-3p|novel-m0250-3p|novel-m0556-3p|novel-m0737-3p|novel-m0749-3p|novel-m0795-3p|novel-m0912-3p|novel-m0969-3p|novel-m1050-3p|novel-m1187-3p|novel-m1202-3p|novel-m1512-3p|novel-m1553-3p|novel-m1606-3p|novel-m1701-3p	1.00574e-10	Bhlha15	XP_014035199.1 PREDICTED: serine/threonine-protein kinase LMTK2-like [Salmo salar]	-	-	-	-	-	-	GO:0044767//single-organism developmental process;GO:0044699//single-organism process;GO:0032502//developmental process
novel_circ_000098	TCONS_00098345	0.611756	17	15	14	novel-m0026-3p|novel-m0250-3p|novel-m0737-3p|novel-m0749-3p|novel-m0795-3p|novel-m0912-3p|novel-m0969-3p|novel-m1050-3p|novel-m1187-3p|novel-m1202-3p|novel-m1512-3p|novel-m1553-3p|novel-m1606-3p|novel-m1701-3p	1.07753e-13	PPFIBP1	CDQ77125.1 unnamed protein product [Oncorhynchus mykiss]	-	-	-	-	-	-	-
novel_circ_000098	TCONS_00102551	0.738532	17	17	15	novel-m0026-3p|novel-m0250-3p|novel-m0556-3p|novel-m0737-3p|novel-m0749-3p|novel-m0795-3p|novel-m0912-3p|novel-m0969-3p|novel-m1050-3p|novel-m1187-3p|novel-m1202-3p|novel-m1512-3p|novel-m1553-3p|novel-m1606-3p|novel-m1701-3p	3.18526e-14	CASK	XP_014019965.1 PREDICTED: peripheral plasma membrane protein CASK isoform X16 [Salmo salar]	Cellular Processes	Cellular commiunity	ko04530//Tight junction	K06103	-	-	-
novel_circ_000098	TCONS_00105386	0.820826	17	18	15	novel-m0026-3p|novel-m0250-3p|novel-m0556-3p|novel-m0737-3p|novel-m0749-3p|novel-m0795-3p|novel-m0912-3p|novel-m0969-3p|novel-m1050-3p|novel-m1187-3p|novel-m1202-3p|novel-m1512-3p|novel-m1553-3p|novel-m1606-3p|novel-m1701-3p	1.8705e-13	-	XP_014060896.1 PREDICTED: pro-neuregulin-3, membrane-bound isoform-like isoform X1 [Salmo salar]	Environmental Information Processing	Signal transduction	ko04012//ErbB signaling pathway	K05457	-	-	-
novel_circ_000098	TCONS_00106373	0.925301	17	17	14	novel-m0026-3p|novel-m0250-3p|novel-m0737-3p|novel-m0749-3p|novel-m0795-3p|novel-m0912-3p|novel-m0969-3p|novel-m1050-3p|novel-m1187-3p|novel-m1202-3p|novel-m1512-3p|novel-m1553-3p|novel-m1606-3p|novel-m1701-3p	4.5843e-12	Snap25	CDQ62873.1 unnamed protein product [Oncorhynchus mykiss]	-	-	-	-	-	-	-
novel_circ_000098	TCONS_00107685	0.603986	17	19	15	novel-m0026-3p|novel-m0250-3p|novel-m0556-3p|novel-m0737-3p|novel-m0749-3p|novel-m0795-3p|novel-m0912-3p|novel-m0969-3p|novel-m1050-3p|novel-m1187-3p|novel-m1202-3p|novel-m1512-3p|novel-m1553-3p|novel-m1606-3p|novel-m1701-3p	8.69381e-13	HIP1	XP_014069336.1 PREDICTED: huntingtin-interacting protein 1-like isoform X2 [Salmo salar]	-	-	-	-	-	-	-
novel_circ_000098	TCONS_00115880	0.86215	17	22	15	novel-m0026-3p|novel-m0250-3p|novel-m0556-3p|novel-m0737-3p|novel-m0749-3p|novel-m0795-3p|novel-m0912-3p|novel-m0969-3p|novel-m1050-3p|novel-m1187-3p|novel-m1202-3p|novel-m1512-3p|novel-m1553-3p|novel-m1606-3p|novel-m1701-3p	3.57861e-11	RAP1GAP2	XP_014017689.1 PREDICTED: rap1 GTPase-activating protein 2-like isoform X1 [Salmo salar]	-	-	-	-	-	-	-
novel_circ_000098	TCONS_00120549	0.682085	17	24	17	novel-m0026-3p|novel-m0250-3p|novel-m0556-3p|novel-m0737-3p|novel-m0749-3p|novel-m0795-3p|novel-m0912-3p|novel-m0969-3p|novel-m1050-3p|novel-m1187-3p|novel-m1202-3p|novel-m1415-3p|novel-m1512-3p|novel-m1553-3p|novel-m1606-3p|novel-m1624-3p|novel-m1701-3p	2.11151e-14	EIF4G1	XP_014046328.1 PREDICTED: eukaryotic translation initiation factor 4 gamma 1 [Salmo salar]	Genetic Information Processing	Translation	ko03013//RNA transport	K03260	-	-	-
novel_circ_000098	TCONS_00120917	0.556908	17	16	14	novel-m0026-3p|novel-m0250-3p|novel-m0737-3p|novel-m0749-3p|novel-m0795-3p|novel-m0912-3p|novel-m0969-3p|novel-m1050-3p|novel-m1187-3p|novel-m1202-3p|novel-m1512-3p|novel-m1553-3p|novel-m1606-3p|novel-m1701-3p	8.35225e-13	Yme1l1	XP_014044698.1 PREDICTED: ATP-dependent zinc metalloprotease YME1L1-like isoform X1 [Salmo salar]	-	-	-	-	-	GO:0001883//purine nucleoside binding;GO:0097159//organic cyclic compound binding;GO:0097367//carbohydrate derivative binding;GO:0001882//nucleoside binding;GO:0036094//small molecule binding;GO:0032549//ribonucleoside binding;GO:1901363//heterocyclic compound binding;GO:0005488//binding;GO:0032550//purine ribonucleoside binding	GO:0043170//macromolecule metabolic process;GO:0044238//primary metabolic process;GO:0008152//metabolic process;GO:0019538//protein metabolic process;GO:0071704//organic substance metabolic process
novel_circ_000098	XM_021560109.1	0.934671	17	18	16	novel-m0026-3p|novel-m0250-3p|novel-m0737-3p|novel-m0749-3p|novel-m0795-3p|novel-m0912-3p|novel-m0969-3p|novel-m1050-3p|novel-m1187-3p|novel-m1202-3p|novel-m1415-3p|novel-m1512-3p|novel-m1553-3p|novel-m1606-3p|novel-m1624-3p|novel-m1701-3p	8.13175e-16	sgk1	PREDICTED: serine/threonine-protein kinase Sgk1-like [Salmo salar]	Environmental Information Processing;Organismal Systems	Excretory system;Signal transduction	ko04151//PI3K-Akt signaling pathway;ko04068//FoxO signaling pathway;ko04150//mTOR signaling pathway;ko04960//Aldosterone-regulated sodium reabsorption	K13302	-	GO:0005543//phospholipid binding;GO:0016772//transferase activity, transferring phosphorus-containing groups;GO:0003824//catalytic activity;GO:0043167//ion binding;GO:0016301//kinase activity;GO:1901363//heterocyclic compound binding;GO:0016740//transferase activity;GO:0032550//purine ribonucleoside binding;GO:0043168//anion binding;GO:0097367//carbohydrate derivative binding;GO:0008289//lipid bi…	GO:0044238//primary metabolic process;GO:0044237//cellular metabolic process;GO:0071704//organic substance metabolic process;GO:0006796//phosphate-containing compound metabolic process;GO:0044260//cellular macromolecule metabolic process;GO:0036211//protein modification process;GO:0008152//metabolic process;GO:0043412//macromolecule modification;GO:0009987//cellular process;GO:0006464//cellular p…
novel_circ_000098	XM_021561915.1	0.750263	17	14	14	novel-m0026-3p|novel-m0250-3p|novel-m0737-3p|novel-m0749-3p|novel-m0795-3p|novel-m0912-3p|novel-m0969-3p|novel-m1050-3p|novel-m1187-3p|novel-m1202-3p|novel-m1512-3p|novel-m1553-3p|novel-m1606-3p|novel-m1701-3p	7.41156e-15	Kiaa0319l	PREDICTED: dyslexia-associated protein KIAA0319-like protein homolog isoform X2 [Salmo salar]	-	-	-	-	-	-	-
novel_circ_000098	XM_021562652.1	0.672379	17	15	15	novel-m0026-3p|novel-m0250-3p|novel-m0556-3p|novel-m0737-3p|novel-m0749-3p|novel-m0795-3p|novel-m0912-3p|novel-m0969-3p|novel-m1050-3p|novel-m1187-3p|novel-m1202-3p|novel-m1512-3p|novel-m1553-3p|novel-m1606-3p|novel-m1701-3p	2.44337e-16	EEF1E1	PREDICTED: eukaryotic translation elongation factor 1 epsilon-1 [Salmo salar]	-	-	-	-	-	-	GO:0071704//organic substance metabolic process;GO:0044237//cellular metabolic process;GO:0044260//cellular macromolecule metabolic process;GO:0044249//cellular biosynthetic process;GO:0008152//metabolic process;GO:0009058//biosynthetic process;GO:1901576//organic substance biosynthetic process;GO:0009987//cellular process;GO:0043170//macromolecule metabolic process;GO:0009059//macromolecule bios…
novel_circ_000098	XM_021563586.1	0.83229	17	3	3	novel-m0556-3p|novel-m1415-3p|novel-m1624-3p	0.00362744	PDE3A	PREDICTED: cGMP-inhibited 3',5'-cyclic phosphodiesterase A-like isoform X1 [Salmo salar]	Human Diseases;Metabolism;Environmental Information Processing;Organismal Systems	Substance dependence;Endocrine system;Nucleotide metabolism;Signal transduction	ko04024//cAMP signaling pathway;ko04022//cGMP - PKG signaling pathway;ko00230//Purine metabolism;ko05032//Morphine addiction;ko04924//Renin secretion	K19021	-	GO:0016787//hydrolase activity;GO:0005488//binding;GO:0042578//phosphoric ester hydrolase activity;GO:0016788//hydrolase activity, acting on ester bonds;GO:0043167//ion binding;GO:0043169//cation binding;GO:0003824//catalytic activity	GO:0050794//regulation of cellular process;GO:0065007//biological regulation;GO:0050789//regulation of biological process
novel_circ_000098	XM_021569231.1	0.714493	17	15	14	novel-m0026-3p|novel-m0250-3p|novel-m0737-3p|novel-m0749-3p|novel-m0795-3p|novel-m0912-3p|novel-m0969-3p|novel-m1050-3p|novel-m1187-3p|novel-m1202-3p|novel-m1512-3p|novel-m1553-3p|novel-m1606-3p|novel-m1701-3p	1.07753e-13	IP6K2	PREDICTED: inositol hexakisphosphate kinase 2-like [Salmo salar]	Environmental Information Processing	Signal transduction	ko04070//Phosphatidylinositol signaling system	K07756	-	GO:0016772//transferase activity, transferring phosphorus-containing groups;GO:0016740//transferase activity;GO:0003824//catalytic activity	GO:0044237//cellular metabolic process;GO:0008152//metabolic process;GO:0006796//phosphate-containing compound metabolic process;GO:0006793//phosphorus metabolic process;GO:0009987//cellular process
novel_circ_000098	XM_021571498.1	0.97631	17	2	2	novel-m1415-3p|novel-m1624-3p	0.0249084	alg11	Asparagine-linked glycosylation protein 11 homolog [Salmo salar]	Metabolism	Glycan biosynthesis and metabolism;Global and Overview	ko01100//Metabolic pathways;ko00510//N-Glycan biosynthesis	K03844	GO:0031224//intrinsic component of membrane;GO:0044425//membrane part;GO:0016020//membrane	GO:0016758//transferase activity, transferring hexosyl groups;GO:0016740//transferase activity;GO:0000030//mannosyltransferase activity;GO:0016757//transferase activity, transferring glycosyl groups;GO:0000026//alpha-1,2-mannosyltransferase activity;GO:0003824//catalytic activity	GO:0008152//metabolic process
novel_circ_000098	XM_021573635.1	0.825144	17	15	14	novel-m0026-3p|novel-m0250-3p|novel-m0737-3p|novel-m0749-3p|novel-m0795-3p|novel-m0912-3p|novel-m0969-3p|novel-m1050-3p|novel-m1187-3p|novel-m1202-3p|novel-m1512-3p|novel-m1553-3p|novel-m1606-3p|novel-m1701-3p	1.07753e-13	MTTP	PREDICTED: microsomal triglyceride transfer protein large subunit-like isoform X2 [Salmo salar]	-	-	-	-	-	GO:0022892//substrate-specific transporter activity;GO:0005215//transporter activity	GO:0044238//primary metabolic process;GO:0048646//anatomical structure formation involved in morphogenesis;GO:0072359//circulatory system development;GO:0009653//anatomical structure morphogenesis;GO:0015711//organic anion transport;GO:0032501//multicellular organismal process;GO:0006811//ion transport;GO:0001568//blood vessel development;GO:0007275//multicellular organism development;GO:0010876/…
novel_circ_000098	XM_021576162.1	0.751611	17	2	2	novel-m1415-3p|novel-m1624-3p	0.0249084	Lmtk2	PREDICTED: serine/threonine-protein kinase LMTK2-like [Salmo salar]	-	-	-	-	-	-	-
novel_circ_000098	XM_021576344.1	0.921292	17	17	14	novel-m0026-3p|novel-m0250-3p|novel-m0737-3p|novel-m0749-3p|novel-m0795-3p|novel-m0912-3p|novel-m0969-3p|novel-m1050-3p|novel-m1187-3p|novel-m1202-3p|novel-m1512-3p|novel-m1553-3p|novel-m1606-3p|novel-m1701-3p	4.5843e-12	zbtb18	PREDICTED: zinc finger and BTB domain-containing protein 18 isoform X1 [Salmo salar]	-	-	-	-	-	-	-
novel_circ_000098	XM_021577523.1	0.629354	17	15	14	novel-m0026-3p|novel-m0250-3p|novel-m0737-3p|novel-m0749-3p|novel-m0795-3p|novel-m0912-3p|novel-m0969-3p|novel-m1050-3p|novel-m1187-3p|novel-m1202-3p|novel-m1512-3p|novel-m1553-3p|novel-m1606-3p|novel-m1701-3p	1.07753e-13	calua	PREDICTED: calumenin-A-like isoform X1 [Salmo salar]	-	-	-	-	GO:0044422//organelle part;GO:0043233//organelle lumen;GO:0005737//cytoplasm;GO:0031982//vesicle;GO:0005623//cell;GO:0005622//intracellular;GO:0005783//endoplasmic reticulum;GO:0044446//intracellular organelle part;GO:0016023//cytoplasmic, membrane-bounded vesicle;GO:0044464//cell part;GO:0043229//intracellular organelle;GO:0044424//intracellular part;GO:0031410//cytoplasmic vesicle;GO:0031988//m…	GO:0043167//ion binding;GO:0043169//cation binding;GO:0005488//binding	-
novel_circ_000098	XM_021577524.1	0.634323	17	15	14	novel-m0026-3p|novel-m0250-3p|novel-m0737-3p|novel-m0749-3p|novel-m0795-3p|novel-m0912-3p|novel-m0969-3p|novel-m1050-3p|novel-m1187-3p|novel-m1202-3p|novel-m1512-3p|novel-m1553-3p|novel-m1606-3p|novel-m1701-3p	1.07753e-13	calua	PREDICTED: calumenin-A-like isoform X1 [Salmo salar]	-	-	-	-	GO:0043233//organelle lumen;GO:0044444//cytoplasmic part;GO:0031982//vesicle;GO:0044464//cell part;GO:0005783//endoplasmic reticulum;GO:0005788//endoplasmic reticulum lumen;GO:0031410//cytoplasmic vesicle;GO:0044424//intracellular part;GO:0043226//organelle;GO:0048770//pigment granule;GO:0043231//intracellular membrane-bounded organelle;GO:0044432//endoplasmic reticulum part;GO:0012505//endomembr…	GO:0043169//cation binding;GO:0043167//ion binding;GO:0005488//binding	-
novel_circ_000098	XM_021577525.1	0.560172	17	15	14	novel-m0026-3p|novel-m0250-3p|novel-m0737-3p|novel-m0749-3p|novel-m0795-3p|novel-m0912-3p|novel-m0969-3p|novel-m1050-3p|novel-m1187-3p|novel-m1202-3p|novel-m1512-3p|novel-m1553-3p|novel-m1606-3p|novel-m1701-3p	1.07753e-13	calua	PREDICTED: calumenin-A-like isoform X1 [Salmo salar]	-	-	-	-	GO:0005623//cell;GO:0031410//cytoplasmic vesicle;GO:0005622//intracellular;GO:0031974//membrane-enclosed lumen;GO:0044446//intracellular organelle part;GO:0005737//cytoplasm;GO:0012505//endomembrane system;GO:0016023//cytoplasmic, membrane-bounded vesicle;GO:0005783//endoplasmic reticulum;GO:0044422//organelle part;GO:0043233//organelle lumen;GO:0043226//organelle;GO:0043227//membrane-bounded org…	GO:0043169//cation binding;GO:0005488//binding;GO:0043167//ion binding	-
novel_circ_000098	XM_021581957.1	0.646479	17	16	14	novel-m0026-3p|novel-m0250-3p|novel-m0737-3p|novel-m0749-3p|novel-m0795-3p|novel-m0912-3p|novel-m0969-3p|novel-m1050-3p|novel-m1187-3p|novel-m1202-3p|novel-m1512-3p|novel-m1553-3p|novel-m1606-3p|novel-m1701-3p	8.35225e-13	TBCB	tubulin-folding cofactor B [Salmo salar]	-	-	-	-	-	-	-
novel_circ_000098	XM_021582572.1	0.797365	17	17	14	novel-m0026-3p|novel-m0250-3p|novel-m0737-3p|novel-m0749-3p|novel-m0795-3p|novel-m0912-3p|novel-m0969-3p|novel-m1050-3p|novel-m1187-3p|novel-m1202-3p|novel-m1512-3p|novel-m1553-3p|novel-m1606-3p|novel-m1701-3p	4.5843e-12	hnf1ba	PREDICTED: hepatocyte nuclear factor 1-beta-A-like isoform X1 [Salmo salar]	Human Diseases	Endocrine and metabolic diseases	ko04950//Maturity onset diabetes of the young	K08034	-	-	-
novel_circ_000098	XM_021586879.1	0.777873	17	14	14	novel-m0026-3p|novel-m0250-3p|novel-m0737-3p|novel-m0749-3p|novel-m0795-3p|novel-m0912-3p|novel-m0969-3p|novel-m1050-3p|novel-m1187-3p|novel-m1202-3p|novel-m1512-3p|novel-m1553-3p|novel-m1606-3p|novel-m1701-3p	7.41156e-15	CEBPA	CCAAT/enhancer binding protein alpha [Oncorhynchus mykiss]	Human Diseases	Cancers;Endocrine and metabolic diseases	ko05200//Pathways in cancer;ko05202//Transcriptional misregulation in cancers;ko04932//Non-alcoholic fatty liver disease (NAFLD);ko05221//Acute myeloid leukemia	K09055	-	GO:0005488//binding;GO:0003676//nucleic acid binding;GO:0003677//DNA binding;GO:0097159//organic cyclic compound binding;GO:1901363//heterocyclic compound binding;GO:0001071//nucleic acid binding transcription factor activity	GO:0032502//developmental process;GO:0002376//immune system process;GO:0006928//movement of cell or subcellular component;GO:0016477//cell migration;GO:0048870//cell motility;GO:0032501//multicellular organismal process;GO:0065007//biological regulation;GO:0040011//locomotion;GO:0044763//single-organism cellular process;GO:0002520//immune system development;GO:0019222//regulation of metabolic pro…
novel_circ_000098	XM_021592895.1	0.724822	17	15	14	novel-m0026-3p|novel-m0250-3p|novel-m0737-3p|novel-m0749-3p|novel-m0795-3p|novel-m0912-3p|novel-m0969-3p|novel-m1050-3p|novel-m1187-3p|novel-m1202-3p|novel-m1512-3p|novel-m1553-3p|novel-m1606-3p|novel-m1701-3p	1.07753e-13	Abhd16a	PREDICTED: abhydrolase domain-containing protein 16A-like [Salmo salar]	-	-	-	-	-	-	-
novel_circ_000098	XM_021599520.1	0.525589	17	16	14	novel-m0026-3p|novel-m0250-3p|novel-m0737-3p|novel-m0749-3p|novel-m0795-3p|novel-m0912-3p|novel-m0969-3p|novel-m1050-3p|novel-m1187-3p|novel-m1202-3p|novel-m1512-3p|novel-m1553-3p|novel-m1606-3p|novel-m1701-3p	8.35225e-13	EVI5	PREDICTED: ecotropic viral integration site 5 protein homolog isoform X1 [Salmo salar]	-	-	-	-	-	-	-
novel_circ_000098	XM_021603223.1	0.519267	17	15	14	novel-m0026-3p|novel-m0250-3p|novel-m0737-3p|novel-m0749-3p|novel-m0795-3p|novel-m0912-3p|novel-m0969-3p|novel-m1050-3p|novel-m1187-3p|novel-m1202-3p|novel-m1512-3p|novel-m1553-3p|novel-m1606-3p|novel-m1701-3p	1.07753e-13	PDXP	Pyridoxal phosphate phosphatase [Salmo salar]	Metabolism	Metabolism of cofactors and vitamins;Global and Overview	ko01100//Metabolic pathways;ko00750//Vitamin B6 metabolism	K07758	-	GO:0016788//hydrolase activity, acting on ester bonds;GO:0042578//phosphoric ester hydrolase activity;GO:0016787//hydrolase activity;GO:0003824//catalytic activity	GO:0009987//cellular process;GO:0044237//cellular metabolic process;GO:0008152//metabolic process;GO:0006793//phosphorus metabolic process;GO:0006796//phosphate-containing compound metabolic process
novel_circ_000098	XM_021603668.1	0.680054	17	14	14	novel-m0026-3p|novel-m0250-3p|novel-m0737-3p|novel-m0749-3p|novel-m0795-3p|novel-m0912-3p|novel-m0969-3p|novel-m1050-3p|novel-m1187-3p|novel-m1202-3p|novel-m1512-3p|novel-m1553-3p|novel-m1606-3p|novel-m1701-3p	7.41156e-15	Pole4	PREDICTED: DNA polymerase epsilon subunit 4-like [Salmo salar]	Metabolism;Genetic Information Processing;Human Diseases	Global and Overview;Infectious diseases;Nucleotide metabolism;Replication and repair	ko01100//Metabolic pathways;ko05166//HTLV-I infection;ko00230//Purine metabolism;ko00240//Pyrimidine metabolism;ko03420//Nucleotide excision repair;ko03030//DNA replication;ko03410//Base excision repair	K03506	-	GO:1901363//heterocyclic compound binding;GO:0005488//binding;GO:0003677//DNA binding;GO:0003676//nucleic acid binding;GO:0005515//protein binding;GO:0097159//organic cyclic compound binding;GO:0046983//protein dimerization activity	-
novel_circ_000098	XM_021605153.1	0.698178	17	14	14	novel-m0026-3p|novel-m0250-3p|novel-m0737-3p|novel-m0749-3p|novel-m0795-3p|novel-m0912-3p|novel-m0969-3p|novel-m1050-3p|novel-m1187-3p|novel-m1202-3p|novel-m1512-3p|novel-m1553-3p|novel-m1606-3p|novel-m1701-3p	7.41156e-15	SDF2L1	Stromal cell-derived factor 2-like protein 1 precursor [Salmo salar]	-	-	-	-	-	-	-
novel_circ_000098	XM_021611755.1	0.702464	17	14	14	novel-m0026-3p|novel-m0250-3p|novel-m0737-3p|novel-m0749-3p|novel-m0795-3p|novel-m0912-3p|novel-m0969-3p|novel-m1050-3p|novel-m1187-3p|novel-m1202-3p|novel-m1512-3p|novel-m1553-3p|novel-m1606-3p|novel-m1701-3p	7.41156e-15	UFL1	PREDICTED: E3 UFM1-protein ligase 1-like isoform X1 [Salmo salar]	-	-	-	-	-	-	-
novel_circ_000098	XM_021615231.1	0.648403	17	18	14	novel-m0026-3p|novel-m0250-3p|novel-m0737-3p|novel-m0749-3p|novel-m0795-3p|novel-m0912-3p|novel-m0969-3p|novel-m1050-3p|novel-m1187-3p|novel-m1202-3p|novel-m1512-3p|novel-m1553-3p|novel-m1606-3p|novel-m1701-3p	1.99747e-11	ddit4	PREDICTED: DNA damage-inducible transcript 4 protein-like [Salmo salar]	Human Diseases;Cellular Processes;Environmental Information Processing	Transport and catabolism;Cancers;Signal transduction	ko04151//PI3K-Akt signaling pathway;ko05206//MicroRNAs in cancer;ko04150//mTOR signaling pathway;ko04140//Regulation of autophagy	K08270	-	-	-
novel_circ_000098	XM_021616799.1	0.750678	17	15	14	novel-m0026-3p|novel-m0250-3p|novel-m0737-3p|novel-m0749-3p|novel-m0795-3p|novel-m0912-3p|novel-m0969-3p|novel-m1050-3p|novel-m1187-3p|novel-m1202-3p|novel-m1512-3p|novel-m1553-3p|novel-m1606-3p|novel-m1701-3p	1.07753e-13	lmbr1l	PREDICTED: limb region 1 homolog-like protein isoform X2 [Salmo salar]	-	-	-	-	GO:0044425//membrane part;GO:0016020//membrane;GO:0031224//intrinsic component of membrane	-	GO:0051234//establishment of localization;GO:0016192//vesicle-mediated transport;GO:0006810//transport;GO:0051179//localization
novel_circ_000098	XM_021618627.1	0.554692	17	14	14	novel-m0026-3p|novel-m0250-3p|novel-m0737-3p|novel-m0749-3p|novel-m0795-3p|novel-m0912-3p|novel-m0969-3p|novel-m1050-3p|novel-m1187-3p|novel-m1202-3p|novel-m1512-3p|novel-m1553-3p|novel-m1606-3p|novel-m1701-3p	7.41156e-15	STIP1	PREDICTED: stress-induced-phosphoprotein 1-like [Salmo salar]	Human Diseases	Neurodegenerative diseases	ko05020//Prion diseases	K09553	-	-	-
novel_circ_000098	XM_021622155.1	0.684931	17	18	14	novel-m0026-3p|novel-m0250-3p|novel-m0737-3p|novel-m0749-3p|novel-m0795-3p|novel-m0912-3p|novel-m0969-3p|novel-m1050-3p|novel-m1187-3p|novel-m1202-3p|novel-m1512-3p|novel-m1553-3p|novel-m1606-3p|novel-m1701-3p	1.99747e-11	Ciart	PREDICTED: circadian-associated transcriptional repressor isoform X1 [Esox lucius]	-	-	-	-	-	-	-
novel_circ_000098	XM_021624165.1	0.921161	17	16	14	novel-m0026-3p|novel-m0250-3p|novel-m0737-3p|novel-m0749-3p|novel-m0795-3p|novel-m0912-3p|novel-m0969-3p|novel-m1050-3p|novel-m1187-3p|novel-m1202-3p|novel-m1512-3p|novel-m1553-3p|novel-m1606-3p|novel-m1701-3p	8.35225e-13	CREBRF	PREDICTED: CREB3 regulatory factor-like isoform X1 [Salmo salar]	-	-	-	-	-	-	-
novel_circ_000098	XM_021624166.1	0.53559	17	19	14	novel-m0026-3p|novel-m0250-3p|novel-m0737-3p|novel-m0749-3p|novel-m0795-3p|novel-m0912-3p|novel-m0969-3p|novel-m1050-3p|novel-m1187-3p|novel-m1202-3p|novel-m1512-3p|novel-m1553-3p|novel-m1606-3p|novel-m1701-3p	7.34695e-11	CREBRF	PREDICTED: CREB3 regulatory factor-like isoform X1 [Salmo salar]	-	-	-	-	-	-	-
novel_circ_000113	NM_001124404.1	0.632905	5	3	3	novel-m0376-5p|novel-m1453-5p|novel-m1598-5p	5.33447e-05	CD46	complement receptor-like precursor [Oncorhynchus mykiss]	Organismal Systems;Human Diseases	Infectious diseases;Immune system	ko05162//Measles;ko04610//Complement and coagulation cascades	K04007	-	-	-
novel_circ_000113	TCONS_00006147	0.846476	5	18	3	novel-m0376-5p|novel-m1453-5p|novel-m1598-5p	0.0344596	Map7d1	XP_014055946.1 PREDICTED: MAP7 domain-containing protein 1-like isoform X5 [Salmo salar]	-	-	-	-	-	-	-
novel_circ_000113	TCONS_00018823	0.637459	5	2	2	novel-m0680-5p|novel-m1643-5p	0.0018315	DNAJA4	XP_014025930.1 PREDICTED: dnaJ homolog subfamily A member 4-like [Salmo salar]	Genetic Information Processing	Folding, sorting and degradation	ko04141//Protein processing in endoplasmic reticulum	K09502	-	GO:0005515//protein binding;GO:0005488//binding	-
novel_circ_000113	TCONS_00021759	0.977992	5	5	3	novel-m0376-5p|novel-m1453-5p|novel-m1598-5p	0.00051782	usp20	CDQ80563.1 unnamed protein product [Oncorhynchus mykiss]	-	-	-	-	-	GO:0003824//catalytic activity;GO:0016787//hydrolase activity	-
novel_circ_000113	TCONS_00022888	0.630141	5	18	3	novel-m0376-5p|novel-m1453-5p|novel-m1598-5p	0.0344596	Leprel1	XP_014071336.1 PREDICTED: prolyl 3-hydroxylase 2-like [Salmo salar]	-	-	-	-	-	GO:0003824//catalytic activity;GO:0016491//oxidoreductase activity	-
novel_circ_000113	TCONS_00022889	0.740511	5	19	3	novel-m0376-5p|novel-m1453-5p|novel-m1598-5p	0.040251	Leprel1	XP_014071336.1 PREDICTED: prolyl 3-hydroxylase 2-like [Salmo salar]	-	-	-	-	-	GO:0016491//oxidoreductase activity;GO:0003824//catalytic activity;GO:0016705//oxidoreductase activity, acting on paired donors, with incorporation or reduction of molecular oxygen	-
novel_circ_000113	TCONS_00029893	0.746074	5	2	2	novel-m0680-5p|novel-m1643-5p	0.0018315	NAPEPLD	XP_014038913.1 PREDICTED: N-acyl-phosphatidylethanolamine-hydrolyzing phospholipase D-like isoform X1 [Salmo salar]	-	-	-	-	-	-	-
novel_circ_000113	TCONS_00030198	0.80074	5	13	3	novel-m0376-5p|novel-m1453-5p|novel-m1598-5p	0.0130929	SLC1A3	XP_014028134.1 PREDICTED: excitatory amino acid transporter 1-like [Salmo salar]	-	-	-	-	-	-	-
novel_circ_000113	TCONS_00030280	0.864318	5	5	3	novel-m0376-5p|novel-m1453-5p|novel-m1598-5p	0.00051782	rasef	XP_014016463.1 PREDICTED: ras and EF-hand domain-containing protein homolog [Salmo salar]	-	-	-	-	-	GO:0005488//binding;GO:0043167//ion binding	-
novel_circ_000113	TCONS_00034523	0.679013	5	5	2	novel-m0680-5p|novel-m1643-5p	0.0172638	ATF7	XP_014022540.1 PREDICTED: cyclic AMP-dependent transcription factor ATF-7-like isoform X3 [Salmo salar]	-	-	-	-	-	GO:0005488//binding	-
novel_circ_000113	TCONS_00037431	0.669326	5	7	2	novel-m0680-5p|novel-m1643-5p	0.0348364	UBAP2	XP_014023050.1 PREDICTED: ubiquitin-associated protein 2 isoform X1 [Salmo salar]	-	-	-	-	-	-	-
novel_circ_000113	TCONS_00039383	0.841642	5	6	2	novel-m0680-5p|novel-m1643-5p	0.0253856	Pde4b	CDQ56253.1 unnamed protein product [Oncorhynchus mykiss]	Metabolism	Nucleotide metabolism	ko00230//Purine metabolism	K13293	-	-	-
novel_circ_000113	TCONS_00043128	0.92437	5	4	2	novel-m0680-5p|novel-m1643-5p	0.0105654	MKNK2	XP_013996956.1 PREDICTED: MAP kinase-interacting serine/threonine-protein kinase 2-like [Salmo salar]	Environmental Information Processing;Organismal Systems	Endocrine system;Signal transduction	ko04010//MAPK signaling pathway;ko04910//Insulin signaling pathway	K04372	-	GO:0004672//protein kinase activity;GO:0016772//transferase activity, transferring phosphorus-containing groups;GO:0005488//binding;GO:0016301//kinase activity;GO:0003824//catalytic activity;GO:0016773//phosphotransferase activity, alcohol group as acceptor;GO:0016740//transferase activity	GO:0044237//cellular metabolic process;GO:0006796//phosphate-containing compound metabolic process;GO:0008152//metabolic process;GO:0006793//phosphorus metabolic process;GO:0009987//cellular process
novel_circ_000113	TCONS_00044918	0.937871	5	10	3	novel-m0376-5p|novel-m1453-5p|novel-m1598-5p	0.00575806	-	CDQ60252.1 unnamed protein product [Oncorhynchus mykiss]	-	-	-	-	-	-	-
novel_circ_000113	TCONS_00047984	0.651369	5	4	3	novel-m0376-5p|novel-m1453-5p|novel-m1598-5p	0.000210241	CREBRF	XP_014053557.1 PREDICTED: CREB3 regulatory factor-like isoform X3 [Salmo salar]	-	-	-	-	-	-	-
novel_circ_000113	TCONS_00048357	0.693495	5	5	2	novel-m0680-5p|novel-m1643-5p	0.0172638	hyou1	CDQ58349.1 unnamed protein product [Oncorhynchus mykiss]	Genetic Information Processing	Folding, sorting and degradation	ko04141//Protein processing in endoplasmic reticulum	K09486	-	-	-
novel_circ_000113	TCONS_00048358	0.858415	5	4	2	novel-m0680-5p|novel-m1643-5p	0.0105654	hyou1	ACN60316.1 Hypoxia up-regulated protein 1 precursor, partial [Salmo salar]	Genetic Information Processing	Folding, sorting and degradation	ko04141//Protein processing in endoplasmic reticulum	K09486	-	-	-
novel_circ_000113	TCONS_00049114	0.877674	5	8	3	novel-m0376-5p|novel-m1453-5p|novel-m1598-5p	0.00277113	cdca5-b	CDQ63644.1 unnamed protein product [Oncorhynchus mykiss]	-	-	-	-	-	-	-
novel_circ_000113	TCONS_00050190	0.653139	5	6	3	novel-m0376-5p|novel-m1453-5p|novel-m1598-5p	0.0010202	PSIP1	CDQ84734.1 unnamed protein product [Oncorhynchus mykiss]	-	-	-	-	-	-	-
novel_circ_000113	TCONS_00053103	0.876296	5	4	3	novel-m0376-5p|novel-m1453-5p|novel-m1598-5p	0.000210241	STEAP1	XP_014012898.1 PREDICTED: STEAP family member 1B-like isoform X2 [Salmo salar]	Organismal Systems	Digestive system	ko04978//Mineral absorption	K14737	-	-	-
novel_circ_000113	TCONS_00054288	0.75259	5	4	2	novel-m0680-5p|novel-m1643-5p	0.0105654	Arvcf	XP_019908172.1 PREDICTED: armadillo repeat protein deleted in velo-cardio-facial syndrome isoform X7 [Esox lucius]	-	-	-	-	-	-	-
novel_circ_000113	TCONS_00054441	0.93651	5	3	3	novel-m0376-5p|novel-m1453-5p|novel-m1598-5p	5.33447e-05	CREB3L3	CDQ90439.1 unnamed protein product [Oncorhynchus mykiss]	Organismal Systems	Endocrine system;Circulatory system	ko04261//Adrenergic signaling in cardiomyocytes;ko04916//Melanogenesis	K09048	-	-	-
novel_circ_000113	TCONS_00059102	0.737484	5	10	3	novel-m0376-5p|novel-m1453-5p|novel-m1598-5p	0.00575806	FAM134C	CDQ87025.1 unnamed protein product [Oncorhynchus mykiss]	-	-	-	-	-	-	-
novel_circ_000113	TCONS_00063204	0.808223	5	10	3	novel-m0376-5p|novel-m1453-5p|novel-m1598-5p	0.00575806	ndel1b	XP_014057938.1 PREDICTED: nuclear distribution protein nudE-like 1-B [Salmo salar]	-	-	-	-	-	-	-
novel_circ_000113	TCONS_00064458	0.793639	5	4	2	novel-m0680-5p|novel-m1643-5p	0.0105654	-	KKF17658.1 hypothetical protein EH28_08853 [Larimichthys crocea]	-	-	-	-	-	-	-
novel_circ_000113	TCONS_00064617	0.976118	5	8	2	novel-m0680-5p|novel-m1643-5p	0.0455248	X-element\ORF2	CDQ98476.1 unnamed protein product [Oncorhynchus mykiss]	-	-	-	-	-	-	-
novel_circ_000113	TCONS_00065027	0.77183	5	5	3	novel-m0376-5p|novel-m1453-5p|novel-m1598-5p	0.00051782	Rbfox2	XP_019906587.1 PREDICTED: RNA binding protein fox-1 homolog 2 isoform X2 [Esox lucius]	-	-	-	-	-	-	-
novel_circ_000113	TCONS_00068331	0.867784	5	2	2	novel-m0680-5p|novel-m1643-5p	0.0018315	BAIAP2L1	XP_014049703.1 PREDICTED: brain-specific angiogenesis inhibitor 1-associated protein 2-like protein 1 [Salmo salar]	-	-	-	-	-	-	-
novel_circ_000113	TCONS_00086763	0.822543	5	6	2	novel-m0680-5p|novel-m1643-5p	0.0253856	Dido1	XP_013988811.1 PREDICTED: death-inducer obliterator 1-like isoform X1 [Salmo salar]	-	-	-	-	-	-	-
novel_circ_000113	TCONS_00091374	0.624422	5	6	3	novel-m0376-5p|novel-m1453-5p|novel-m1598-5p	0.0010202	GRINA	XP_014033924.1 PREDICTED: protein lifeguard 1-like isoform X2 [Salmo salar]	-	-	-	-	GO:0016020//membrane;GO:0031224//intrinsic component of membrane;GO:0044425//membrane part	-	-
novel_circ_000113	TCONS_00093963	0.746369	5	8	3	novel-m0376-5p|novel-m1453-5p|novel-m1598-5p	0.00277113	FBXO8	XP_014064826.1 PREDICTED: F-box only protein 8-like isoform X1 [Salmo salar]	-	-	-	-	-	-	GO:0051056//regulation of small GTPase mediated signal transduction;GO:1902531//regulation of intracellular signal transduction;GO:0046578//regulation of Ras protein signal transduction;GO:0065007//biological regulation;GO:0023051//regulation of signaling;GO:0009966//regulation of signal transduction;GO:0010646//regulation of cell communication;GO:0048583//regulation of response to stimulus;GO:00…
novel_circ_000113	TCONS_00097607	0.714446	5	7	3	novel-m0376-5p|novel-m1453-5p|novel-m1598-5p	0.00175854	Golga4	XP_014035488.1 PREDICTED: golgin subfamily A member 4 isoform X4 [Salmo salar]	-	-	-	-	-	-	-
novel_circ_000113	TCONS_00099268	0.883135	5	6	2	novel-m0680-5p|novel-m1643-5p	0.0253856	Rab1A	CDQ77380.1 unnamed protein product [Oncorhynchus mykiss]	-	-	-	-	-	-	-
novel_circ_000113	TCONS_00099740	0.587638	5	18	3	novel-m0376-5p|novel-m1453-5p|novel-m1598-5p	0.0344596	UHRF1BP1L	XP_014063978.1 PREDICTED: UHRF1-binding protein 1-like isoform X3 [Salmo salar]	-	-	-	-	-	-	-
novel_circ_000113	TCONS_00107327	0.739548	5	3	2	novel-m0680-5p|novel-m1643-5p	0.00538782	Ddx6	XP_014071054.1 PREDICTED: probable ATP-dependent RNA helicase DDX6 [Salmo salar]	Genetic Information Processing	Folding, sorting and degradation	ko03018//RNA degradation	K12614	-	-	-
novel_circ_000113	TCONS_00114870	0.938192	5	7	3	novel-m0376-5p|novel-m1453-5p|novel-m1598-5p	0.00175854	FAM63B	XP_013982379.1 PREDICTED: protein FAM63B isoform X2 [Salmo salar]	-	-	-	-	GO:0005634//nucleus;GO:0043227//membrane-bounded organelle;GO:0031981//nuclear lumen;GO:0005623//cell;GO:0043226//organelle;GO:0044464//cell part;GO:0044428//nuclear part;GO:0031974//membrane-enclosed lumen;GO:0070013//intracellular organelle lumen;GO:0044446//intracellular organelle part;GO:0043231//intracellular membrane-bounded organelle;GO:0005622//intracellular;GO:0043229//intracellular orga…	-	-
novel_circ_000113	TCONS_00114871	0.852594	5	6	3	novel-m0376-5p|novel-m1453-5p|novel-m1598-5p	0.0010202	FAM63B	XP_013982379.1 PREDICTED: protein FAM63B isoform X2 [Salmo salar]	-	-	-	-	-	-	-
novel_circ_000113	TCONS_00117712	0.744952	5	3	2	novel-m0680-5p|novel-m1643-5p	0.00538782	hsc71	CDQ89761.1 unnamed protein product [Oncorhynchus mykiss]	Genetic Information Processing;Environmental Information Processing;Cellular Processes	Transport and catabolism;Transcription;Folding, sorting and degradation;Signal transduction	ko04010//MAPK signaling pathway;ko04144//Endocytosis;ko04141//Protein processing in endoplasmic reticulum;ko03040//Spliceosome	K03283	-	GO:0032549//ribonucleoside binding;GO:0001882//nucleoside binding;GO:0097367//carbohydrate derivative binding;GO:0036094//small molecule binding;GO:0032550//purine ribonucleoside binding;GO:0001883//purine nucleoside binding;GO:1901363//heterocyclic compound binding;GO:0097159//organic cyclic compound binding;GO:0005488//binding	-
novel_circ_000113	TCONS_00118081	0.672894	5	7	5	novel-m0376-5p|novel-m0680-5p|novel-m1453-5p|novel-m1598-5p|novel-m1643-5p	2.1748e-07	SLC36A4	XP_014018772.1 PREDICTED: proton-coupled amino acid transporter 4-like isoform X1 [Salmo salar]	-	-	-	-	-	-	-
novel_circ_000113	XM_021558589.1	0.57462	5	4	3	novel-m0376-5p|novel-m1453-5p|novel-m1598-5p	0.000210241	sgsm3	PREDICTED: small G protein signaling modulator 3 isoform X5 [Salmo salar]	-	-	-	-	-	-	-
novel_circ_000113	XM_021559384.1	0.94446	5	4	3	novel-m0376-5p|novel-m1453-5p|novel-m1598-5p	0.000210241	TMEM86B	PREDICTED: lysoplasmalogenase-like [Salmo salar]	Metabolism	Lipid metabolism	ko00565//Ether lipid metabolism	K18575	GO:0016020//membrane;GO:0031224//intrinsic component of membrane;GO:0044425//membrane part	-	-
novel_circ_000113	XM_021563365.1	0.887932	5	3	3	novel-m0376-5p|novel-m1453-5p|novel-m1598-5p	5.33447e-05	PIM3	serine/threonine protein kinase pim-3 [Salmo salar]	-	-	-	-	-	GO:0016740//transferase activity;GO:0032550//purine ribonucleoside binding;GO:0003824//catalytic activity;GO:0097159//organic cyclic compound binding;GO:0097367//carbohydrate derivative binding;GO:0032549//ribonucleoside binding;GO:1901363//heterocyclic compound binding;GO:0005488//binding;GO:0001883//purine nucleoside binding;GO:0016772//transferase activity, transferring phosphorus-containing g…	GO:0044267//cellular protein metabolic process;GO:0044238//primary metabolic process;GO:0009987//cellular process;GO:0006793//phosphorus metabolic process;GO:0006464//cellular protein modification process;GO:0008152//metabolic process;GO:0071704//organic substance metabolic process;GO:0043170//macromolecule metabolic process;GO:0006796//phosphate-containing compound metabolic process;GO:0036211//…
novel_circ_000113	XM_021569360.1	0.755067	5	3	3	novel-m0376-5p|novel-m1453-5p|novel-m1598-5p	5.33447e-05	ssu72	Ssu72 RNA polymerase II CTD phosphatase-like [Salmo salar]	Genetic Information Processing	Translation	ko03015//mRNA surveillance pathway	K15544	GO:0043226//organelle;GO:0044424//intracellular part;GO:0044464//cell part;GO:0005623//cell;GO:0043231//intracellular membrane-bounded organelle;GO:0043227//membrane-bounded organelle;GO:0043229//intracellular organelle;GO:0005622//intracellular	GO:0003824//catalytic activity	GO:0043170//macromolecule metabolic process;GO:0006725//cellular aromatic compound metabolic process;GO:0044238//primary metabolic process;GO:0044237//cellular metabolic process;GO:0009987//cellular process;GO:0016070//RNA metabolic process;GO:0071704//organic substance metabolic process;GO:0006396//RNA processing;GO:0034641//cellular nitrogen compound metabolic process;GO:0006796//phosphate-cont…
novel_circ_000113	XM_021571665.1	0.697561	5	6	2	novel-m0680-5p|novel-m1643-5p	0.0253856	STT3B	PREDICTED: dolichyl-diphosphooligosaccharide--protein glycosyltransferase subunit STT3B-like isoform X1 [Salmo salar]	Metabolism;Genetic Information Processing	Global and Overview;Folding, sorting and degradation;Glycan biosynthesis and metabolism	ko01100//Metabolic pathways;ko04141//Protein processing in endoplasmic reticulum;ko00510//N-Glycan biosynthesis	K07151	-	-	GO:0006464//cellular protein modification process;GO:0036211//protein modification process;GO:0044238//primary metabolic process;GO:0044237//cellular metabolic process;GO:0019538//protein metabolic process;GO:0008152//metabolic process;GO:0044267//cellular protein metabolic process;GO:0009987//cellular process;GO:0043412//macromolecule modification;GO:0071704//organic substance metabolic process;…
novel_circ_000113	XM_021574296.1	0.711756	5	2	2	novel-m0680-5p|novel-m1643-5p	0.0018315	ITPK1	PREDICTED: inositol-tetrakisphosphate 1-kinase-like [Salmo salar]	Metabolism;Environmental Information Processing	Signal transduction;Carbohydrate metabolism;Global and Overview	ko01100//Metabolic pathways;ko04070//Phosphatidylinositol signaling system;ko00562//Inositol phosphate metabolism	K00913	GO:0005623//cell;GO:0044464//cell part	GO:0032549//ribonucleoside binding;GO:0051765//inositol tetrakisphosphate kinase activity;GO:0001883//purine nucleoside binding;GO:0097159//organic cyclic compound binding;GO:0097367//carbohydrate derivative binding;GO:0032550//purine ribonucleoside binding;GO:1901363//heterocyclic compound binding;GO:0016301//kinase activity;GO:0003824//catalytic activity;GO:0001882//nucleoside binding;GO:001674…	GO:0044763//single-organism cellular process;GO:0044237//cellular metabolic process;GO:0009987//cellular process;GO:0043647//inositol phosphate metabolic process;GO:0006066//alcohol metabolic process;GO:0044710//single-organism metabolic process;GO:0044699//single-organism process;GO:0044281//small molecule metabolic process;GO:0006793//phosphorus metabolic process;GO:0019751//polyol metabolic pr…
novel_circ_000113	XM_021574692.1	0.747615	5	6	3	novel-m0376-5p|novel-m1453-5p|novel-m1598-5p	0.0010202	znf395	PREDICTED: zinc finger protein 395-like isoform X3 [Salmo salar]	-	-	-	-	-	-	-
novel_circ_000113	XM_021576418.1	0.695632	5	3	3	novel-m0376-5p|novel-m1453-5p|novel-m1598-5p	5.33447e-05	marveld1	PREDICTED: MARVEL domain-containing protein 1-like [Salmo salar]	-	-	-	-	GO:0031224//intrinsic component of membrane;GO:0005622//intracellular;GO:0044425//membrane part;GO:0043231//intracellular membrane-bounded organelle;GO:0044424//intracellular part;GO:0043227//membrane-bounded organelle;GO:0005623//cell;GO:0043229//intracellular organelle;GO:0043226//organelle;GO:0044464//cell part;GO:0016020//membrane	-	-
novel_circ_000113	XM_021591099.1	0.917403	5	2	2	novel-m0680-5p|novel-m1643-5p	0.0018315	Mat2a	PREDICTED: S-adenosylmethionine synthase isoform type-2 [Salmo salar]	Metabolism	Global and Overview;Amino acid metabolism	ko01100//Metabolic pathways;ko01230//Biosynthesis of amino acids;ko00270//Cysteine and methionine metabolism	K00789	-	GO:0036094//small molecule binding;GO:0032550//purine ribonucleoside binding;GO:1901363//heterocyclic compound binding;GO:0043169//cation binding;GO:0003824//catalytic activity;GO:0001882//nucleoside binding;GO:0097367//carbohydrate derivative binding;GO:0016740//transferase activity;GO:0032549//ribonucleoside binding;GO:0005488//binding;GO:0043167//ion binding;GO:0001883//purine nucleoside bindi…	GO:0055001//muscle cell development;GO:0048468//cell development;GO:0044767//single-organism developmental process;GO:0008152//metabolic process;GO:0048731//system development;GO:0032501//multicellular organismal process;GO:0009987//cellular process;GO:0009108//coenzyme biosynthetic process;GO:0051186//cofactor metabolic process;GO:0055002//striated muscle cell development;GO:0044237//cellular me…
novel_circ_000113	XM_021592398.1	0.651605	5	3	3	novel-m0376-5p|novel-m1453-5p|novel-m1598-5p	5.33447e-05	UBR5	PREDICTED: E3 ubiquitin-protein ligase UBR5-like isoform X15 [Salmo salar]	Genetic Information Processing	Folding, sorting and degradation	ko04120//Ubiquitin mediated proteolysis	K10593	-	-	-
novel_circ_000113	XM_021598990.1	0.885762	5	5	3	novel-m0376-5p|novel-m1453-5p|novel-m1598-5p	0.00051782	ELL	PREDICTED: RNA polymerase II elongation factor ELL [Salmo salar]	-	-	-	-	GO:0032991//macromolecular complex;GO:0043234//protein complex	GO:0097159//organic cyclic compound binding;GO:0003723//RNA binding;GO:0003676//nucleic acid binding;GO:0005488//binding;GO:1901363//heterocyclic compound binding;GO:0008135//translation factor activity, RNA binding	GO:0032502//developmental process;GO:0009987//cellular process;GO:0034641//cellular nitrogen compound metabolic process;GO:0008152//metabolic process;GO:0009059//macromolecule biosynthetic process;GO:0048869//cellular developmental process;GO:0032774//RNA biosynthetic process;GO:1901360//organic cyclic compound metabolic process;GO:0018130//heterocycle biosynthetic process;GO:0019438//aromatic co…
novel_circ_000113	XM_021599110.1	0.979129	5	8	3	novel-m0376-5p|novel-m1453-5p|novel-m1598-5p	0.00277113	mknk2	PREDICTED: MAP kinase-interacting serine/threonine-protein kinase 2-like [Salmo salar]	Environmental Information Processing;Organismal Systems	Signal transduction;Endocrine system	ko04010//MAPK signaling pathway;ko04910//Insulin signaling pathway;ko04066//HIF-1 signaling pathway	K04372	-	-	-
novel_circ_000113	XM_021599172.1	0.548213	5	2	2	novel-m0680-5p|novel-m1643-5p	0.0018315	GCLM	PREDICTED: glutamate--cysteine ligase regulatory subunit-like [Salmo salar]	Metabolism	Amino acid metabolism;Metabolism of other amino acids;Global and Overview	ko01100//Metabolic pathways;ko00270//Cysteine and methionine metabolism;ko00480//Glutathione metabolism	K11205	-	-	-
novel_circ_000113	XM_021600297.1	0.551521	5	7	3	novel-m0376-5p|novel-m1453-5p|novel-m1598-5p	0.00175854	tab2	PREDICTED: TGF-beta-activated kinase 1 and MAP3K7-binding protein 2-like isoform X1 [Salmo salar]	Environmental Information Processing;Organismal Systems;Human Diseases	Immune system;Development;Signal transduction;Infectious diseases	ko04010//MAPK signaling pathway;ko05168//Herpes simplex infection;ko05169//Epstein-Barr virus infection;ko04621//NOD-like receptor signaling pathway;ko04380//Osteoclast differentiation;ko04668//TNF signaling pathway;ko05162//Measles;ko04620//Toll-like receptor signaling pathway;ko05145//Toxoplasmosis;ko04064//NF-kappa B signaling pathway;ko05140//Leishmaniasis	K04404	-	-	-
novel_circ_000113	XM_021603327.1	0.90157	5	4	3	novel-m0376-5p|novel-m1453-5p|novel-m1598-5p	0.000210241	P3h2	PREDICTED: prolyl 3-hydroxylase 2-like [Salmo salar]	-	-	-	-	-	GO:0003824//catalytic activity;GO:0036094//small molecule binding;GO:0005488//binding;GO:0016491//oxidoreductase activity;GO:0016705//oxidoreductase activity, acting on paired donors, with incorporation or reduction of molecular oxygen;GO:0019842//vitamin binding	GO:0008152//metabolic process;GO:0044699//single-organism process;GO:0044710//single-organism metabolic process
novel_circ_000113	XM_021605490.1	0.862017	5	3	3	novel-m0376-5p|novel-m1453-5p|novel-m1598-5p	5.33447e-05	Klf9	PREDICTED: Krueppel-like factor 9 isoform X1 [Salmo salar]	-	-	-	-	-	-	-
novel_circ_000113	XM_021607378.1	0.859279	5	5	3	novel-m0376-5p|novel-m1453-5p|novel-m1598-5p	0.00051782	MINDY2	PREDICTED: protein FAM63B-like isoform X1 [Salmo salar]	-	-	-	-	-	-	-
novel_circ_000113	XM_021615332.1	0.893074	5	4	3	novel-m0376-5p|novel-m1453-5p|novel-m1598-5p	0.000210241	Rab1A	PREDICTED: ras-related protein Rab-1B [Oreochromis niloticus]	Human Diseases	Infectious diseases	ko05134//Legionellosis	K07874	-	GO:0032549//ribonucleoside binding;GO:0001882//nucleoside binding;GO:0097159//organic cyclic compound binding;GO:0001883//purine nucleoside binding;GO:0032550//purine ribonucleoside binding;GO:0097367//carbohydrate derivative binding;GO:0036094//small molecule binding;GO:0005488//binding;GO:1901363//heterocyclic compound binding	GO:0023052//signaling;GO:0044699//single-organism process;GO:0044763//single-organism cellular process;GO:0007165//signal transduction;GO:0050789//regulation of biological process;GO:0065007//biological regulation;GO:0009987//cellular process;GO:0007154//cell communication;GO:0008104//protein localization;GO:0050896//response to stimulus;GO:0033036//macromolecule localization;GO:0044700//single o…
novel_circ_000113	XM_021615990.1	0.899137	5	5	3	novel-m0376-5p|novel-m1453-5p|novel-m1598-5p	0.00051782	BCL2L1	PREDICTED: bcl-2-like protein 1 [Salmo salar]	Environmental Information Processing;Organismal Systems;Cellular Processes;Human Diseases	Infectious diseases;Transport and catabolism;Neurodegenerative diseases;Immune system;Signal transduction;Cancers;Cell growth and death	ko05200//Pathways in cancer;ko04151//PI3K-Akt signaling pathway;ko05166//HTLV-I infection;ko04014//Ras signaling pathway;ko05202//Transcriptional misregulation in cancers;ko04621//NOD-like receptor signaling pathway;ko04210//Apoptosis;ko04630//Jak-STAT signaling pathway;ko04140//Regulation of autophagy;ko05145//Toxoplasmosis;ko05212//Pancreatic cancer;ko05222//Small cell lung cancer;ko05220//Chro…	K04570	-	GO:0061135//endopeptidase regulator activity;GO:0030414//peptidase inhibitor activity;GO:0061134//peptidase regulator activity;GO:0004866//endopeptidase inhibitor activity;GO:0030234//enzyme regulator activity;GO:0098772//molecular function regulator;GO:0004857//enzyme inhibitor activity;GO:0004869//cysteine-type endopeptidase inhibitor activity	GO:0032501//multicellular organismal process;GO:0008219//cell death;GO:0007165//signal transduction;GO:0048519//negative regulation of biological process;GO:0012501//programmed cell death;GO:0009987//cellular process;GO:0043067//regulation of programmed cell death;GO:0042981//regulation of apoptotic process;GO:0060249//anatomical structure homeostasis;GO:0007154//cell communication;GO:0016265//de…
novel_circ_000113	XM_021616989.1	0.891606	5	3	2	novel-m0680-5p|novel-m1643-5p	0.00538782	TPD52L2	PREDICTED: tumor protein D54-like isoform X4 [Salmo salar]	-	-	-	-	-	-	-
novel_circ_000113	XM_021618284.1	0.977587	5	6	2	novel-m0680-5p|novel-m1643-5p	0.0253856	PANX1	PREDICTED: pannexin-1 [Salmo salar]	Organismal Systems	Immune system	ko04621//NOD-like receptor signaling pathway	K03443	GO:0005623//cell;GO:0044425//membrane part;GO:0044424//intracellular part;GO:0044464//cell part;GO:0005622//intracellular;GO:0043226//organelle;GO:0043231//intracellular membrane-bounded organelle;GO:0016020//membrane;GO:0030054//cell junction;GO:0005911//cell-cell junction;GO:0042995//cell projection;GO:0043229//intracellular organelle;GO:0043227//membrane-bounded organelle;GO:0031224//intrinsic…	GO:0022842//narrow pore channel activity;GO:0005261//cation channel activity;GO:0005215//transporter activity;GO:0008092//cytoskeletal protein binding;GO:0003779//actin binding;GO:0022829//wide pore channel activity;GO:0022857//transmembrane transporter activity;GO:0008324//cation transmembrane transporter activity;GO:0005515//protein binding;GO:0005216//ion channel activity;GO:0022891//substrate…	GO:0032650//regulation of interleukin-1 alpha production;GO:0006816//calcium ion transport;GO:0065007//biological regulation;GO:0044699//single-organism process;GO:0001817//regulation of cytokine production;GO:0032731//positive regulation of interleukin-1 beta production;GO:0051239//regulation of multicellular organismal process;GO:0070271//protein complex biogenesis;GO:0016043//cellular componen…
novel_circ_000113	XM_021623052.1	0.789273	5	8	2	novel-m0680-5p|novel-m1643-5p	0.0455248	tmem120b	PREDICTED: transmembrane protein 120B [Salmo salar]	-	-	-	-	-	-	-
novel_circ_000113	XM_021624660.1	0.824702	5	5	2	novel-m0680-5p|novel-m1643-5p	0.0172638	NFE2L1	PREDICTED: nuclear factor erythroid 2-related factor 1-like [Salmo salar]	-	-	-	-	-	-	-
novel_circ_000113	XM_021624661.1	0.973195	5	4	2	novel-m0680-5p|novel-m1643-5p	0.0105654	NFE2L1	PREDICTED: nuclear factor erythroid 2-related factor 1-like [Salmo salar]	-	-	-	-	-	-	-
novel_circ_000113	XM_021624910.1	0.628065	5	4	2	novel-m0680-5p|novel-m1643-5p	0.0105654	Gosr2	PREDICTED: Golgi SNAP receptor complex member 2-like [Salmo salar]	Genetic Information Processing	Folding, sorting and degradation	ko04130//SNARE interactions in vesicular transport	K08496	GO:0043231//intracellular membrane-bounded organelle;GO:0031090//organelle membrane;GO:0098588//bounding membrane of organelle;GO:0016020//membrane;GO:0005737//cytoplasm;GO:0043226//organelle;GO:0005623//cell;GO:0044464//cell part;GO:0012505//endomembrane system;GO:0044444//cytoplasmic part;GO:0044422//organelle part;GO:0005622//intracellular;GO:0044446//intracellular organelle part;GO:0005794//G…	-	GO:1902578//single-organism localization;GO:0016482//cytoplasmic transport;GO:0051649//establishment of localization in cell;GO:0048193//Golgi vesicle transport;GO:0016192//vesicle-mediated transport;GO:0051234//establishment of localization;GO:0044699//single-organism process;GO:0051641//cellular localization;GO:0046907//intracellular transport;GO:1902582//single-organism intracellular transport…
novel_circ_000138	TCONS_00003656	0.698375	27	11	9	novel-m0174-5p|novel-m0491-5p|novel-m1359-5p|novel-m1362-5p|novel-m1363-5p|novel-m1623-5p|novel-m1901-5p|novel-m2004-5p|novel-m2018-5p	5.91846e-05	Nr1h4	XP_014003712.1 PREDICTED: bile acid receptor-like isoform X1 [Salmo salar]	-	-	-	-	-	GO:0043169//cation binding;GO:0005488//binding;GO:0008289//lipid binding;GO:0003677//DNA binding;GO:0060089//molecular transducer activity;GO:0000981//RNA polymerase II transcription factor activity, sequence-specific DNA binding;GO:0003676//nucleic acid binding;GO:0046872//metal ion binding;GO:0004871//signal transducer activity;GO:0004872//receptor activity;GO:0098531//transcription factor acti…	GO:0008152//metabolic process;GO:0071704//organic substance metabolic process;GO:0060255//regulation of macromolecule metabolic process;GO:0065007//biological regulation;GO:0044249//cellular biosynthetic process;GO:0043170//macromolecule metabolic process;GO:0019222//regulation of metabolic process;GO:0050789//regulation of biological process;GO:1901576//organic substance biosynthetic process;GO:…
novel_circ_000138	TCONS_00007371	0.537947	27	12	10	novel-m0174-5p|novel-m0491-5p|novel-m0787-5p|novel-m1359-5p|novel-m1362-5p|novel-m1363-5p|novel-m1623-5p|novel-m1901-5p|novel-m2004-5p|novel-m2018-5p	1.35109e-05	mical3a	XP_013980783.1 PREDICTED: protein-methionine sulfoxide oxidase mical3a-like isoform X24 [Salmo salar]	-	-	-	-	-	-	-
novel_circ_000138	TCONS_00007560	0.54844	27	17	15	novel-m0069-5p|novel-m0281-5p|novel-m0507-5p|novel-m0584-5p|novel-m0609-5p|novel-m0650-5p|novel-m0970-5p|novel-m1038-5p|novel-m1192-5p|novel-m1223-5p|novel-m1302-5p|novel-m1406-5p|novel-m1479-5p|novel-m1848-5p|novel-m1889-5p	3.2474e-09	ZFC3H1	CDQ65316.1 unnamed protein product [Oncorhynchus mykiss]	-	-	-	-	-	-	-
novel_circ_000138	TCONS_00009246	0.633317	27	10	9	novel-m0174-5p|novel-m0491-5p|novel-m1359-5p|novel-m1362-5p|novel-m1363-5p|novel-m1623-5p|novel-m1901-5p|novel-m2004-5p|novel-m2018-5p	1.29646e-05	Larp1	XP_013979397.1 PREDICTED: la-related protein 1 isoform X4 [Salmo salar]	-	-	-	-	-	-	-
novel_circ_000138	TCONS_00011362	0.741554	27	27	24	novel-m0069-5p|novel-m0174-5p|novel-m0281-5p|novel-m0491-5p|novel-m0507-5p|novel-m0584-5p|novel-m0609-5p|novel-m0650-5p|novel-m0970-5p|novel-m1038-5p|novel-m1192-5p|novel-m1223-5p|novel-m1302-5p|novel-m1359-5p|novel-m1362-5p|novel-m1363-5p|novel-m1406-5p|novel-m1479-5p|novel-m1623-5p|novel-m1848-5p|novel-m1889-5p|novel-m1901-5p|novel-m2004-5p|novel-m2018-5p	2.5494e-17	-	XP_014007008.1 PREDICTED: tumor necrosis factor receptor superfamily member 5-like [Salmo salar]	-	-	-	-	-	-	-
novel_circ_000138	TCONS_00016853	0.712337	27	27	24	novel-m0069-5p|novel-m0174-5p|novel-m0281-5p|novel-m0491-5p|novel-m0507-5p|novel-m0584-5p|novel-m0609-5p|novel-m0650-5p|novel-m0970-5p|novel-m1038-5p|novel-m1192-5p|novel-m1223-5p|novel-m1302-5p|novel-m1359-5p|novel-m1362-5p|novel-m1363-5p|novel-m1406-5p|novel-m1479-5p|novel-m1623-5p|novel-m1848-5p|novel-m1889-5p|novel-m1901-5p|novel-m2004-5p|novel-m2018-5p	2.5494e-17	Crlf1	XP_014025208.1 PREDICTED: cytokine receptor-like factor 1 isoform X2 [Salmo salar]	-	-	-	-	-	-	-
novel_circ_000138	TCONS_00020118	0.609156	27	12	10	novel-m0174-5p|novel-m0491-5p|novel-m0787-5p|novel-m1359-5p|novel-m1362-5p|novel-m1363-5p|novel-m1623-5p|novel-m1901-5p|novel-m2004-5p|novel-m2018-5p	1.35109e-05	UOX	CDQ61381.1 unnamed protein product [Oncorhynchus mykiss]	Metabolism	Global and Overview;Biosynthesis of other secondary metabolites;Nucleotide metabolism	ko01100//Metabolic pathways;ko00230//Purine metabolism;ko01120//Microbial metabolism in diverse environments;ko00232//Caffeine metabolism	K00365	-	-	-
novel_circ_000138	TCONS_00023636	0.915206	27	15	15	novel-m0069-5p|novel-m0281-5p|novel-m0507-5p|novel-m0584-5p|novel-m0609-5p|novel-m0650-5p|novel-m0970-5p|novel-m1038-5p|novel-m1192-5p|novel-m1223-5p|novel-m1302-5p|novel-m1406-5p|novel-m1479-5p|novel-m1848-5p|novel-m1889-5p	3.12318e-11	sh3rf1	XP_013978379.1 PREDICTED: E3 ubiquitin-protein ligase SH3RF1-like isoform X2 [Salmo salar]	-	-	-	-	-	GO:0046872//metal ion binding;GO:0005488//binding;GO:0043167//ion binding;GO:0043169//cation binding	-
novel_circ_000138	TCONS_00025881	0.825541	27	10	9	novel-m0174-5p|novel-m0491-5p|novel-m1359-5p|novel-m1362-5p|novel-m1363-5p|novel-m1623-5p|novel-m1901-5p|novel-m2004-5p|novel-m2018-5p	1.29646e-05	PTPRS	XP_014071297.1 PREDICTED: receptor-type tyrosine-protein phosphatase S-like isoform X16 [Salmo salar]	-	-	-	-	-	-	-
novel_circ_000138	TCONS_00026765	0.748156	27	10	9	novel-m0174-5p|novel-m0491-5p|novel-m1359-5p|novel-m1362-5p|novel-m1363-5p|novel-m1623-5p|novel-m1901-5p|novel-m2004-5p|novel-m2018-5p	1.29646e-05	Brinp3	XP_013978527.1 PREDICTED: BMP/retinoic acid-inducible neural-specific protein 3-like [Salmo salar]	-	-	-	-	-	-	-
novel_circ_000138	TCONS_00027897	0.584191	27	14	9	novel-m0174-5p|novel-m0491-5p|novel-m1359-5p|novel-m1362-5p|novel-m1363-5p|novel-m1623-5p|novel-m1901-5p|novel-m2004-5p|novel-m2018-5p	0.00122098	tc1a	CDQ70758.1 unnamed protein product [Oncorhynchus mykiss]	-	-	-	-	-	-	-
novel_circ_000138	TCONS_00028673	0.627678	27	3	3	novel-m0787-5p|novel-m0844-3p|novel-m0973-3p	0.0156033	Sin3a	XP_014031706.1 PREDICTED: paired amphipathic helix protein Sin3a-like isoform X2 [Salmo salar]	-	-	-	-	-	-	-
novel_circ_000138	TCONS_00031317	0.641584	27	9	9	novel-m0174-5p|novel-m0491-5p|novel-m1359-5p|novel-m1362-5p|novel-m1363-5p|novel-m1623-5p|novel-m1901-5p|novel-m2004-5p|novel-m2018-5p	1.55965e-06	ELMOD3	XP_014026557.1 PREDICTED: ELMO domain-containing protein 3-like [Salmo salar]	-	-	-	-	-	-	GO:0051179//localization;GO:0016192//vesicle-mediated transport;GO:0006897//endocytosis;GO:0006810//transport;GO:0051234//establishment of localization
novel_circ_000138	TCONS_00033849	0.728609	27	3	3	novel-m0787-5p|novel-m0844-3p|novel-m0973-3p	0.0156033	-	-	-	-	-	-	-	-	-
novel_circ_000138	TCONS_00035880	0.955637	27	17	15	novel-m0069-5p|novel-m0281-5p|novel-m0507-5p|novel-m0584-5p|novel-m0609-5p|novel-m0650-5p|novel-m0970-5p|novel-m1038-5p|novel-m1192-5p|novel-m1223-5p|novel-m1302-5p|novel-m1406-5p|novel-m1479-5p|novel-m1848-5p|novel-m1889-5p	3.2474e-09	SLC4A10	XP_014007207.1 PREDICTED: sodium-driven chloride bicarbonate exchanger-like isoform X1 [Salmo salar]	-	-	-	-	-	-	-
novel_circ_000138	TCONS_00036088	0.540923	27	10	9	novel-m0174-5p|novel-m0491-5p|novel-m1359-5p|novel-m1362-5p|novel-m1363-5p|novel-m1623-5p|novel-m1901-5p|novel-m2004-5p|novel-m2018-5p	1.29646e-05	ZEB2	XP_014007082.1 PREDICTED: zinc finger E-box-binding homeobox 2-like isoform X2 [Salmo salar]	-	-	-	-	-	-	-
novel_circ_000138	TCONS_00037593	0.996268	27	16	15	novel-m0069-5p|novel-m0281-5p|novel-m0507-5p|novel-m0584-5p|novel-m0609-5p|novel-m0650-5p|novel-m0970-5p|novel-m1038-5p|novel-m1192-5p|novel-m1223-5p|novel-m1302-5p|novel-m1406-5p|novel-m1479-5p|novel-m1848-5p|novel-m1889-5p	4.37245e-10	HELZ2	CDQ72443.1 unnamed protein product [Oncorhynchus mykiss]	-	-	-	-	-	-	-
novel_circ_000138	TCONS_00040317	0.801028	27	10	9	novel-m0174-5p|novel-m0491-5p|novel-m1359-5p|novel-m1362-5p|novel-m1363-5p|novel-m1623-5p|novel-m1901-5p|novel-m2004-5p|novel-m2018-5p	1.29646e-05	CIRBP	ADM16300.1 Cold-inducible RNA-binding protein [Salmo salar]	-	-	-	-	-	-	-
novel_circ_000138	TCONS_00041275	0.566487	27	11	9	novel-m0174-5p|novel-m0491-5p|novel-m1359-5p|novel-m1362-5p|novel-m1363-5p|novel-m1623-5p|novel-m1901-5p|novel-m2004-5p|novel-m2018-5p	5.91846e-05	esr2a	NP_001118225.1 estrogen receptor beta 1 [Oncorhynchus mykiss]	-	-	-	-	-	-	-
novel_circ_000138	TCONS_00042773	0.783806	27	28	26	novel-m0069-5p|novel-m0174-5p|novel-m0281-5p|novel-m0491-5p|novel-m0507-5p|novel-m0584-5p|novel-m0609-5p|novel-m0650-5p|novel-m0844-3p|novel-m0970-5p|novel-m0973-3p|novel-m1038-5p|novel-m1192-5p|novel-m1223-5p|novel-m1302-5p|novel-m1359-5p|novel-m1362-5p|novel-m1363-5p|novel-m1406-5p|novel-m1479-5p|novel-m1623-5p|novel-m1848-5p|novel-m1889-5p|novel-m1901-5p|novel-m2004-5p|novel-m2018-5p	3.32207e-21	tcf3	XP_013996453.1 PREDICTED: transcription factor E2-alpha isoform X3 [Salmo salar]	-	-	-	-	-	-	-
novel_circ_000138	TCONS_00046865	0.762401	27	9	9	novel-m0174-5p|novel-m0491-5p|novel-m1359-5p|novel-m1362-5p|novel-m1363-5p|novel-m1623-5p|novel-m1901-5p|novel-m2004-5p|novel-m2018-5p	1.55965e-06	KIF1A	XP_014001278.1 PREDICTED: kinesin-like protein KIF1B isoform X9 [Salmo salar]	-	-	-	-	-	-	-
novel_circ_000138	TCONS_00047074	0.787405	27	27	26	novel-m0069-5p|novel-m0174-5p|novel-m0281-5p|novel-m0491-5p|novel-m0507-5p|novel-m0584-5p|novel-m0609-5p|novel-m0650-5p|novel-m0844-3p|novel-m0970-5p|novel-m0973-3p|novel-m1038-5p|novel-m1192-5p|novel-m1223-5p|novel-m1302-5p|novel-m1359-5p|novel-m1362-5p|novel-m1363-5p|novel-m1406-5p|novel-m1479-5p|novel-m1623-5p|novel-m1848-5p|novel-m1889-5p|novel-m1901-5p|novel-m2004-5p|novel-m2018-5p	2.40255e-22	SARG	CDQ67842.1 unnamed protein product [Oncorhynchus mykiss]	-	-	-	-	-	-	-
novel_circ_000138	TCONS_00048454	0.781257	27	16	9	novel-m0174-5p|novel-m0491-5p|novel-m1359-5p|novel-m1362-5p|novel-m1363-5p|novel-m1623-5p|novel-m1901-5p|novel-m2004-5p|novel-m2018-5p	0.00474322	DDX10	CDQ73699.1 unnamed protein product [Oncorhynchus mykiss]	-	-	-	-	-	-	-
novel_circ_000138	TCONS_00048625	0.731367	27	13	9	novel-m0174-5p|novel-m0491-5p|novel-m1359-5p|novel-m1362-5p|novel-m1363-5p|novel-m1623-5p|novel-m1901-5p|novel-m2004-5p|novel-m2018-5p	0.000527708	Ncor1	XP_014052760.1 PREDICTED: nuclear receptor corepressor 1-like isoform X7 [Salmo salar]	-	-	-	-	-	-	-
novel_circ_000138	TCONS_00050757	0.767131	27	10	9	novel-m0174-5p|novel-m0491-5p|novel-m1359-5p|novel-m1362-5p|novel-m1363-5p|novel-m1623-5p|novel-m1901-5p|novel-m2004-5p|novel-m2018-5p	1.29646e-05	Fam168a	XP_014053182.1 PREDICTED: protein FAM168A isoform X1 [Salmo salar]	-	-	-	-	-	-	-
novel_circ_000138	TCONS_00053061	0.923152	27	11	10	novel-m0174-5p|novel-m0491-5p|novel-m0787-5p|novel-m1359-5p|novel-m1362-5p|novel-m1363-5p|novel-m1623-5p|novel-m1901-5p|novel-m2004-5p|novel-m2018-5p	2.69348e-06	tmem56-b	XP_013998648.1 PREDICTED: transmembrane protein 56-B-like [Salmo salar]	-	-	-	-	-	-	-
novel_circ_000138	TCONS_00059727	0.540445	27	11	10	novel-m0174-5p|novel-m0491-5p|novel-m0787-5p|novel-m1359-5p|novel-m1362-5p|novel-m1363-5p|novel-m1623-5p|novel-m1901-5p|novel-m2004-5p|novel-m2018-5p	2.69348e-06	Ighm	CDQ91984.1 unnamed protein product [Oncorhynchus mykiss]	-	-	-	-	-	-	-
novel_circ_000138	TCONS_00067325	0.559805	27	10	9	novel-m0174-5p|novel-m0491-5p|novel-m1359-5p|novel-m1362-5p|novel-m1363-5p|novel-m1623-5p|novel-m1901-5p|novel-m2004-5p|novel-m2018-5p	1.29646e-05	srf	XP_013986623.1 PREDICTED: serum response factor-like isoform X1 [Salmo salar]	Environmental Information Processing	Signal transduction	ko04010//MAPK signaling pathway	K04378	-	-	-
novel_circ_000138	TCONS_00069732	0.850905	27	10	9	novel-m0174-5p|novel-m0491-5p|novel-m1359-5p|novel-m1362-5p|novel-m1363-5p|novel-m1623-5p|novel-m1901-5p|novel-m2004-5p|novel-m2018-5p	1.29646e-05	-	-	-	-	-	-	-	-	-
novel_circ_000138	TCONS_00071850	0.55125	27	15	15	novel-m0069-5p|novel-m0281-5p|novel-m0507-5p|novel-m0584-5p|novel-m0609-5p|novel-m0650-5p|novel-m0970-5p|novel-m1038-5p|novel-m1192-5p|novel-m1223-5p|novel-m1302-5p|novel-m1406-5p|novel-m1479-5p|novel-m1848-5p|novel-m1889-5p	3.12318e-11	ARID1B	XP_013997828.1 PREDICTED: AT-rich interactive domain-containing protein 1A-like isoform X2 [Salmo salar]	-	-	-	-	-	-	-
novel_circ_000138	TCONS_00073559	0.817581	27	9	9	novel-m0174-5p|novel-m0491-5p|novel-m1359-5p|novel-m1362-5p|novel-m1363-5p|novel-m1623-5p|novel-m1901-5p|novel-m2004-5p|novel-m2018-5p	1.55965e-06	OGT	XP_017951771.1 PREDICTED: UDP-N-acetylglucosamine--peptide N-acetylglucosaminyltransferase 110 kDa subunit isoform X2 [Xenopus tropicalis]	Metabolism	Glycan biosynthesis and metabolism	ko00514//Other types of O-glycan biosynthesis	K09667	-	-	-
novel_circ_000138	TCONS_00073900	0.614182	27	17	12	novel-m0174-5p|novel-m0491-5p|novel-m0787-5p|novel-m0844-3p|novel-m0973-3p|novel-m1359-5p|novel-m1362-5p|novel-m1363-5p|novel-m1623-5p|novel-m1901-5p|novel-m2004-5p|novel-m2018-5p	2.42313e-05	jockey\pol	CDQ78441.1 unnamed protein product [Oncorhynchus mykiss]	-	-	-	-	-	-	-
novel_circ_000138	TCONS_00074147	0.524109	27	12	9	novel-m0174-5p|novel-m0491-5p|novel-m1359-5p|novel-m1362-5p|novel-m1363-5p|novel-m1623-5p|novel-m1901-5p|novel-m2004-5p|novel-m2018-5p	0.000196206	Slc12a7	CDQ70178.1 unnamed protein product [Oncorhynchus mykiss]	-	-	-	-	-	-	-
novel_circ_000138	TCONS_00076033	0.659507	27	22	18	novel-m0069-5p|novel-m0281-5p|novel-m0507-5p|novel-m0584-5p|novel-m0609-5p|novel-m0650-5p|novel-m0787-5p|novel-m0844-3p|novel-m0970-5p|novel-m0973-3p|novel-m1038-5p|novel-m1192-5p|novel-m1223-5p|novel-m1302-5p|novel-m1406-5p|novel-m1479-5p|novel-m1848-5p|novel-m1889-5p	2.81203e-10	scrib	XP_014036357.1 PREDICTED: protein scribble homolog isoform X3 [Salmo salar]	-	-	-	-	-	-	-
novel_circ_000138	TCONS_00077437	0.56368	27	12	9	novel-m0174-5p|novel-m0491-5p|novel-m1359-5p|novel-m1362-5p|novel-m1363-5p|novel-m1623-5p|novel-m1901-5p|novel-m2004-5p|novel-m2018-5p	0.000196206	Pank1	XP_014013506.1 PREDICTED: pantothenate kinase 3-like isoform X1 [Salmo salar]	Metabolism	Metabolism of cofactors and vitamins;Global and Overview	ko01100//Metabolic pathways;ko00770//Pantothenate and CoA biosynthesis	K09680	-	GO:1901363//heterocyclic compound binding;GO:0001882//nucleoside binding;GO:0032549//ribonucleoside binding;GO:0001883//purine nucleoside binding;GO:0097159//organic cyclic compound binding;GO:0005488//binding;GO:0036094//small molecule binding;GO:0097367//carbohydrate derivative binding;GO:0032550//purine ribonucleoside binding	GO:0009058//biosynthetic process;GO:0006796//phosphate-containing compound metabolic process;GO:0009108//coenzyme biosynthetic process;GO:0006793//phosphorus metabolic process;GO:0008152//metabolic process;GO:0044249//cellular biosynthetic process;GO:0051188//cofactor biosynthetic process;GO:0006732//coenzyme metabolic process;GO:0009987//cellular process;GO:0051186//cofactor metabolic process;GO…
novel_circ_000138	TCONS_00085038	0.50405	27	15	15	novel-m0069-5p|novel-m0281-5p|novel-m0507-5p|novel-m0584-5p|novel-m0609-5p|novel-m0650-5p|novel-m0970-5p|novel-m1038-5p|novel-m1192-5p|novel-m1223-5p|novel-m1302-5p|novel-m1406-5p|novel-m1479-5p|novel-m1848-5p|novel-m1889-5p	3.12318e-11	TMPRSS6	XP_012990687.1 PREDICTED: transmembrane protease serine 6 isoform X2 [Esox lucius]	-	-	-	-	-	-	-
novel_circ_000138	TCONS_00085573	0.86534	27	17	15	novel-m0069-5p|novel-m0281-5p|novel-m0507-5p|novel-m0584-5p|novel-m0609-5p|novel-m0650-5p|novel-m0970-5p|novel-m1038-5p|novel-m1192-5p|novel-m1223-5p|novel-m1302-5p|novel-m1406-5p|novel-m1479-5p|novel-m1848-5p|novel-m1889-5p	3.2474e-09	CSRP2BP	XP_013986609.1 PREDICTED: cysteine-rich protein 2-binding protein [Salmo salar]	-	-	-	-	-	-	-
novel_circ_000138	TCONS_00088298	0.680399	27	10	9	novel-m0174-5p|novel-m0491-5p|novel-m1359-5p|novel-m1362-5p|novel-m1363-5p|novel-m1623-5p|novel-m1901-5p|novel-m2004-5p|novel-m2018-5p	1.29646e-05	-	CDQ64896.1 unnamed protein product [Oncorhynchus mykiss]	-	-	-	-	-	-	-
novel_circ_000138	TCONS_00094769	0.695644	27	12	12	novel-m0174-5p|novel-m0491-5p|novel-m0787-5p|novel-m0844-3p|novel-m0973-3p|novel-m1359-5p|novel-m1362-5p|novel-m1363-5p|novel-m1623-5p|novel-m1901-5p|novel-m2004-5p|novel-m2018-5p	8.9073e-09	metap1	CDQ56112.1 unnamed protein product [Oncorhynchus mykiss]	-	-	-	-	GO:0005623//cell;GO:0044424//intracellular part;GO:0005840//ribosome;GO:1990904//ribonucleoprotein complex;GO:0043232//intracellular non-membrane-bounded organelle;GO:0005737//cytoplasm;GO:0043228//non-membrane-bounded organelle;GO:0043226//organelle;GO:0044444//cytoplasmic part;GO:0044464//cell part;GO:0043229//intracellular organelle;GO:0005622//intracellular;GO:0032991//macromolecular complex;…	GO:0004177//aminopeptidase activity;GO:0008237//metallopeptidase activity;GO:0070011//peptidase activity, acting on L-amino acid peptides;GO:0008238//exopeptidase activity;GO:0043167//ion binding;GO:0005488//binding;GO:0008233//peptidase activity;GO:0043169//cation binding;GO:0003824//catalytic activity;GO:0016787//hydrolase activity	GO:0043412//macromolecule modification;GO:0044260//cellular macromolecule metabolic process;GO:0009987//cellular process;GO:0006464//cellular protein modification process;GO:0044238//primary metabolic process;GO:0043170//macromolecule metabolic process;GO:0036211//protein modification process;GO:0019538//protein metabolic process;GO:0044237//cellular metabolic process;GO:0071704//organic substanc…
novel_circ_000138	TCONS_00096465	0.692346	27	23	18	novel-m0069-5p|novel-m0281-5p|novel-m0507-5p|novel-m0584-5p|novel-m0609-5p|novel-m0650-5p|novel-m0787-5p|novel-m0844-3p|novel-m0970-5p|novel-m0973-3p|novel-m1038-5p|novel-m1192-5p|novel-m1223-5p|novel-m1302-5p|novel-m1406-5p|novel-m1479-5p|novel-m1848-5p|novel-m1889-5p	1.16118e-09	DST	XP_014035605.1 PREDICTED: dystonin-like [Salmo salar]	-	-	-	-	-	-	-
novel_circ_000138	TCONS_00098366	0.891171	27	13	9	novel-m0174-5p|novel-m0491-5p|novel-m1359-5p|novel-m1362-5p|novel-m1363-5p|novel-m1623-5p|novel-m1901-5p|novel-m2004-5p|novel-m2018-5p	0.000527708	amdhd1	CDQ89211.1 unnamed protein product [Oncorhynchus mykiss]	Metabolism	Global and Overview;Amino acid metabolism	ko01100//Metabolic pathways;ko00340//Histidine metabolism	K01468	-	-	-
novel_circ_000138	TCONS_00101423	0.640573	27	9	9	novel-m0174-5p|novel-m0491-5p|novel-m1359-5p|novel-m1362-5p|novel-m1363-5p|novel-m1623-5p|novel-m1901-5p|novel-m2004-5p|novel-m2018-5p	1.55965e-06	PPP1R9A	XP_014019516.1 PREDICTED: neurabin-1-like isoform X1 [Salmo salar]	-	-	-	-	-	-	-
novel_circ_000138	TCONS_00102467	0.703798	27	3	3	novel-m0787-5p|novel-m0844-3p|novel-m0973-3p	0.0156033	MCF2L	XP_014020139.1 PREDICTED: guanine nucleotide exchange factor DBS-like isoform X1 [Salmo salar]	-	-	-	-	-	GO:0005088//Ras guanyl-nucleotide exchange factor activity;GO:0005085//guanyl-nucleotide exchange factor activity;GO:0098772//molecular function regulator	GO:0019222//regulation of metabolic process;GO:0065009//regulation of molecular function;GO:0065007//biological regulation;GO:0051336//regulation of hydrolase activity;GO:0050789//regulation of biological process;GO:0043087//regulation of GTPase activity;GO:0050790//regulation of catalytic activity
novel_circ_000138	TCONS_00102468	0.543359	27	3	3	novel-m0787-5p|novel-m0844-3p|novel-m0973-3p	0.0156033	MCF2L	XP_014020145.1 PREDICTED: guanine nucleotide exchange factor DBS-like isoform X6 [Salmo salar]	-	-	-	-	-	-	GO:0050789//regulation of biological process;GO:0065007//biological regulation;GO:0051056//regulation of small GTPase mediated signal transduction;GO:0009966//regulation of signal transduction;GO:0050794//regulation of cellular process;GO:1902531//regulation of intracellular signal transduction;GO:0048583//regulation of response to stimulus;GO:0010646//regulation of cell communication;GO:0046578/…
novel_circ_000138	TCONS_00102555	0.636281	27	14	10	novel-m0174-5p|novel-m0491-5p|novel-m0787-5p|novel-m1359-5p|novel-m1362-5p|novel-m1363-5p|novel-m1623-5p|novel-m1901-5p|novel-m2004-5p|novel-m2018-5p	0.000142557	Cask	XP_014019957.1 PREDICTED: peripheral plasma membrane protein CASK isoform X9 [Salmo salar]	Cellular Processes	Cellular commiunity	ko04530//Tight junction	K06103	-	-	-
novel_circ_000138	TCONS_00106461	0.718773	27	15	15	novel-m0069-5p|novel-m0281-5p|novel-m0507-5p|novel-m0584-5p|novel-m0609-5p|novel-m0650-5p|novel-m0970-5p|novel-m1038-5p|novel-m1192-5p|novel-m1223-5p|novel-m1302-5p|novel-m1406-5p|novel-m1479-5p|novel-m1848-5p|novel-m1889-5p	3.12318e-11	-	XP_014017721.1 PREDICTED: cylicin-1-like isoform X1 [Salmo salar]	-	-	-	-	-	-	-
novel_circ_000138	TCONS_00108072	0.853957	27	20	15	novel-m0069-5p|novel-m0281-5p|novel-m0507-5p|novel-m0584-5p|novel-m0609-5p|novel-m0650-5p|novel-m0970-5p|novel-m1038-5p|novel-m1192-5p|novel-m1223-5p|novel-m1302-5p|novel-m1406-5p|novel-m1479-5p|novel-m1848-5p|novel-m1889-5p	2.44797e-07	KIAA0100	CDQ77745.1 unnamed protein product [Oncorhynchus mykiss]	-	-	-	-	-	-	-
novel_circ_000138	TCONS_00114481	0.542576	27	25	25	novel-m0069-5p|novel-m0174-5p|novel-m0281-5p|novel-m0491-5p|novel-m0507-5p|novel-m0584-5p|novel-m0609-5p|novel-m0650-5p|novel-m0787-5p|novel-m0970-5p|novel-m1038-5p|novel-m1192-5p|novel-m1223-5p|novel-m1302-5p|novel-m1359-5p|novel-m1362-5p|novel-m1363-5p|novel-m1406-5p|novel-m1479-5p|novel-m1623-5p|novel-m1848-5p|novel-m1889-5p|novel-m1901-5p|novel-m2004-5p|novel-m2018-5p	3.60326e-22	Usp6nl	XP_013981729.1 PREDICTED: USP6 N-terminal-like protein isoform X2 [Salmo salar]	-	-	-	-	-	-	-
novel_circ_000138	TCONS_00115809	0.77797	27	11	9	novel-m0174-5p|novel-m0491-5p|novel-m1359-5p|novel-m1362-5p|novel-m1363-5p|novel-m1623-5p|novel-m1901-5p|novel-m2004-5p|novel-m2018-5p	5.91846e-05	clip3	CDQ66180.1 unnamed protein product [Oncorhynchus mykiss]	-	-	-	-	GO:0016020//membrane;GO:0044431//Golgi apparatus part;GO:0098805//whole membrane;GO:0031090//organelle membrane;GO:0044446//intracellular organelle part;GO:0098588//bounding membrane of organelle;GO:0031984//organelle subcompartment;GO:0044444//cytoplasmic part;GO:0012505//endomembrane system;GO:0044440//endosomal part;GO:0043227//membrane-bounded organelle;GO:0005622//intracellular;GO:0005623//c…	GO:0005488//binding	GO:1902578//single-organism localization;GO:0051130//positive regulation of cellular component organization;GO:0065007//biological regulation;GO:0051179//localization;GO:0045184//establishment of protein localization;GO:0050789//regulation of biological process;GO:0044763//single-organism cellular process;GO:0071840//cellular component organization or biogenesis;GO:0006810//transport;GO:0071702//…
novel_circ_000138	TCONS_00115862	0.687271	27	15	15	novel-m0069-5p|novel-m0281-5p|novel-m0507-5p|novel-m0584-5p|novel-m0609-5p|novel-m0650-5p|novel-m0970-5p|novel-m1038-5p|novel-m1192-5p|novel-m1223-5p|novel-m1302-5p|novel-m1406-5p|novel-m1479-5p|novel-m1848-5p|novel-m1889-5p	3.12318e-11	POLDIP2	CDQ75180.1 unnamed protein product [Oncorhynchus mykiss]	-	-	-	-	-	-	-
novel_circ_000138	TCONS_00121156	0.575909	27	11	9	novel-m0174-5p|novel-m0491-5p|novel-m1359-5p|novel-m1362-5p|novel-m1363-5p|novel-m1623-5p|novel-m1901-5p|novel-m2004-5p|novel-m2018-5p	5.91846e-05	RALGDS	XP_013983327.1 PREDICTED: ral guanine nucleotide dissociation stimulator-like isoform X2 [Salmo salar]	-	-	-	-	-	-	-
novel_circ_000138	TCONS_00121625	0.661263	27	10	9	novel-m0174-5p|novel-m0491-5p|novel-m1359-5p|novel-m1362-5p|novel-m1363-5p|novel-m1623-5p|novel-m1901-5p|novel-m2004-5p|novel-m2018-5p	1.29646e-05	EHMT1	CDQ79145.1 unnamed protein product [Oncorhynchus mykiss]	Metabolism	Amino acid metabolism	ko00310//Lysine degradation	K11420	-	-	-
novel_circ_000138	XM_021557029.1	0.784588	27	15	15	novel-m0069-5p|novel-m0281-5p|novel-m0507-5p|novel-m0584-5p|novel-m0609-5p|novel-m0650-5p|novel-m0970-5p|novel-m1038-5p|novel-m1192-5p|novel-m1223-5p|novel-m1302-5p|novel-m1406-5p|novel-m1479-5p|novel-m1848-5p|novel-m1889-5p	3.12318e-11	rab11fip4a	PREDICTED: rab11 family-interacting protein 4A-like isoform X1 [Salmo salar]	Cellular Processes	Transport and catabolism	ko04144//Endocytosis	K12485	-	-	-
novel_circ_000138	XM_021557737.1	0.830936	27	16	15	novel-m0069-5p|novel-m0281-5p|novel-m0507-5p|novel-m0584-5p|novel-m0609-5p|novel-m0650-5p|novel-m0970-5p|novel-m1038-5p|novel-m1192-5p|novel-m1223-5p|novel-m1302-5p|novel-m1406-5p|novel-m1479-5p|novel-m1848-5p|novel-m1889-5p	4.37245e-10	EZH1	PREDICTED: histone-lysine N-methyltransferase EZH1-like isoform X1 [Salmo salar]	Metabolism	Amino acid metabolism	ko00310//Lysine degradation	K17451	-	GO:0016740//transferase activity;GO:0008170//N-methyltransferase activity;GO:0016279//protein-lysine N-methyltransferase activity;GO:0016278//lysine N-methyltransferase activity;GO:0016741//transferase activity, transferring one-carbon groups;GO:0003824//catalytic activity;GO:0008276//protein methyltransferase activity;GO:0008757//S-adenosylmethionine-dependent methyltransferase activity;GO:00081…	GO:0044763//single-organism cellular process;GO:0006479//protein methylation;GO:0016570//histone modification;GO:0071840//cellular component organization or biogenesis;GO:0044237//cellular metabolic process;GO:0044710//single-organism metabolic process;GO:0008152//metabolic process;GO:0043170//macromolecule metabolic process;GO:0043414//macromolecule methylation;GO:0071704//organic substance meta…
novel_circ_000138	XM_021558485.1	0.680295	27	15	15	novel-m0069-5p|novel-m0281-5p|novel-m0507-5p|novel-m0584-5p|novel-m0609-5p|novel-m0650-5p|novel-m0970-5p|novel-m1038-5p|novel-m1192-5p|novel-m1223-5p|novel-m1302-5p|novel-m1406-5p|novel-m1479-5p|novel-m1848-5p|novel-m1889-5p	3.12318e-11	UBTF	PREDICTED: nucleolar transcription factor 1 isoform X1 [Salmo salar]	-	-	-	-	-	-	-
novel_circ_000138	XM_021563303.1	0.624951	27	9	9	novel-m0174-5p|novel-m0491-5p|novel-m1359-5p|novel-m1362-5p|novel-m1363-5p|novel-m1623-5p|novel-m1901-5p|novel-m2004-5p|novel-m2018-5p	1.55965e-06	RHOG	PREDICTED: rho-related GTP-binding protein RhoG-like [Salmo salar]	Human Diseases	Infectious diseases	ko05132//Salmonella infection;ko05100//Bacterial invasion of epithelial cells;ko05131//Shigellosis	K07863	GO:0005623//cell;GO:0044464//cell part	GO:0032550//purine ribonucleoside binding;GO:0032549//ribonucleoside binding;GO:0001882//nucleoside binding;GO:1901363//heterocyclic compound binding;GO:0097367//carbohydrate derivative binding;GO:0036094//small molecule binding;GO:0001883//purine nucleoside binding;GO:0005488//binding;GO:0097159//organic cyclic compound binding	GO:0044699//single-organism process;GO:0050794//regulation of cellular process;GO:0050896//response to stimulus;GO:0035556//intracellular signal transduction;GO:0051707//response to other organism;GO:0065007//biological regulation;GO:0009987//cellular process;GO:0007165//signal transduction;GO:0009607//response to biotic stimulus;GO:0044700//single organism signaling;GO:0051704//multi-organism pr…
novel_circ_000138	XM_021565758.1	0.686831	27	24	24	novel-m0069-5p|novel-m0174-5p|novel-m0281-5p|novel-m0491-5p|novel-m0507-5p|novel-m0584-5p|novel-m0609-5p|novel-m0650-5p|novel-m0970-5p|novel-m1038-5p|novel-m1192-5p|novel-m1223-5p|novel-m1302-5p|novel-m1359-5p|novel-m1362-5p|novel-m1363-5p|novel-m1406-5p|novel-m1479-5p|novel-m1623-5p|novel-m1848-5p|novel-m1889-5p|novel-m1901-5p|novel-m2004-5p|novel-m2018-5p	9.7288e-21	PPIP5K1	PREDICTED: inositol hexakisphosphate and diphosphoinositol-pentakisphosphate kinase 1 isoform X11 [Salmo salar]	Environmental Information Processing	Signal transduction	ko04070//Phosphatidylinositol signaling system	K13024	-	-	-
novel_circ_000138	XM_021566932.1	0.973816	27	9	9	novel-m0174-5p|novel-m0491-5p|novel-m1359-5p|novel-m1362-5p|novel-m1363-5p|novel-m1623-5p|novel-m1901-5p|novel-m2004-5p|novel-m2018-5p	1.55965e-06	Tp53inp2	PREDICTED: tumor protein p53-inducible nuclear protein 2 isoform X1 [Salmo salar]	Cellular Processes	Transport and catabolism	ko04140//Regulation of autophagy	K21247	-	-	-
novel_circ_000138	XM_021567123.1	0.530331	27	9	9	novel-m0174-5p|novel-m0491-5p|novel-m1359-5p|novel-m1362-5p|novel-m1363-5p|novel-m1623-5p|novel-m1901-5p|novel-m2004-5p|novel-m2018-5p	1.55965e-06	Gramd4	PREDICTED: GRAM domain-containing protein 4-like isoform X1 [Salmo salar]	-	-	-	-	-	-	-
novel_circ_000138	XM_021568038.1	0.618281	27	9	9	novel-m0174-5p|novel-m0491-5p|novel-m1359-5p|novel-m1362-5p|novel-m1363-5p|novel-m1623-5p|novel-m1901-5p|novel-m2004-5p|novel-m2018-5p	1.55965e-06	Itgax	PREDICTED: integrin alpha-L-like [Salmo salar]	Cellular Processes;Organismal Systems;Environmental Information Processing;Human Diseases	Cardiovascular diseases;Immune diseases;Immune system;Cell motility;Signal transduction;Infectious diseases;Signaling molecules and interaction	ko04810//Regulation of actin cytoskeleton;ko05166//HTLV-I infection;ko04015//Rap1 signaling pathway;ko04514//Cell adhesion molecules (CAMs);ko05169//Epstein-Barr virus infection;ko04670//Leukocyte transendothelial migration;ko04650//Natural killer cell mediated cytotoxicity;ko05416//Viral myocarditis;ko05323//Rheumatoid arthritis;ko05144//Malaria;ko05150//Staphylococcus aureus infection	K05718	-	-	-
novel_circ_000138	XM_021572982.1	0.977367	27	16	15	novel-m0069-5p|novel-m0281-5p|novel-m0507-5p|novel-m0584-5p|novel-m0609-5p|novel-m0650-5p|novel-m0970-5p|novel-m1038-5p|novel-m1192-5p|novel-m1223-5p|novel-m1302-5p|novel-m1406-5p|novel-m1479-5p|novel-m1848-5p|novel-m1889-5p	4.37245e-10	HRAS	PREDICTED: GTPase NRas [Ochotona princeps]	Environmental Information Processing;Cellular Processes;Organismal Systems;Human Diseases	Development;Immune system;Substance dependence;Endocrine system;Cell growth and death;Cancers;Transport and catabolism;Infectious diseases;Aging;Endocrine and metabolic diseases;Cellular commiunity;Cell motility;Signal transduction;Nervous system	ko05200//Pathways in cancer;ko04010//MAPK signaling pathway;ko04144//Endocytosis;ko04151//PI3K-Akt signaling pathway;ko04810//Regulation of actin cytoskeleton;ko04510//Focal adhesion;ko05166//HTLV-I infection;ko05205//Proteoglycans in cancer;ko04014//Ras signaling pathway;ko04015//Rap1 signaling pathway;ko04910//Insulin signaling pathway;ko04921//Oxytocin signaling pathway;ko04360//Axon guidance;…	K02833	-	GO:0003824//catalytic activity;GO:0032549//ribonucleoside binding;GO:0097367//carbohydrate derivative binding;GO:0001882//nucleoside binding;GO:1901363//heterocyclic compound binding;GO:0097159//organic cyclic compound binding;GO:0001883//purine nucleoside binding;GO:0032550//purine ribonucleoside binding;GO:0036094//small molecule binding;GO:0005488//binding	GO:0051716//cellular response to stimulus;GO:0023052//signaling;GO:0007154//cell communication;GO:0009987//cellular process;GO:0050896//response to stimulus;GO:0044700//single organism signaling;GO:0050789//regulation of biological process;GO:0044763//single-organism cellular process;GO:0050794//regulation of cellular process;GO:0065007//biological regulation;GO:0044699//single-organism process;G…
novel_circ_000138	XM_021573706.1	0.719284	27	9	9	novel-m0174-5p|novel-m0491-5p|novel-m1359-5p|novel-m1362-5p|novel-m1363-5p|novel-m1623-5p|novel-m1901-5p|novel-m2004-5p|novel-m2018-5p	1.55965e-06	Ston2	PREDICTED: stonin-2 isoform X1 [Salmo salar]	-	-	-	-	-	-	-
novel_circ_000138	XM_021573858.1	0.562497	27	10	10	novel-m0174-5p|novel-m0491-5p|novel-m0787-5p|novel-m1359-5p|novel-m1362-5p|novel-m1363-5p|novel-m1623-5p|novel-m1901-5p|novel-m2004-5p|novel-m2018-5p	2.92434e-07	Zfp36l1	PREDICTED: zinc finger protein 36, C3H1 type-like 1 [Salmo salar]	-	-	-	-	-	-	-
novel_circ_000138	XM_021575048.1	0.928508	27	15	15	novel-m0069-5p|novel-m0281-5p|novel-m0507-5p|novel-m0584-5p|novel-m0609-5p|novel-m0650-5p|novel-m0970-5p|novel-m1038-5p|novel-m1192-5p|novel-m1223-5p|novel-m1302-5p|novel-m1406-5p|novel-m1479-5p|novel-m1848-5p|novel-m1889-5p	3.12318e-11	HERC3	PREDICTED: probable E3 ubiquitin-protein ligase HERC3 [Salmo salar]	Genetic Information Processing	Folding, sorting and degradation	ko04120//Ubiquitin mediated proteolysis	K10614	-	-	-
novel_circ_000138	XM_021577010.1	0.881856	27	9	9	novel-m0174-5p|novel-m0491-5p|novel-m1359-5p|novel-m1362-5p|novel-m1363-5p|novel-m1623-5p|novel-m1901-5p|novel-m2004-5p|novel-m2018-5p	1.55965e-06	ANO4	PREDICTED: anoctamin-4-like isoform X1 [Salmo salar]	-	-	-	-	-	-	-
novel_circ_000138	XM_021579113.1	0.64046	27	10	9	novel-m0174-5p|novel-m0491-5p|novel-m1359-5p|novel-m1362-5p|novel-m1363-5p|novel-m1623-5p|novel-m1901-5p|novel-m2004-5p|novel-m2018-5p	1.29646e-05	SLC4A10	PREDICTED: sodium-driven chloride bicarbonate exchanger-like isoform X2 [Salmo salar]	-	-	-	-	-	-	-
novel_circ_000138	XM_021581026.1	0.665604	27	11	11	novel-m0174-5p|novel-m0491-5p|novel-m0844-3p|novel-m0973-3p|novel-m1359-5p|novel-m1362-5p|novel-m1363-5p|novel-m1623-5p|novel-m1901-5p|novel-m2004-5p|novel-m2018-5p	5.23304e-08	SLC9A3R1	Na(+)/H(+) exchange regulatory cofactor NHE-RF1 [Salmo salar]	Cellular Processes	Cellular commiunity	ko04530//Tight junction	K13365	-	-	GO:0072657//protein localization to membrane;GO:0061024//membrane organization;GO:0071840//cellular component organization or biogenesis;GO:0033036//macromolecule localization;GO:1902578//single-organism localization;GO:0016043//cellular component organization;GO:1902580//single-organism cellular localization;GO:0044802//single-organism membrane organization;GO:0044763//single-organism cellular p…
novel_circ_000138	XM_021584613.1	0.94882	27	11	11	novel-m0174-5p|novel-m0491-5p|novel-m0844-3p|novel-m0973-3p|novel-m1359-5p|novel-m1362-5p|novel-m1363-5p|novel-m1623-5p|novel-m1901-5p|novel-m2004-5p|novel-m2018-5p	5.23304e-08	QPCT	PREDICTED: glutaminyl-peptide cyclotransferase-like [Salmo salar]	-	-	-	-	-	-	-
novel_circ_000138	XM_021584972.1	0.796526	27	9	9	novel-m0174-5p|novel-m0491-5p|novel-m1359-5p|novel-m1362-5p|novel-m1363-5p|novel-m1623-5p|novel-m1901-5p|novel-m2004-5p|novel-m2018-5p	1.55965e-06	SACS	PREDICTED: sacsin-like isoform X1 [Salmo salar]	-	-	-	-	-	-	-
novel_circ_000138	XM_021590955.1	0.564771	27	12	9	novel-m0174-5p|novel-m0491-5p|novel-m1359-5p|novel-m1362-5p|novel-m1363-5p|novel-m1623-5p|novel-m1901-5p|novel-m2004-5p|novel-m2018-5p	0.000196206	Nacc2	PREDICTED: nucleus accumbens-associated protein 2-like [Salmo salar]	-	-	-	-	-	-	-
novel_circ_000138	XM_021596683.1	0.923315	27	15	15	novel-m0069-5p|novel-m0281-5p|novel-m0507-5p|novel-m0584-5p|novel-m0609-5p|novel-m0650-5p|novel-m0970-5p|novel-m1038-5p|novel-m1192-5p|novel-m1223-5p|novel-m1302-5p|novel-m1406-5p|novel-m1479-5p|novel-m1848-5p|novel-m1889-5p	3.12318e-11	HIVEP3	PREDICTED: transcription factor HIVEP3-like [Salmo salar]	-	-	-	-	-	-	-
novel_circ_000138	XM_021596975.1	0.645533	27	9	9	novel-m0174-5p|novel-m0491-5p|novel-m1359-5p|novel-m1362-5p|novel-m1363-5p|novel-m1623-5p|novel-m1901-5p|novel-m2004-5p|novel-m2018-5p	1.55965e-06	slc40a1	PREDICTED: solute carrier family 40 member 1-like [Salmo salar]	Organismal Systems	Digestive system	ko04978//Mineral absorption	K14685	GO:0031224//intrinsic component of membrane;GO:0044425//membrane part;GO:0016020//membrane	-	GO:0030001//metal ion transport;GO:0006826//iron ion transport;GO:0044765//single-organism transport;GO:0006812//cation transport;GO:0044699//single-organism process;GO:0000041//transition metal ion transport;GO:0006811//ion transport;GO:0051179//localization;GO:0006810//transport;GO:0051234//establishment of localization;GO:1902578//single-organism localization
novel_circ_000138	XM_021600835.1	0.705547	27	15	15	novel-m0069-5p|novel-m0281-5p|novel-m0507-5p|novel-m0584-5p|novel-m0609-5p|novel-m0650-5p|novel-m0970-5p|novel-m1038-5p|novel-m1192-5p|novel-m1223-5p|novel-m1302-5p|novel-m1406-5p|novel-m1479-5p|novel-m1848-5p|novel-m1889-5p	3.12318e-11	GPCPD1	PREDICTED: glycerophosphocholine phosphodiesterase GPCPD1-like isoform X1 [Salmo salar]	Human Diseases;Metabolism	Cancers;Lipid metabolism	ko05231//Choline metabolism in cancer;ko00564//Glycerophospholipid metabolism	K18695	-	GO:0030246//carbohydrate binding;GO:0016787//hydrolase activity;GO:0001871//pattern binding;GO:0003824//catalytic activity;GO:0042578//phosphoric ester hydrolase activity;GO:0016788//hydrolase activity, acting on ester bonds;GO:0030247//polysaccharide binding;GO:0005488//binding	-
novel_circ_000138	XM_021604247.1	0.645046	27	15	15	novel-m0069-5p|novel-m0281-5p|novel-m0507-5p|novel-m0584-5p|novel-m0609-5p|novel-m0650-5p|novel-m0970-5p|novel-m1038-5p|novel-m1192-5p|novel-m1223-5p|novel-m1302-5p|novel-m1406-5p|novel-m1479-5p|novel-m1848-5p|novel-m1889-5p	3.12318e-11	USP24	PREDICTED: ubiquitin carboxyl-terminal hydrolase 24-like isoform X2 [Salmo salar]	-	-	-	-	-	GO:0070011//peptidase activity, acting on L-amino acid peptides;GO:0016787//hydrolase activity;GO:0003824//catalytic activity;GO:0008233//peptidase activity	GO:0043170//macromolecule metabolic process;GO:0044257//cellular protein catabolic process;GO:0051603//proteolysis involved in cellular protein catabolic process;GO:1901575//organic substance catabolic process;GO:0044238//primary metabolic process;GO:0071704//organic substance metabolic process;GO:0009987//cellular process;GO:0044237//cellular metabolic process;GO:0019538//protein metabolic proce…
novel_circ_000138	XM_021609067.1	0.571978	27	3	3	novel-m0787-5p|novel-m0844-3p|novel-m0973-3p	0.0156033	PIGU	PREDICTED: phosphatidylinositol glycan anchor biosynthesis class U protein [Salmo salar]	Metabolism	Glycan biosynthesis and metabolism;Global and Overview	ko01100//Metabolic pathways;ko00563//Glycosylphosphatidylinositol(GPI)-anchor biosynthesis	K05293	GO:0016020//membrane;GO:0031224//intrinsic component of membrane;GO:0044425//membrane part	-	GO:0044249//cellular biosynthetic process;GO:0009582//detection of abiotic stimulus;GO:0044237//cellular metabolic process;GO:0051606//detection of stimulus;GO:0009605//response to external stimulus;GO:0003008//system process;GO:0009581//detection of external stimulus;GO:0050954//sensory perception of mechanical stimulus;GO:0051641//cellular localization;GO:0007600//sensory perception;GO:0050906/…
novel_circ_000138	XM_021609652.1	0.996473	27	15	15	novel-m0069-5p|novel-m0281-5p|novel-m0507-5p|novel-m0584-5p|novel-m0609-5p|novel-m0650-5p|novel-m0970-5p|novel-m1038-5p|novel-m1192-5p|novel-m1223-5p|novel-m1302-5p|novel-m1406-5p|novel-m1479-5p|novel-m1848-5p|novel-m1889-5p	3.12318e-11	Anks1a	PREDICTED: ankyrin repeat and SAM domain-containing protein 1A-like isoform X2 [Salmo salar]	-	-	-	-	-	-	-
novel_circ_000138	XM_021610661.1	0.531206	27	18	17	novel-m0069-5p|novel-m0281-5p|novel-m0507-5p|novel-m0584-5p|novel-m0609-5p|novel-m0650-5p|novel-m0844-3p|novel-m0970-5p|novel-m0973-3p|novel-m1038-5p|novel-m1192-5p|novel-m1223-5p|novel-m1302-5p|novel-m1406-5p|novel-m1479-5p|novel-m1848-5p|novel-m1889-5p	8.26999e-12	Itch	PREDICTED: E3 ubiquitin-protein ligase Itchy-like [Salmo salar]	Human Diseases;Genetic Information Processing;Environmental Information Processing;Cellular Processes	Folding, sorting and degradation;Transport and catabolism;Endocrine and metabolic diseases;Signal transduction	ko04144//Endocytosis;ko04120//Ubiquitin mediated proteolysis;ko04932//Non-alcoholic fatty liver disease (NAFLD);ko04668//TNF signaling pathway	K05632	-	-	-
novel_circ_000138	XM_021613632.1	0.668682	27	9	9	novel-m0174-5p|novel-m0491-5p|novel-m1359-5p|novel-m1362-5p|novel-m1363-5p|novel-m1623-5p|novel-m1901-5p|novel-m2004-5p|novel-m2018-5p	1.55965e-06	SCD1	PREDICTED: acyl-CoA desaturase-like [Salmo salar]	Metabolism;Organismal Systems;Environmental Information Processing	Signal transduction;Lipid metabolism;Endocrine system;Global and Overview	ko04152//AMPK signaling pathway;ko03320//PPAR signaling pathway;ko01212//Fatty acid metabolism;ko01040//Biosynthesis of unsaturated fatty acids	K00507	GO:0043229//intracellular organelle;GO:0031224//intrinsic component of membrane;GO:0043227//membrane-bounded organelle;GO:0044425//membrane part;GO:0043226//organelle;GO:0005622//intracellular;GO:0043231//intracellular membrane-bounded organelle;GO:0005623//cell;GO:0016020//membrane;GO:0044424//intracellular part;GO:0044464//cell part	GO:0043169//cation binding;GO:0046914//transition metal ion binding;GO:0016491//oxidoreductase activity;GO:0005488//binding;GO:0043167//ion binding;GO:0003824//catalytic activity;GO:0016705//oxidoreductase activity, acting on paired donors, with incorporation or reduction of molecular oxygen;GO:0046872//metal ion binding	GO:0008152//metabolic process;GO:0044255//cellular lipid metabolic process;GO:0006082//organic acid metabolic process;GO:0044238//primary metabolic process;GO:0044699//single-organism process;GO:0009987//cellular process;GO:0019752//carboxylic acid metabolic process;GO:0032787//monocarboxylic acid metabolic process;GO:0044281//small molecule metabolic process;GO:0071704//organic substance metabol…
novel_circ_000138	XM_021620394.1	0.644485	27	11	9	novel-m0174-5p|novel-m0491-5p|novel-m1359-5p|novel-m1362-5p|novel-m1363-5p|novel-m1623-5p|novel-m1901-5p|novel-m2004-5p|novel-m2018-5p	5.91846e-05	ezh2	PREDICTED: histone-lysine N-methyltransferase EZH2 isoform X2 [Salmo salar]	Human Diseases;Metabolism	Amino acid metabolism;Cancers	ko05206//MicroRNAs in cancer;ko00310//Lysine degradation	K11430	GO:0005623//cell;GO:0043227//membrane-bounded organelle;GO:0044464//cell part;GO:0043229//intracellular organelle;GO:0043231//intracellular membrane-bounded organelle;GO:0043226//organelle;GO:0044424//intracellular part;GO:0005622//intracellular	GO:0016278//lysine N-methyltransferase activity;GO:0005488//binding;GO:0008757//S-adenosylmethionine-dependent methyltransferase activity;GO:0003824//catalytic activity;GO:0008170//N-methyltransferase activity;GO:0016741//transferase activity, transferring one-carbon groups;GO:0008276//protein methyltransferase activity;GO:0016279//protein-lysine N-methyltransferase activity;GO:0016740//transfera…	GO:0034645//cellular macromolecule biosynthetic process;GO:0009059//macromolecule biosynthetic process;GO:0009058//biosynthetic process;GO:0071704//organic substance metabolic process;GO:0008152//metabolic process;GO:0065007//biological regulation;GO:1901576//organic substance biosynthetic process;GO:0016043//cellular component organization;GO:0044260//cellular macromolecule metabolic process;GO:…
novel_circ_000138	XM_021623045.1	0.629431	27	9	9	novel-m0174-5p|novel-m0491-5p|novel-m1359-5p|novel-m1362-5p|novel-m1363-5p|novel-m1623-5p|novel-m1901-5p|novel-m2004-5p|novel-m2018-5p	1.55965e-06	DGCR2	Integral membrane protein DGCR2/IDD [Salmo salar]	-	-	-	-	-	-	-
novel_circ_000138	XM_021623487.1	0.695582	27	11	9	novel-m0174-5p|novel-m0491-5p|novel-m1359-5p|novel-m1362-5p|novel-m1363-5p|novel-m1623-5p|novel-m1901-5p|novel-m2004-5p|novel-m2018-5p	5.91846e-05	TSKU	PREDICTED: tsukushin-like [Salmo salar]	-	-	-	-	-	-	-
novel_circ_000138	XM_021623568.1	0.716544	27	9	9	novel-m0174-5p|novel-m0491-5p|novel-m1359-5p|novel-m1362-5p|novel-m1363-5p|novel-m1623-5p|novel-m1901-5p|novel-m2004-5p|novel-m2018-5p	1.55965e-06	NCOR1	PREDICTED: nuclear receptor corepressor 1 isoform X3 [Salmo salar]	Human Diseases;Organismal Systems	Endocrine system;Cancers	ko05202//Transcriptional misregulation in cancers;ko04919//Thyroid hormone signaling pathway	K04650	-	-	-
novel_circ_000138	XM_021624871.1	0.875318	27	16	15	novel-m0069-5p|novel-m0281-5p|novel-m0507-5p|novel-m0584-5p|novel-m0609-5p|novel-m0650-5p|novel-m0970-5p|novel-m1038-5p|novel-m1192-5p|novel-m1223-5p|novel-m1302-5p|novel-m1406-5p|novel-m1479-5p|novel-m1848-5p|novel-m1889-5p	4.37245e-10	ezh2	PREDICTED: histone-lysine N-methyltransferase EZH1-like isoform X1 [Salmo salar]	Metabolism	Amino acid metabolism	ko00310//Lysine degradation	K17451	-	GO:0016279//protein-lysine N-methyltransferase activity;GO:0008276//protein methyltransferase activity;GO:0016741//transferase activity, transferring one-carbon groups;GO:0008168//methyltransferase activity;GO:0008170//N-methyltransferase activity;GO:0016740//transferase activity;GO:0016278//lysine N-methyltransferase activity;GO:0003824//catalytic activity;GO:0008757//S-adenosylmethionine-depend…	GO:0016568//chromatin modification;GO:0043414//macromolecule methylation;GO:0043412//macromolecule modification;GO:0016043//cellular component organization;GO:0032259//methylation;GO:1902589//single-organism organelle organization;GO:0044763//single-organism cellular process;GO:0006464//cellular protein modification process;GO:0044267//cellular protein metabolic process;GO:0006479//protein methyl…
novel_circ_000139	TCONS_00011362	0.628452	16	27	15	novel-m0069-5p|novel-m0281-5p|novel-m0507-5p|novel-m0584-5p|novel-m0609-5p|novel-m0650-5p|novel-m0970-5p|novel-m1038-5p|novel-m1192-5p|novel-m1223-5p|novel-m1302-5p|novel-m1406-5p|novel-m1479-5p|novel-m1848-5p|novel-m1889-5p	4.37245e-10	-	XP_014007008.1 PREDICTED: tumor necrosis factor receptor superfamily member 5-like [Salmo salar]	-	-	-	-	-	-	-
novel_circ_000139	TCONS_00016853	0.687927	16	27	15	novel-m0069-5p|novel-m0281-5p|novel-m0507-5p|novel-m0584-5p|novel-m0609-5p|novel-m0650-5p|novel-m0970-5p|novel-m1038-5p|novel-m1192-5p|novel-m1223-5p|novel-m1302-5p|novel-m1406-5p|novel-m1479-5p|novel-m1848-5p|novel-m1889-5p	4.37245e-10	Crlf1	XP_014025208.1 PREDICTED: cytokine receptor-like factor 1 isoform X2 [Salmo salar]	-	-	-	-	-	-	-
novel_circ_000139	TCONS_00023636	0.837761	16	15	15	novel-m0069-5p|novel-m0281-5p|novel-m0507-5p|novel-m0584-5p|novel-m0609-5p|novel-m0650-5p|novel-m0970-5p|novel-m1038-5p|novel-m1192-5p|novel-m1223-5p|novel-m1302-5p|novel-m1406-5p|novel-m1479-5p|novel-m1848-5p|novel-m1889-5p	2.87455e-17	sh3rf1	XP_013978379.1 PREDICTED: E3 ubiquitin-protein ligase SH3RF1-like isoform X2 [Salmo salar]	-	-	-	-	-	GO:0046872//metal ion binding;GO:0005488//binding;GO:0043167//ion binding;GO:0043169//cation binding	-
novel_circ_000139	TCONS_00035880	0.980951	16	17	15	novel-m0069-5p|novel-m0281-5p|novel-m0507-5p|novel-m0584-5p|novel-m0609-5p|novel-m0650-5p|novel-m0970-5p|novel-m1038-5p|novel-m1192-5p|novel-m1223-5p|novel-m1302-5p|novel-m1406-5p|novel-m1479-5p|novel-m1848-5p|novel-m1889-5p	3.82795e-15	SLC4A10	XP_014007207.1 PREDICTED: sodium-driven chloride bicarbonate exchanger-like isoform X1 [Salmo salar]	-	-	-	-	-	-	-
novel_circ_000139	TCONS_00037593	0.985705	16	16	15	novel-m0069-5p|novel-m0281-5p|novel-m0507-5p|novel-m0584-5p|novel-m0609-5p|novel-m0650-5p|novel-m0970-5p|novel-m1038-5p|novel-m1192-5p|novel-m1223-5p|novel-m1302-5p|novel-m1406-5p|novel-m1479-5p|novel-m1848-5p|novel-m1889-5p	4.55138e-16	HELZ2	CDQ72443.1 unnamed protein product [Oncorhynchus mykiss]	-	-	-	-	-	-	-
novel_circ_000139	TCONS_00042773	0.715907	16	28	15	novel-m0069-5p|novel-m0281-5p|novel-m0507-5p|novel-m0584-5p|novel-m0609-5p|novel-m0650-5p|novel-m0970-5p|novel-m1038-5p|novel-m1192-5p|novel-m1223-5p|novel-m1302-5p|novel-m1406-5p|novel-m1479-5p|novel-m1848-5p|novel-m1889-5p	9.30546e-10	tcf3	XP_013996453.1 PREDICTED: transcription factor E2-alpha isoform X3 [Salmo salar]	-	-	-	-	-	-	-
novel_circ_000139	TCONS_00045858	0.510039	16	28	16	novel-m0069-5p|novel-m0281-5p|novel-m0507-5p|novel-m0584-5p|novel-m0609-5p|novel-m0650-5p|novel-m0787-5p|novel-m0970-5p|novel-m1038-5p|novel-m1192-5p|novel-m1223-5p|novel-m1302-5p|novel-m1406-5p|novel-m1479-5p|novel-m1848-5p|novel-m1889-5p	9.71655e-12	Gvin1	XP_014011571.1 PREDICTED: interferon-induced very large GTPase 1-like isoform X1 [Salmo salar]	-	-	-	-	-	-	-
novel_circ_000139	TCONS_00047074	0.746755	16	27	15	novel-m0069-5p|novel-m0281-5p|novel-m0507-5p|novel-m0584-5p|novel-m0609-5p|novel-m0650-5p|novel-m0970-5p|novel-m1038-5p|novel-m1192-5p|novel-m1223-5p|novel-m1302-5p|novel-m1406-5p|novel-m1479-5p|novel-m1848-5p|novel-m1889-5p	4.37245e-10	SARG	CDQ67842.1 unnamed protein product [Oncorhynchus mykiss]	-	-	-	-	-	-	-
novel_circ_000139	TCONS_00071850	0.539221	16	15	15	novel-m0069-5p|novel-m0281-5p|novel-m0507-5p|novel-m0584-5p|novel-m0609-5p|novel-m0650-5p|novel-m0970-5p|novel-m1038-5p|novel-m1192-5p|novel-m1223-5p|novel-m1302-5p|novel-m1406-5p|novel-m1479-5p|novel-m1848-5p|novel-m1889-5p	2.87455e-17	ARID1B	XP_013997828.1 PREDICTED: AT-rich interactive domain-containing protein 1A-like isoform X2 [Salmo salar]	-	-	-	-	-	-	-
novel_circ_000139	TCONS_00076033	0.641212	16	22	16	novel-m0069-5p|novel-m0281-5p|novel-m0507-5p|novel-m0584-5p|novel-m0609-5p|novel-m0650-5p|novel-m0787-5p|novel-m0970-5p|novel-m1038-5p|novel-m1192-5p|novel-m1223-5p|novel-m1302-5p|novel-m1406-5p|novel-m1479-5p|novel-m1848-5p|novel-m1889-5p	2.3831e-14	scrib	XP_014036357.1 PREDICTED: protein scribble homolog isoform X3 [Salmo salar]	-	-	-	-	-	-	-
novel_circ_000139	TCONS_00085573	0.865522	16	17	15	novel-m0069-5p|novel-m0281-5p|novel-m0507-5p|novel-m0584-5p|novel-m0609-5p|novel-m0650-5p|novel-m0970-5p|novel-m1038-5p|novel-m1192-5p|novel-m1223-5p|novel-m1302-5p|novel-m1406-5p|novel-m1479-5p|novel-m1848-5p|novel-m1889-5p	3.82795e-15	CSRP2BP	XP_013986609.1 PREDICTED: cysteine-rich protein 2-binding protein [Salmo salar]	-	-	-	-	-	-	-
novel_circ_000139	TCONS_00096465	0.619996	16	23	16	novel-m0069-5p|novel-m0281-5p|novel-m0507-5p|novel-m0584-5p|novel-m0609-5p|novel-m0650-5p|novel-m0787-5p|novel-m0970-5p|novel-m1038-5p|novel-m1192-5p|novel-m1223-5p|novel-m1302-5p|novel-m1406-5p|novel-m1479-5p|novel-m1848-5p|novel-m1889-5p	7.83019e-14	DST	XP_014035605.1 PREDICTED: dystonin-like [Salmo salar]	-	-	-	-	-	-	-
novel_circ_000139	TCONS_00106461	0.68829	16	15	15	novel-m0069-5p|novel-m0281-5p|novel-m0507-5p|novel-m0584-5p|novel-m0609-5p|novel-m0650-5p|novel-m0970-5p|novel-m1038-5p|novel-m1192-5p|novel-m1223-5p|novel-m1302-5p|novel-m1406-5p|novel-m1479-5p|novel-m1848-5p|novel-m1889-5p	2.87455e-17	-	XP_014017721.1 PREDICTED: cylicin-1-like isoform X1 [Salmo salar]	-	-	-	-	-	-	-
novel_circ_000139	TCONS_00108072	0.922453	16	20	15	novel-m0069-5p|novel-m0281-5p|novel-m0507-5p|novel-m0584-5p|novel-m0609-5p|novel-m0650-5p|novel-m0970-5p|novel-m1038-5p|novel-m1192-5p|novel-m1223-5p|novel-m1302-5p|novel-m1406-5p|novel-m1479-5p|novel-m1848-5p|novel-m1889-5p	4.22459e-13	KIAA0100	CDQ77745.1 unnamed protein product [Oncorhynchus mykiss]	-	-	-	-	-	-	-
novel_circ_000139	TCONS_00115862	0.752087	16	15	15	novel-m0069-5p|novel-m0281-5p|novel-m0507-5p|novel-m0584-5p|novel-m0609-5p|novel-m0650-5p|novel-m0970-5p|novel-m1038-5p|novel-m1192-5p|novel-m1223-5p|novel-m1302-5p|novel-m1406-5p|novel-m1479-5p|novel-m1848-5p|novel-m1889-5p	2.87455e-17	POLDIP2	CDQ75180.1 unnamed protein product [Oncorhynchus mykiss]	-	-	-	-	-	-	-
novel_circ_000139	XM_021557029.1	0.793742	16	15	15	novel-m0069-5p|novel-m0281-5p|novel-m0507-5p|novel-m0584-5p|novel-m0609-5p|novel-m0650-5p|novel-m0970-5p|novel-m1038-5p|novel-m1192-5p|novel-m1223-5p|novel-m1302-5p|novel-m1406-5p|novel-m1479-5p|novel-m1848-5p|novel-m1889-5p	2.87455e-17	rab11fip4a	PREDICTED: rab11 family-interacting protein 4A-like isoform X1 [Salmo salar]	Cellular Processes	Transport and catabolism	ko04144//Endocytosis	K12485	-	-	-
novel_circ_000139	XM_021557737.1	0.802014	16	16	15	novel-m0069-5p|novel-m0281-5p|novel-m0507-5p|novel-m0584-5p|novel-m0609-5p|novel-m0650-5p|novel-m0970-5p|novel-m1038-5p|novel-m1192-5p|novel-m1223-5p|novel-m1302-5p|novel-m1406-5p|novel-m1479-5p|novel-m1848-5p|novel-m1889-5p	4.55138e-16	EZH1	PREDICTED: histone-lysine N-methyltransferase EZH1-like isoform X1 [Salmo salar]	Metabolism	Amino acid metabolism	ko00310//Lysine degradation	K17451	-	GO:0016740//transferase activity;GO:0008170//N-methyltransferase activity;GO:0016279//protein-lysine N-methyltransferase activity;GO:0016278//lysine N-methyltransferase activity;GO:0016741//transferase activity, transferring one-carbon groups;GO:0003824//catalytic activity;GO:0008276//protein methyltransferase activity;GO:0008757//S-adenosylmethionine-dependent methyltransferase activity;GO:00081…	GO:0044763//single-organism cellular process;GO:0006479//protein methylation;GO:0016570//histone modification;GO:0071840//cellular component organization or biogenesis;GO:0044237//cellular metabolic process;GO:0044710//single-organism metabolic process;GO:0008152//metabolic process;GO:0043170//macromolecule metabolic process;GO:0043414//macromolecule methylation;GO:0071704//organic substance meta…
novel_circ_000139	XM_021558485.1	0.55226	16	15	15	novel-m0069-5p|novel-m0281-5p|novel-m0507-5p|novel-m0584-5p|novel-m0609-5p|novel-m0650-5p|novel-m0970-5p|novel-m1038-5p|novel-m1192-5p|novel-m1223-5p|novel-m1302-5p|novel-m1406-5p|novel-m1479-5p|novel-m1848-5p|novel-m1889-5p	2.87455e-17	UBTF	PREDICTED: nucleolar transcription factor 1 isoform X1 [Salmo salar]	-	-	-	-	-	-	-
novel_circ_000139	XM_021565758.1	0.573886	16	24	15	novel-m0069-5p|novel-m0281-5p|novel-m0507-5p|novel-m0584-5p|novel-m0609-5p|novel-m0650-5p|novel-m0970-5p|novel-m1038-5p|novel-m1192-5p|novel-m1223-5p|novel-m1302-5p|novel-m1406-5p|novel-m1479-5p|novel-m1848-5p|novel-m1889-5p	3.40613e-11	PPIP5K1	PREDICTED: inositol hexakisphosphate and diphosphoinositol-pentakisphosphate kinase 1 isoform X11 [Salmo salar]	Environmental Information Processing	Signal transduction	ko04070//Phosphatidylinositol signaling system	K13024	-	-	-
novel_circ_000139	XM_021572982.1	0.994457	16	16	15	novel-m0069-5p|novel-m0281-5p|novel-m0507-5p|novel-m0584-5p|novel-m0609-5p|novel-m0650-5p|novel-m0970-5p|novel-m1038-5p|novel-m1192-5p|novel-m1223-5p|novel-m1302-5p|novel-m1406-5p|novel-m1479-5p|novel-m1848-5p|novel-m1889-5p	4.55138e-16	HRAS	PREDICTED: GTPase NRas [Ochotona princeps]	Environmental Information Processing;Cellular Processes;Organismal Systems;Human Diseases	Development;Immune system;Substance dependence;Endocrine system;Cell growth and death;Cancers;Transport and catabolism;Infectious diseases;Aging;Endocrine and metabolic diseases;Cellular commiunity;Cell motility;Signal transduction;Nervous system	ko05200//Pathways in cancer;ko04010//MAPK signaling pathway;ko04144//Endocytosis;ko04151//PI3K-Akt signaling pathway;ko04810//Regulation of actin cytoskeleton;ko04510//Focal adhesion;ko05166//HTLV-I infection;ko05205//Proteoglycans in cancer;ko04014//Ras signaling pathway;ko04015//Rap1 signaling pathway;ko04910//Insulin signaling pathway;ko04921//Oxytocin signaling pathway;ko04360//Axon guidance;…	K02833	-	GO:0003824//catalytic activity;GO:0032549//ribonucleoside binding;GO:0097367//carbohydrate derivative binding;GO:0001882//nucleoside binding;GO:1901363//heterocyclic compound binding;GO:0097159//organic cyclic compound binding;GO:0001883//purine nucleoside binding;GO:0032550//purine ribonucleoside binding;GO:0036094//small molecule binding;GO:0005488//binding	GO:0051716//cellular response to stimulus;GO:0023052//signaling;GO:0007154//cell communication;GO:0009987//cellular process;GO:0050896//response to stimulus;GO:0044700//single organism signaling;GO:0050789//regulation of biological process;GO:0044763//single-organism cellular process;GO:0050794//regulation of cellular process;GO:0065007//biological regulation;GO:0044699//single-organism process;G…
novel_circ_000139	XM_021575048.1	0.938752	16	15	15	novel-m0069-5p|novel-m0281-5p|novel-m0507-5p|novel-m0584-5p|novel-m0609-5p|novel-m0650-5p|novel-m0970-5p|novel-m1038-5p|novel-m1192-5p|novel-m1223-5p|novel-m1302-5p|novel-m1406-5p|novel-m1479-5p|novel-m1848-5p|novel-m1889-5p	2.87455e-17	HERC3	PREDICTED: probable E3 ubiquitin-protein ligase HERC3 [Salmo salar]	Genetic Information Processing	Folding, sorting and degradation	ko04120//Ubiquitin mediated proteolysis	K10614	-	-	-
novel_circ_000139	XM_021596683.1	0.916232	16	15	15	novel-m0069-5p|novel-m0281-5p|novel-m0507-5p|novel-m0584-5p|novel-m0609-5p|novel-m0650-5p|novel-m0970-5p|novel-m1038-5p|novel-m1192-5p|novel-m1223-5p|novel-m1302-5p|novel-m1406-5p|novel-m1479-5p|novel-m1848-5p|novel-m1889-5p	2.87455e-17	HIVEP3	PREDICTED: transcription factor HIVEP3-like [Salmo salar]	-	-	-	-	-	-	-
novel_circ_000139	XM_021600835.1	0.641361	16	15	15	novel-m0069-5p|novel-m0281-5p|novel-m0507-5p|novel-m0584-5p|novel-m0609-5p|novel-m0650-5p|novel-m0970-5p|novel-m1038-5p|novel-m1192-5p|novel-m1223-5p|novel-m1302-5p|novel-m1406-5p|novel-m1479-5p|novel-m1848-5p|novel-m1889-5p	2.87455e-17	GPCPD1	PREDICTED: glycerophosphocholine phosphodiesterase GPCPD1-like isoform X1 [Salmo salar]	Human Diseases;Metabolism	Cancers;Lipid metabolism	ko05231//Choline metabolism in cancer;ko00564//Glycerophospholipid metabolism	K18695	-	GO:0030246//carbohydrate binding;GO:0016787//hydrolase activity;GO:0001871//pattern binding;GO:0003824//catalytic activity;GO:0042578//phosphoric ester hydrolase activity;GO:0016788//hydrolase activity, acting on ester bonds;GO:0030247//polysaccharide binding;GO:0005488//binding	-
novel_circ_000139	XM_021604247.1	0.560231	16	15	15	novel-m0069-5p|novel-m0281-5p|novel-m0507-5p|novel-m0584-5p|novel-m0609-5p|novel-m0650-5p|novel-m0970-5p|novel-m1038-5p|novel-m1192-5p|novel-m1223-5p|novel-m1302-5p|novel-m1406-5p|novel-m1479-5p|novel-m1848-5p|novel-m1889-5p	2.87455e-17	USP24	PREDICTED: ubiquitin carboxyl-terminal hydrolase 24-like isoform X2 [Salmo salar]	-	-	-	-	-	GO:0070011//peptidase activity, acting on L-amino acid peptides;GO:0016787//hydrolase activity;GO:0003824//catalytic activity;GO:0008233//peptidase activity	GO:0043170//macromolecule metabolic process;GO:0044257//cellular protein catabolic process;GO:0051603//proteolysis involved in cellular protein catabolic process;GO:1901575//organic substance catabolic process;GO:0044238//primary metabolic process;GO:0071704//organic substance metabolic process;GO:0009987//cellular process;GO:0044237//cellular metabolic process;GO:0019538//protein metabolic proce…
novel_circ_000139	XM_021609652.1	0.984337	16	15	15	novel-m0069-5p|novel-m0281-5p|novel-m0507-5p|novel-m0584-5p|novel-m0609-5p|novel-m0650-5p|novel-m0970-5p|novel-m1038-5p|novel-m1192-5p|novel-m1223-5p|novel-m1302-5p|novel-m1406-5p|novel-m1479-5p|novel-m1848-5p|novel-m1889-5p	2.87455e-17	Anks1a	PREDICTED: ankyrin repeat and SAM domain-containing protein 1A-like isoform X2 [Salmo salar]	-	-	-	-	-	-	-
novel_circ_000139	XM_021610661.1	0.587949	16	18	15	novel-m0069-5p|novel-m0281-5p|novel-m0507-5p|novel-m0584-5p|novel-m0609-5p|novel-m0650-5p|novel-m0970-5p|novel-m1038-5p|novel-m1192-5p|novel-m1223-5p|novel-m1302-5p|novel-m1406-5p|novel-m1479-5p|novel-m1848-5p|novel-m1889-5p	2.27233e-14	Itch	PREDICTED: E3 ubiquitin-protein ligase Itchy-like [Salmo salar]	Human Diseases;Genetic Information Processing;Environmental Information Processing;Cellular Processes	Folding, sorting and degradation;Transport and catabolism;Endocrine and metabolic diseases;Signal transduction	ko04144//Endocytosis;ko04120//Ubiquitin mediated proteolysis;ko04932//Non-alcoholic fatty liver disease (NAFLD);ko04668//TNF signaling pathway	K05632	-	-	-
novel_circ_000139	XM_021624871.1	0.875073	16	16	15	novel-m0069-5p|novel-m0281-5p|novel-m0507-5p|novel-m0584-5p|novel-m0609-5p|novel-m0650-5p|novel-m0970-5p|novel-m1038-5p|novel-m1192-5p|novel-m1223-5p|novel-m1302-5p|novel-m1406-5p|novel-m1479-5p|novel-m1848-5p|novel-m1889-5p	4.55138e-16	ezh2	PREDICTED: histone-lysine N-methyltransferase EZH1-like isoform X1 [Salmo salar]	Metabolism	Amino acid metabolism	ko00310//Lysine degradation	K17451	-	GO:0016279//protein-lysine N-methyltransferase activity;GO:0008276//protein methyltransferase activity;GO:0016741//transferase activity, transferring one-carbon groups;GO:0008168//methyltransferase activity;GO:0008170//N-methyltransferase activity;GO:0016740//transferase activity;GO:0016278//lysine N-methyltransferase activity;GO:0003824//catalytic activity;GO:0008757//S-adenosylmethionine-depend…	GO:0016568//chromatin modification;GO:0043414//macromolecule methylation;GO:0043412//macromolecule modification;GO:0016043//cellular component organization;GO:0032259//methylation;GO:1902589//single-organism organelle organization;GO:0044763//single-organism cellular process;GO:0006464//cellular protein modification process;GO:0044267//cellular protein metabolic process;GO:0006479//protein methyl…
novel_circ_000183	TCONS_00000404	0.575211	1	1	1	novel-m2002-3p	0.00952381	CRTC1	XP_014004802.1 PREDICTED: CREB-regulated transcription coactivator 1-like isoform X1 [Salmo salar]	-	-	-	-	-	-	-
novel_circ_000183	TCONS_00001267	0.760718	1	1	1	novel-m2002-3p	0.00952381	cnot1	XP_014003474.1 PREDICTED: CCR4-NOT transcription complex subunit 1 isoform X14 [Salmo salar]	Genetic Information Processing	Folding, sorting and degradation	ko03018//RNA degradation	K12604	-	-	-
novel_circ_000183	TCONS_00001882	0.845467	1	3	1	novel-m2002-3p	0.0285714	DLK2	XP_014009558.1 PREDICTED: protein delta homolog 2-like isoform X1 [Salmo salar]	-	-	-	-	-	-	-
novel_circ_000183	TCONS_00001981	0.66308	1	5	1	novel-m2002-3p	0.0476191	RASGRP3	XP_014010000.1 PREDICTED: ras guanyl-releasing protein 3-like isoform X2 [Salmo salar]	Environmental Information Processing	Signal transduction	ko04010//MAPK signaling pathway	K12362	-	GO:0005488//binding;GO:0098772//molecular function regulator;GO:0046872//metal ion binding;GO:0030234//enzyme regulator activity;GO:0008047//enzyme activator activity;GO:0043167//ion binding;GO:0043169//cation binding	GO:0007154//cell communication;GO:0051716//cellular response to stimulus;GO:0050789//regulation of biological process;GO:0035556//intracellular signal transduction;GO:0065007//biological regulation;GO:0044699//single-organism process;GO:0023052//signaling;GO:0044700//single organism signaling;GO:0007165//signal transduction;GO:0007264//small GTPase mediated signal transduction;GO:0050896//respons…
novel_circ_000183	TCONS_00007894	0.892792	1	3	1	novel-m2002-3p	0.0285714	GABBR2	XP_014057327.1 PREDICTED: gamma-aminobutyric acid type B receptor subunit 2-like [Salmo salar]	Environmental Information Processing	Signaling molecules and interaction	ko04080//Neuroactive ligand-receptor interaction	K04615	-	-	-
novel_circ_000183	TCONS_00010597	0.749028	1	2	1	novel-m2002-3p	0.0190476	JARID2	XP_012988265.1 PREDICTED: protein Jumonji [Esox lucius]	Cellular Processes	Cellular commiunity	ko04550//Signaling pathways regulating pluripotency of stem cells	K11478	-	-	GO:0009987//cellular process
novel_circ_000183	TCONS_00020610	0.790548	1	1	1	novel-m2002-3p	0.00952381	Nmbr	CDQ64637.1 unnamed protein product [Oncorhynchus mykiss]	Environmental Information Processing	Signaling molecules and interaction	ko04080//Neuroactive ligand-receptor interaction	K04168	-	-	-
novel_circ_000183	TCONS_00020731	0.816234	1	2	1	novel-m2002-3p	0.0190476	vegfaa	XP_014060856.1 PREDICTED: vascular endothelial growth factor A-A-like isoform X3 [Salmo salar]	Cellular Processes;Environmental Information Processing	Cellular commiunity;Signal transduction;Signaling molecules and interaction	ko04510//Focal adhesion;ko04060//Cytokine-cytokine receptor interaction;ko04150//mTOR signaling pathway;ko04370//VEGF signaling pathway	K05448	-	-	-
novel_circ_000183	TCONS_00026018	0.841638	1	1	1	novel-m2002-3p	0.00952381	SLC39A3	CDQ64988.1 unnamed protein product [Oncorhynchus mykiss]	-	-	-	-	-	-	GO:1902578//single-organism localization;GO:0051234//establishment of localization;GO:0044765//single-organism transport;GO:0044763//single-organism cellular process;GO:0030001//metal ion transport;GO:0006812//cation transport;GO:0044699//single-organism process;GO:0006811//ion transport;GO:0006810//transport;GO:0009987//cellular process;GO:0051179//localization
novel_circ_000183	TCONS_00030313	0.936943	1	2	1	novel-m2002-3p	0.0190476	RHOBTB2	XP_014027919.1 PREDICTED: rho-related BTB domain-containing protein 2-like [Salmo salar]	Genetic Information Processing	Folding, sorting and degradation	ko04120//Ubiquitin mediated proteolysis	K07868	-	-	-
novel_circ_000183	TCONS_00033463	0.631637	1	1	1	novel-m2002-3p	0.00952381	FTCD	XP_014007048.1 PREDICTED: formimidoyltransferase-cyclodeaminase-like [Salmo salar]	Metabolism	Amino acid metabolism;Metabolism of cofactors and vitamins;Global and Overview	ko01100//Metabolic pathways;ko00340//Histidine metabolism;ko00670//One carbon pool by folate	K13990	-	GO:0031406//carboxylic acid binding;GO:0043168//anion binding;GO:0003824//catalytic activity;GO:0016597//amino acid binding;GO:0043177//organic acid binding;GO:0036094//small molecule binding;GO:0043167//ion binding;GO:0005488//binding	GO:0008152//metabolic process
novel_circ_000183	TCONS_00039280	0.517505	1	5	1	novel-m2002-3p	0.0476191	-	CDQ86405.1 unnamed protein product [Oncorhynchus mykiss]	-	-	-	-	-	-	-
novel_circ_000183	TCONS_00041403	0.509411	1	2	1	novel-m2002-3p	0.0190476	SPECC1L	XP_014000403.1 PREDICTED: cytospin-A-like isoform X2 [Salmo salar]	-	-	-	-	-	-	-
novel_circ_000183	TCONS_00041971	0.679601	1	2	1	novel-m2002-3p	0.0190476	Lppr4	XP_013995165.1 PREDICTED: lipid phosphate phosphatase-related protein type 4-like isoform X1 [Salmo salar]	-	-	-	-	-	-	-
novel_circ_000183	TCONS_00043859	0.873255	1	1	1	novel-m2002-3p	0.00952381	RGS12	XP_014011193.1 PREDICTED: regulator of G-protein signaling 12-like [Salmo salar]	-	-	-	-	-	-	-
novel_circ_000183	TCONS_00057886	0.790408	1	4	1	novel-m2002-3p	0.0380952	chrne	XP_013993192.1 PREDICTED: acetylcholine receptor subunit gamma-like [Salmo salar]	Environmental Information Processing	Signaling molecules and interaction	ko04080//Neuroactive ligand-receptor interaction	K04817	-	-	-
novel_circ_000183	TCONS_00062606	0.868738	1	1	1	novel-m2002-3p	0.00952381	RDH8	XP_014059387.1 PREDICTED: retinol dehydrogenase 8-like [Salmo salar]	Metabolism	Global and Overview;Metabolism of cofactors and vitamins	ko01100//Metabolic pathways;ko00830//Retinol metabolism	K11150	GO:0044464//cell part;GO:0005623//cell;GO:0044424//intracellular part;GO:0005622//intracellular	GO:0003824//catalytic activity	GO:0006694//steroid biosynthetic process;GO:0008152//metabolic process;GO:0008610//lipid biosynthetic process;GO:0044711//single-organism biosynthetic process;GO:0008202//steroid metabolic process;GO:0006629//lipid metabolic process;GO:0044238//primary metabolic process;GO:0044710//single-organism metabolic process;GO:1901576//organic substance biosynthetic process;GO:0044699//single-organism pro…
novel_circ_000183	TCONS_00063693	0.719552	1	2	1	novel-m2002-3p	0.0190476	atg4d	XP_013986093.1 PREDICTED: cysteine protease ATG4D-like [Salmo salar]	Cellular Processes	Transport and catabolism	ko04140//Regulation of autophagy	K08342	-	-	-
novel_circ_000183	TCONS_00070626	0.717504	1	3	1	novel-m2002-3p	0.0285714	RTase	CDQ71706.1 unnamed protein product [Oncorhynchus mykiss]	-	-	-	-	-	-	-
novel_circ_000183	TCONS_00074245	0.634928	1	4	1	novel-m2002-3p	0.0380952	DNAJC13	XP_014036386.1 PREDICTED: dnaJ homolog subfamily C member 13-like isoform X4 [Salmo salar]	-	-	-	-	-	-	-
novel_circ_000183	TCONS_00079381	0.694329	1	1	1	novel-m2002-3p	0.00952381	RBM39	XP_013990364.1 PREDICTED: RNA-binding protein 39-like isoform X2 [Salmo salar]	-	-	-	-	GO:0043227//membrane-bounded organelle;GO:0044464//cell part;GO:0043231//intracellular membrane-bounded organelle;GO:0044424//intracellular part;GO:0005622//intracellular;GO:0005623//cell;GO:0043226//organelle;GO:0043229//intracellular organelle	GO:0005488//binding;GO:0097159//organic cyclic compound binding;GO:1901363//heterocyclic compound binding;GO:0003676//nucleic acid binding	GO:0006725//cellular aromatic compound metabolic process;GO:0006396//RNA processing;GO:0009987//cellular process;GO:0010467//gene expression;GO:0006139//nucleobase-containing compound metabolic process;GO:0046483//heterocycle metabolic process;GO:0008152//metabolic process;GO:0071704//organic substance metabolic process;GO:0044238//primary metabolic process;GO:1901360//organic cyclic compound met…
novel_circ_000183	TCONS_00090022	0.74687	1	3	1	novel-m2002-3p	0.0285714	XIRP2	XP_014006005.1 PREDICTED: xin actin-binding repeat-containing protein 2-like isoform X1 [Salmo salar]	-	-	-	-	-	-	-
novel_circ_000183	TCONS_00093810	0.812151	1	2	1	novel-m2002-3p	0.0190476	PPM1K	XP_014065031.1 PREDICTED: protein phosphatase 1K, mitochondrial-like [Salmo salar]	-	-	-	-	-	GO:0042578//phosphoric ester hydrolase activity;GO:0016788//hydrolase activity, acting on ester bonds;GO:0016791//phosphatase activity;GO:0016787//hydrolase activity;GO:0004721//phosphoprotein phosphatase activity;GO:0003824//catalytic activity	GO:0065007//biological regulation;GO:0048856//anatomical structure development;GO:0048731//system development;GO:0032502//developmental process;GO:0007417//central nervous system development;GO:0044707//single-multicellular organism process;GO:0044699//single-organism process;GO:0050789//regulation of biological process;GO:0050794//regulation of cellular process;GO:0032501//multicellular organism…
novel_circ_000183	TCONS_00093812	0.63124	1	1	1	novel-m2002-3p	0.00952381	FAM13A	XP_014065039.1 PREDICTED: protein FAM13A-like isoform X1 [Salmo salar]	-	-	-	-	-	-	-
novel_circ_000183	TCONS_00095563	0.786277	1	1	1	novel-m2002-3p	0.00952381	Sema4g	XP_014012463.1 PREDICTED: semaphorin-4G-like [Salmo salar]	-	-	-	-	-	-	-
novel_circ_000183	TCONS_00103314	0.630499	1	1	1	novel-m2002-3p	0.00952381	SF3B1	CDQ82627.1 unnamed protein product [Oncorhynchus mykiss]	Genetic Information Processing	Transcription	ko03040//Spliceosome	K12828	GO:0044422//organelle part;GO:1990904//ribonucleoprotein complex;GO:0043229//intracellular organelle;GO:0030529//intracellular ribonucleoprotein complex;GO:0043226//organelle;GO:0005634//nucleus;GO:0005623//cell;GO:0005681//spliceosomal complex;GO:0044424//intracellular part;GO:0043227//membrane-bounded organelle;GO:0043231//intracellular membrane-bounded organelle;GO:0044464//cell part;GO:003299…	GO:0003723//RNA binding;GO:0003676//nucleic acid binding;GO:0097159//organic cyclic compound binding;GO:0005488//binding;GO:1901363//heterocyclic compound binding	GO:0044699//single-organism process;GO:0007275//multicellular organism development;GO:0044767//single-organism developmental process;GO:0007389//pattern specification process;GO:0032501//multicellular organismal process;GO:0003002//regionalization;GO:0044707//single-multicellular organism process;GO:0032502//developmental process
novel_circ_000183	TCONS_00104747	0.806474	1	1	1	novel-m2002-3p	0.00952381	EPAS1	XP_014066334.1 PREDICTED: endothelial PAS domain-containing protein 1-like isoform X3 [Salmo salar]	-	-	-	-	-	-	-
novel_circ_000183	TCONS_00109457	0.504282	1	4	1	novel-m2002-3p	0.0380952	DLG3	XP_014067750.1 PREDICTED: disks large homolog 3-like isoform X9 [Salmo salar]	-	-	-	-	-	-	-
novel_circ_000183	TCONS_00111405	0.750908	1	4	1	novel-m2002-3p	0.0380952	KDM3B	CDQ85194.1 unnamed protein product [Oncorhynchus mykiss]	-	-	-	-	-	-	-
novel_circ_000183	TCONS_00111423	0.727038	1	3	1	novel-m2002-3p	0.0285714	Clk4	NP_001133527.1 CDC-like kinase 4 [Salmo salar]	-	-	-	-	-	GO:0016301//kinase activity;GO:0016740//transferase activity;GO:0003824//catalytic activity;GO:0001882//nucleoside binding;GO:0036094//small molecule binding;GO:0032549//ribonucleoside binding;GO:1901363//heterocyclic compound binding;GO:0016772//transferase activity, transferring phosphorus-containing groups;GO:0004672//protein kinase activity;GO:0001883//purine nucleoside binding;GO:0032550//pu…	GO:0019538//protein metabolic process;GO:0043170//macromolecule metabolic process;GO:0044267//cellular protein metabolic process;GO:0008152//metabolic process;GO:0071704//organic substance metabolic process;GO:0043412//macromolecule modification;GO:0036211//protein modification process;GO:0006796//phosphate-containing compound metabolic process;GO:0044260//cellular macromolecule metabolic process…
novel_circ_000183	TCONS_00118806	0.907438	1	1	1	novel-m2002-3p	0.00952381	Dnm2	XP_013996231.1 PREDICTED: dynamin-3-like [Salmo salar]	Cellular Processes	Transport and catabolism	ko04144//Endocytosis	K01528	-	-	-
novel_circ_000183	XM_021557778.1	0.887207	1	2	1	novel-m2002-3p	0.0190476	lfng	PREDICTED: beta-1,3-N-acetylglucosaminyltransferase lunatic fringe-like [Salmo salar]	Metabolism;Environmental Information Processing	Signal transduction;Glycan biosynthesis and metabolism	ko04330//Notch signaling pathway;ko00514//Other types of O-glycan biosynthesis	K05948	GO:0044444//cytoplasmic part;GO:0000139//Golgi membrane;GO:0044464//cell part;GO:0012505//endomembrane system;GO:0044424//intracellular part;GO:0031300//intrinsic component of organelle membrane;GO:0043226//organelle;GO:0005794//Golgi apparatus;GO:0044422//organelle part;GO:0031090//organelle membrane;GO:0044425//membrane part;GO:0044431//Golgi apparatus part;GO:0016020//membrane;GO:0031224//intr…	GO:0043169//cation binding;GO:0016740//transferase activity;GO:0003824//catalytic activity;GO:0043167//ion binding;GO:0005488//binding	GO:0048856//anatomical structure development;GO:0044707//single-multicellular organism process;GO:0065007//biological regulation;GO:0048523//negative regulation of cellular process;GO:0044699//single-organism process;GO:0009888//tissue development;GO:0042246//tissue regeneration;GO:0032502//developmental process;GO:0042060//wound healing;GO:0050789//regulation of biological process;GO:0031099//re…
novel_circ_000183	XM_021564806.1	0.784535	1	1	1	novel-m2002-3p	0.00952381	PANK1	PREDICTED: pantothenate kinase 3-like isoform X1 [Salmo salar]	Metabolism	Metabolism of cofactors and vitamins;Global and Overview	ko01100//Metabolic pathways;ko00770//Pantothenate and CoA biosynthesis	K09680	-	GO:0001882//nucleoside binding;GO:0032549//ribonucleoside binding;GO:0005488//binding;GO:0001883//purine nucleoside binding;GO:0016772//transferase activity, transferring phosphorus-containing groups;GO:0097159//organic cyclic compound binding;GO:0003824//catalytic activity;GO:0097367//carbohydrate derivative binding;GO:0016740//transferase activity;GO:0036094//small molecule binding;GO:1901363//…	-
novel_circ_000183	XM_021576526.1	0.704607	1	1	1	novel-m2002-3p	0.00952381	DDX21	PREDICTED: nucleolar RNA helicase 2 isoform X1 [Salmo salar]	-	-	-	-	GO:0005623//cell;GO:0043231//intracellular membrane-bounded organelle;GO:0043227//membrane-bounded organelle;GO:0044464//cell part;GO:0043229//intracellular organelle;GO:0043226//organelle;GO:0044424//intracellular part;GO:0005622//intracellular	GO:0097367//carbohydrate derivative binding;GO:0097159//organic cyclic compound binding;GO:0016462//pyrophosphatase activity;GO:0003676//nucleic acid binding;GO:0001883//purine nucleoside binding;GO:1901363//heterocyclic compound binding;GO:0017111//nucleoside-triphosphatase activity;GO:0001882//nucleoside binding;GO:0016787//hydrolase activity;GO:0036094//small molecule binding;GO:0016818//hydro…	-
novel_circ_000183	XM_021577670.1	0.629446	1	1	1	novel-m2002-3p	0.00952381	HMGB3	PREDICTED: high mobility group protein B3-like [Salmo salar]	-	-	-	-	-	-	-
novel_circ_000183	XM_021578561.1	0.784778	1	5	1	novel-m2002-3p	0.0476191	EPS15L1	PREDICTED: epidermal growth factor receptor substrate 15-like 1 isoform X1 [Salmo salar]	Cellular Processes	Transport and catabolism	ko04144//Endocytosis	K12472	-	-	-
novel_circ_000183	XM_021580484.1	0.685157	1	2	1	novel-m2002-3p	0.0190476	TP53BP2	PREDICTED: apoptosis-stimulating of p53 protein 2-like isoform X1 [Salmo salar]	Environmental Information Processing	Signal transduction	ko04390//Hippo signaling pathway	K16823	-	-	-
novel_circ_000183	XM_021581070.1	0.937243	1	1	1	novel-m2002-3p	0.00952381	rnf213b	PREDICTED: E3 ubiquitin-protein ligase RNF213 [Salmo salar]	-	-	-	-	-	-	-
novel_circ_000183	XM_021583464.1	0.680591	1	5	1	novel-m2002-3p	0.0476191	mbnl3	PREDICTED: muscleblind-like protein 3 isoform X13 [Salmo salar]	-	-	-	-	-	-	-
novel_circ_000183	XM_021587510.1	0.808652	1	1	1	novel-m2002-3p	0.00952381	SYNE2	PREDICTED: nesprin-2-like isoform X2 [Salmo salar]	-	-	-	-	-	-	-
novel_circ_000183	XM_021592246.1	0.526853	1	1	1	novel-m2002-3p	0.00952381	SQLE	PREDICTED: squalene monooxygenase-like [Salmo salar]	Metabolism	Global and Overview;Lipid metabolism	ko01100//Metabolic pathways;ko00100//Steroid biosynthesis	K00511	GO:0031224//intrinsic component of membrane;GO:0016020//membrane;GO:0044425//membrane part	GO:0036094//small molecule binding;GO:1901265//nucleoside phosphate binding;GO:1901363//heterocyclic compound binding;GO:0097159//organic cyclic compound binding;GO:0000166//nucleotide binding;GO:0005488//binding;GO:0003824//catalytic activity	GO:0044699//single-organism process;GO:0008152//metabolic process;GO:0044710//single-organism metabolic process
novel_circ_000183	XM_021599041.1	0.677156	1	2	1	novel-m2002-3p	0.0190476	AP3D1	PREDICTED: AP-3 complex subunit delta-1-like isoform X4 [Salmo salar]	Cellular Processes	Transport and catabolism	ko04142//Lysosome	K12396	-	-	-
novel_circ_000183	XM_021611128.1	0.584064	1	1	1	novel-m2002-3p	0.00952381	hykk	PREDICTED: hydroxylysine kinase [Salmo salar]	Metabolism	Global and Overview;Amino acid metabolism	ko01100//Metabolic pathways;ko00310//Lysine degradation	K18201	GO:0044424//intracellular part;GO:0044464//cell part;GO:0005623//cell;GO:0005622//intracellular	GO:0003824//catalytic activity;GO:0016740//transferase activity;GO:0016772//transferase activity, transferring phosphorus-containing groups	GO:0044237//cellular metabolic process;GO:0006796//phosphate-containing compound metabolic process;GO:0009987//cellular process;GO:0006793//phosphorus metabolic process;GO:0008152//metabolic process
novel_circ_000183	XM_021612940.1	0.508788	1	1	1	novel-m2002-3p	0.00952381	Kdm4a	PREDICTED: lysine-specific demethylase 4A-like isoform X2 [Salmo salar]	-	-	-	-	-	-	-
novel_circ_000183	XM_021619132.1	0.761768	1	2	1	novel-m2002-3p	0.0190476	Pdcd4	PREDICTED: programmed cell death protein 4-like [Salmo salar]	-	-	-	-	-	-	-
novel_circ_000183	XM_021620257.1	0.921724	1	3	1	novel-m2002-3p	0.0285714	Gabbr2	PREDICTED: gamma-aminobutyric acid type B receptor subunit 2-like [Salmo salar]	Human Diseases;Environmental Information Processing;Organismal Systems	Signaling molecules and interaction;Nervous system;Sensory system;Signal transduction;Substance dependence;Endocrine system	ko04080//Neuroactive ligand-receptor interaction;ko04024//cAMP signaling pathway;ko04915//Estrogen signaling pathway;ko04727//GABAergic synapse;ko05032//Morphine addiction;ko04742//Taste transduction	K04615	GO:0016020//membrane	GO:0004871//signal transducer activity;GO:0038023//signaling receptor activity;GO:0004888//transmembrane signaling receptor activity;GO:0060089//molecular transducer activity;GO:0004872//receptor activity;GO:0004930//G-protein coupled receptor activity;GO:0099600//transmembrane receptor activity	GO:0007165//signal transduction;GO:0044699//single-organism process;GO:0050896//response to stimulus;GO:0050789//regulation of biological process;GO:0044763//single-organism cellular process;GO:0007154//cell communication;GO:0044700//single organism signaling;GO:0009987//cellular process;GO:0023052//signaling;GO:0050794//regulation of cellular process;GO:0065007//biological regulation;GO:0051716/…
novel_circ_000249	TCONS_00001267	0.74267	4	1	1	novel-m2002-3p	0.0380952	cnot1	XP_014003474.1 PREDICTED: CCR4-NOT transcription complex subunit 1 isoform X14 [Salmo salar]	Genetic Information Processing	Folding, sorting and degradation	ko03018//RNA degradation	K12604	-	-	-
novel_circ_000249	TCONS_00001882	0.858049	4	3	2	novel-m0422-5p|novel-m2002-3p	0.00325403	DLK2	XP_014009558.1 PREDICTED: protein delta homolog 2-like isoform X1 [Salmo salar]	-	-	-	-	-	-	-
novel_circ_000249	TCONS_00001981	0.749511	4	5	2	novel-m0787-5p|novel-m2002-3p	0.0105654	RASGRP3	XP_014010000.1 PREDICTED: ras guanyl-releasing protein 3-like isoform X2 [Salmo salar]	Environmental Information Processing	Signal transduction	ko04010//MAPK signaling pathway	K12362	-	GO:0005488//binding;GO:0098772//molecular function regulator;GO:0046872//metal ion binding;GO:0030234//enzyme regulator activity;GO:0008047//enzyme activator activity;GO:0043167//ion binding;GO:0043169//cation binding	GO:0007154//cell communication;GO:0051716//cellular response to stimulus;GO:0050789//regulation of biological process;GO:0035556//intracellular signal transduction;GO:0065007//biological regulation;GO:0044699//single-organism process;GO:0023052//signaling;GO:0044700//single organism signaling;GO:0007165//signal transduction;GO:0007264//small GTPase mediated signal transduction;GO:0050896//respons…
novel_circ_000249	TCONS_00020610	0.742597	4	1	1	novel-m2002-3p	0.0380952	Nmbr	CDQ64637.1 unnamed protein product [Oncorhynchus mykiss]	Environmental Information Processing	Signaling molecules and interaction	ko04080//Neuroactive ligand-receptor interaction	K04168	-	-	-
novel_circ_000249	TCONS_00020731	0.78263	4	2	2	novel-m0787-5p|novel-m2002-3p	0.0010989	vegfaa	XP_014060856.1 PREDICTED: vascular endothelial growth factor A-A-like isoform X3 [Salmo salar]	Cellular Processes;Environmental Information Processing	Cellular commiunity;Signal transduction;Signaling molecules and interaction	ko04510//Focal adhesion;ko04060//Cytokine-cytokine receptor interaction;ko04150//mTOR signaling pathway;ko04370//VEGF signaling pathway	K05448	-	-	-
novel_circ_000249	TCONS_00022449	0.564478	4	1	1	novel-m0422-5p	0.0380952	BTC	CDQ60289.1 unnamed protein product [Oncorhynchus mykiss]	Environmental Information Processing	Signal transduction	ko04012//ErbB signaling pathway	K09783	-	-	-
novel_circ_000249	TCONS_00025182	0.937253	4	1	1	novel-m0787-5p	0.0380952	FUBP3	XP_013991216.1 PREDICTED: far upstream element-binding protein 3-like isoform X8 [Salmo salar]	-	-	-	-	-	GO:0005488//binding;GO:0097159//organic cyclic compound binding;GO:1901363//heterocyclic compound binding;GO:0003676//nucleic acid binding	-
novel_circ_000249	TCONS_00026018	0.754009	4	1	1	novel-m2002-3p	0.0380952	SLC39A3	CDQ64988.1 unnamed protein product [Oncorhynchus mykiss]	-	-	-	-	-	-	GO:1902578//single-organism localization;GO:0051234//establishment of localization;GO:0044765//single-organism transport;GO:0044763//single-organism cellular process;GO:0030001//metal ion transport;GO:0006812//cation transport;GO:0044699//single-organism process;GO:0006811//ion transport;GO:0006810//transport;GO:0009987//cellular process;GO:0051179//localization
novel_circ_000249	TCONS_00030313	0.937719	4	2	2	novel-m0787-5p|novel-m2002-3p	0.0010989	RHOBTB2	XP_014027919.1 PREDICTED: rho-related BTB domain-containing protein 2-like [Salmo salar]	Genetic Information Processing	Folding, sorting and degradation	ko04120//Ubiquitin mediated proteolysis	K07868	-	-	-
novel_circ_000249	TCONS_00033463	0.690072	4	1	1	novel-m2002-3p	0.0380952	FTCD	XP_014007048.1 PREDICTED: formimidoyltransferase-cyclodeaminase-like [Salmo salar]	Metabolism	Amino acid metabolism;Metabolism of cofactors and vitamins;Global and Overview	ko01100//Metabolic pathways;ko00340//Histidine metabolism;ko00670//One carbon pool by folate	K13990	-	GO:0031406//carboxylic acid binding;GO:0043168//anion binding;GO:0003824//catalytic activity;GO:0016597//amino acid binding;GO:0043177//organic acid binding;GO:0036094//small molecule binding;GO:0043167//ion binding;GO:0005488//binding	GO:0008152//metabolic process
novel_circ_000249	TCONS_00038236	0.723875	4	3	3	novel-m0375-5p|novel-m0787-5p|novel-m2002-3p	2.13379e-05	APOB	XP_013999409.1 PREDICTED: apolipoprotein B-100 isoform X1 [Salmo salar]	-	-	-	-	-	-	-
novel_circ_000249	TCONS_00041145	0.518518	4	3	3	novel-m0375-5p|novel-m0422-5p|novel-m2002-3p	2.13379e-05	HIVEP2	CDQ86575.1 unnamed protein product [Oncorhynchus mykiss]	-	-	-	-	-	-	-
novel_circ_000249	TCONS_00041577	0.517302	4	1	1	novel-m0787-5p	0.0380952	slc22a16	XP_014000752.1 PREDICTED: solute carrier family 22 member 16-like [Salmo salar]	-	-	-	-	-	-	-
novel_circ_000249	TCONS_00043859	0.784898	4	1	1	novel-m2002-3p	0.0380952	RGS12	XP_014011193.1 PREDICTED: regulator of G-protein signaling 12-like [Salmo salar]	-	-	-	-	-	-	-
novel_circ_000249	TCONS_00053078	0.512254	4	1	1	novel-m0375-5p	0.0380952	PALMD	XP_014012868.1 PREDICTED: uncharacterized protein LOC106578510 isoform X1 [Salmo salar]	-	-	-	-	-	-	-
novel_circ_000249	TCONS_00056503	0.829312	4	1	1	novel-m0787-5p	0.0380952	SLC25A1	XP_014016939.1 PREDICTED: tricarboxylate transport protein, mitochondrial-like [Salmo salar]	-	-	-	-	GO:0016020//membrane	-	-
novel_circ_000249	TCONS_00057424	0.698149	4	1	1	novel-m0375-5p	0.0380952	SLC25A1	CDQ70260.1 unnamed protein product [Oncorhynchus mykiss]	-	-	-	-	GO:0044425//membrane part;GO:0016020//membrane;GO:0031224//intrinsic component of membrane	-	GO:0009987//cellular process;GO:0044763//single-organism cellular process;GO:0044699//single-organism process
novel_circ_000249	TCONS_00057639	0.584076	4	1	1	novel-m0787-5p	0.0380952	BMP1	XP_013993642.1 PREDICTED: bone morphogenetic protein 1 isoform X1 [Salmo salar]	-	-	-	-	-	GO:0004175//endopeptidase activity;GO:0046914//transition metal ion binding;GO:0016787//hydrolase activity;GO:0070011//peptidase activity, acting on L-amino acid peptides;GO:0043169//cation binding;GO:0008233//peptidase activity;GO:0003824//catalytic activity;GO:0046872//metal ion binding;GO:0005488//binding;GO:0043167//ion binding	GO:0050789//regulation of biological process;GO:0065007//biological regulation;GO:0050793//regulation of developmental process;GO:0044699//single-organism process;GO:0071704//organic substance metabolic process;GO:0043170//macromolecule metabolic process;GO:0044767//single-organism developmental process;GO:0044238//primary metabolic process;GO:0044707//single-multicellular organism process;GO:000…
novel_circ_000249	TCONS_00057886	0.678173	4	4	2	novel-m0787-5p|novel-m2002-3p	0.00642333	chrne	XP_013993192.1 PREDICTED: acetylcholine receptor subunit gamma-like [Salmo salar]	Environmental Information Processing	Signaling molecules and interaction	ko04080//Neuroactive ligand-receptor interaction	K04817	-	-	-
novel_circ_000249	TCONS_00062606	0.917661	4	1	1	novel-m2002-3p	0.0380952	RDH8	XP_014059387.1 PREDICTED: retinol dehydrogenase 8-like [Salmo salar]	Metabolism	Global and Overview;Metabolism of cofactors and vitamins	ko01100//Metabolic pathways;ko00830//Retinol metabolism	K11150	GO:0044464//cell part;GO:0005623//cell;GO:0044424//intracellular part;GO:0005622//intracellular	GO:0003824//catalytic activity	GO:0006694//steroid biosynthetic process;GO:0008152//metabolic process;GO:0008610//lipid biosynthetic process;GO:0044711//single-organism biosynthetic process;GO:0008202//steroid metabolic process;GO:0006629//lipid metabolic process;GO:0044238//primary metabolic process;GO:0044710//single-organism metabolic process;GO:1901576//organic substance biosynthetic process;GO:0044699//single-organism pro…
novel_circ_000249	TCONS_00063693	0.875081	4	2	2	novel-m0422-5p|novel-m2002-3p	0.0010989	atg4d	XP_013986093.1 PREDICTED: cysteine protease ATG4D-like [Salmo salar]	Cellular Processes	Transport and catabolism	ko04140//Regulation of autophagy	K08342	-	-	-
novel_circ_000249	TCONS_00077561	0.932699	4	2	2	novel-m0375-5p|novel-m0787-5p	0.0010989	A1CF	XP_014013737.1 PREDICTED: APOBEC1 complementation factor-like isoform X2 [Salmo salar]	-	-	-	-	-	GO:0097159//organic cyclic compound binding;GO:0005488//binding	-
novel_circ_000249	TCONS_00078683	0.747391	4	1	1	novel-m0375-5p	0.0380952	CDA	CDQ97610.1 unnamed protein product [Oncorhynchus mykiss]	Metabolism	Global and Overview;Nucleotide metabolism;Xenobiotics biodegradation and metabolism	ko01100//Metabolic pathways;ko00240//Pyrimidine metabolism;ko00983//Drug metabolism - other enzymes	K01489	-	GO:0003824//catalytic activity	-
novel_circ_000249	TCONS_00079016	0.527751	4	1	1	novel-m0375-5p	0.0380952	CSDE1	XP_013990810.1 PREDICTED: cold shock domain-containing protein E1-like isoform X11 [Salmo salar]	-	-	-	-	-	GO:0097159//organic cyclic compound binding;GO:0003676//nucleic acid binding;GO:1901363//heterocyclic compound binding;GO:0005488//binding	GO:0050789//regulation of biological process;GO:0019222//regulation of metabolic process;GO:0010468//regulation of gene expression;GO:0060255//regulation of macromolecule metabolic process;GO:0065007//biological regulation
novel_circ_000249	TCONS_00079171	0.687479	4	1	1	novel-m0787-5p	0.0380952	ACTR5	XP_014001045.1 PREDICTED: actin-related protein 5 [Salmo salar]	-	-	-	-	GO:1902494//catalytic complex;GO:0032991//macromolecular complex;GO:0044464//cell part;GO:0005622//intracellular;GO:0044424//intracellular part;GO:0005623//cell;GO:0043234//protein complex;GO:0033202//DNA helicase complex	-	GO:0050789//regulation of biological process;GO:0065007//biological regulation;GO:0019222//regulation of metabolic process;GO:0060255//regulation of macromolecule metabolic process;GO:0010468//regulation of gene expression
novel_circ_000249	TCONS_00079381	0.741371	4	1	1	novel-m2002-3p	0.0380952	RBM39	XP_013990364.1 PREDICTED: RNA-binding protein 39-like isoform X2 [Salmo salar]	-	-	-	-	GO:0043227//membrane-bounded organelle;GO:0044464//cell part;GO:0043231//intracellular membrane-bounded organelle;GO:0044424//intracellular part;GO:0005622//intracellular;GO:0005623//cell;GO:0043226//organelle;GO:0043229//intracellular organelle	GO:0005488//binding;GO:0097159//organic cyclic compound binding;GO:1901363//heterocyclic compound binding;GO:0003676//nucleic acid binding	GO:0006725//cellular aromatic compound metabolic process;GO:0006396//RNA processing;GO:0009987//cellular process;GO:0010467//gene expression;GO:0006139//nucleobase-containing compound metabolic process;GO:0046483//heterocycle metabolic process;GO:0008152//metabolic process;GO:0071704//organic substance metabolic process;GO:0044238//primary metabolic process;GO:1901360//organic cyclic compound met…
novel_circ_000249	TCONS_00090022	0.668263	4	3	2	novel-m0787-5p|novel-m2002-3p	0.00325403	XIRP2	XP_014006005.1 PREDICTED: xin actin-binding repeat-containing protein 2-like isoform X1 [Salmo salar]	-	-	-	-	-	-	-
novel_circ_000249	TCONS_00093812	0.793827	4	1	1	novel-m2002-3p	0.0380952	FAM13A	XP_014065039.1 PREDICTED: protein FAM13A-like isoform X1 [Salmo salar]	-	-	-	-	-	-	-
novel_circ_000249	TCONS_00095563	0.668227	4	1	1	novel-m2002-3p	0.0380952	Sema4g	XP_014012463.1 PREDICTED: semaphorin-4G-like [Salmo salar]	-	-	-	-	-	-	-
novel_circ_000249	TCONS_00103314	0.59523	4	1	1	novel-m2002-3p	0.0380952	SF3B1	CDQ82627.1 unnamed protein product [Oncorhynchus mykiss]	Genetic Information Processing	Transcription	ko03040//Spliceosome	K12828	GO:0044422//organelle part;GO:1990904//ribonucleoprotein complex;GO:0043229//intracellular organelle;GO:0030529//intracellular ribonucleoprotein complex;GO:0043226//organelle;GO:0005634//nucleus;GO:0005623//cell;GO:0005681//spliceosomal complex;GO:0044424//intracellular part;GO:0043227//membrane-bounded organelle;GO:0043231//intracellular membrane-bounded organelle;GO:0044464//cell part;GO:003299…	GO:0003723//RNA binding;GO:0003676//nucleic acid binding;GO:0097159//organic cyclic compound binding;GO:0005488//binding;GO:1901363//heterocyclic compound binding	GO:0044699//single-organism process;GO:0007275//multicellular organism development;GO:0044767//single-organism developmental process;GO:0007389//pattern specification process;GO:0032501//multicellular organismal process;GO:0003002//regionalization;GO:0044707//single-multicellular organism process;GO:0032502//developmental process
novel_circ_000249	TCONS_00103714	0.747018	4	2	2	novel-m0422-5p|novel-m0787-5p	0.0010989	ikzf1	XP_014053991.1 PREDICTED: DNA-binding protein Ikaros isoform X4 [Salmo salar]	-	-	-	-	-	-	GO:0002521//leukocyte differentiation;GO:0032501//multicellular organismal process;GO:0007275//multicellular organism development;GO:0048731//system development;GO:0044763//single-organism cellular process;GO:0030098//lymphocyte differentiation;GO:0044767//single-organism developmental process;GO:0009987//cellular process;GO:0032502//developmental process;GO:0044699//single-organism process;GO:00…
novel_circ_000249	TCONS_00104747	0.74632	4	1	1	novel-m2002-3p	0.0380952	EPAS1	XP_014066334.1 PREDICTED: endothelial PAS domain-containing protein 1-like isoform X3 [Salmo salar]	-	-	-	-	-	-	-
novel_circ_000249	TCONS_00106465	0.880155	4	1	1	novel-m0422-5p	0.0380952	-	CDQ98222.1 unnamed protein product [Oncorhynchus mykiss]	-	-	-	-	-	-	-
novel_circ_000249	TCONS_00106570	0.849264	4	1	1	novel-m0787-5p	0.0380952	A2m	CDQ68753.1 unnamed protein product, partial [Oncorhynchus mykiss]	-	-	-	-	-	-	-
novel_circ_000249	TCONS_00106575	0.773419	4	1	1	novel-m0787-5p	0.0380952	A2mp	CDQ68753.1 unnamed protein product, partial [Oncorhynchus mykiss]	-	-	-	-	-	-	-
novel_circ_000249	TCONS_00110721	0.713676	4	3	2	novel-m0375-5p|novel-m0787-5p	0.00325403	dio2	AKJ23337.1 deiodinase 2b [Salmo salar]	-	-	-	-	-	GO:0003824//catalytic activity	GO:0043473//pigmentation;GO:0009719//response to endogenous stimulus;GO:0032502//developmental process;GO:0044699//single-organism process;GO:0044767//single-organism developmental process;GO:0044710//single-organism metabolic process;GO:0008152//metabolic process;GO:0009058//biosynthetic process;GO:0050896//response to stimulus
novel_circ_000249	TCONS_00115119	0.735269	4	1	1	novel-m0375-5p	0.0380952	sdr42e1	CDQ79838.1 unnamed protein product [Oncorhynchus mykiss]	-	-	-	-	-	GO:0016491//oxidoreductase activity;GO:0003824//catalytic activity;GO:0016614//oxidoreductase activity, acting on CH-OH group of donors	GO:0044699//single-organism process;GO:0071704//organic substance metabolic process;GO:0008202//steroid metabolic process;GO:0044238//primary metabolic process;GO:1901360//organic cyclic compound metabolic process;GO:0044710//single-organism metabolic process;GO:0008152//metabolic process;GO:0006629//lipid metabolic process
novel_circ_000249	TCONS_00118730	0.787645	4	5	2	novel-m0375-5p|novel-m0422-5p	0.0105654	Acin1	CDQ88818.1 unnamed protein product [Oncorhynchus mykiss]	Genetic Information Processing	Translation;Transcription	ko03013//RNA transport;ko03040//Spliceosome;ko03015//mRNA surveillance pathway	K12875	-	-	-
novel_circ_000249	TCONS_00118806	0.808234	4	1	1	novel-m2002-3p	0.0380952	Dnm2	XP_013996231.1 PREDICTED: dynamin-3-like [Salmo salar]	Cellular Processes	Transport and catabolism	ko04144//Endocytosis	K01528	-	-	-
novel_circ_000249	XM_021557576.1	0.829901	4	1	1	novel-m0422-5p	0.0380952	Hfe2	PREDICTED: hemojuvelin-like [Salmo salar]	-	-	-	-	-	-	-
novel_circ_000249	XM_021557778.1	0.80996	4	2	2	novel-m0787-5p|novel-m2002-3p	0.0010989	lfng	PREDICTED: beta-1,3-N-acetylglucosaminyltransferase lunatic fringe-like [Salmo salar]	Metabolism;Environmental Information Processing	Signal transduction;Glycan biosynthesis and metabolism	ko04330//Notch signaling pathway;ko00514//Other types of O-glycan biosynthesis	K05948	GO:0044444//cytoplasmic part;GO:0000139//Golgi membrane;GO:0044464//cell part;GO:0012505//endomembrane system;GO:0044424//intracellular part;GO:0031300//intrinsic component of organelle membrane;GO:0043226//organelle;GO:0005794//Golgi apparatus;GO:0044422//organelle part;GO:0031090//organelle membrane;GO:0044425//membrane part;GO:0044431//Golgi apparatus part;GO:0016020//membrane;GO:0031224//intr…	GO:0043169//cation binding;GO:0016740//transferase activity;GO:0003824//catalytic activity;GO:0043167//ion binding;GO:0005488//binding	GO:0048856//anatomical structure development;GO:0044707//single-multicellular organism process;GO:0065007//biological regulation;GO:0048523//negative regulation of cellular process;GO:0044699//single-organism process;GO:0009888//tissue development;GO:0042246//tissue regeneration;GO:0032502//developmental process;GO:0042060//wound healing;GO:0050789//regulation of biological process;GO:0031099//re…
novel_circ_000249	XM_021560000.1	0.686089	4	1	1	novel-m0787-5p	0.0380952	ndrg1	PREDICTED: protein NDRG1-like isoform X1 [Salmo salar]	-	-	-	-	-	-	-
novel_circ_000249	XM_021564806.1	0.776467	4	1	1	novel-m2002-3p	0.0380952	PANK1	PREDICTED: pantothenate kinase 3-like isoform X1 [Salmo salar]	Metabolism	Metabolism of cofactors and vitamins;Global and Overview	ko01100//Metabolic pathways;ko00770//Pantothenate and CoA biosynthesis	K09680	-	GO:0001882//nucleoside binding;GO:0032549//ribonucleoside binding;GO:0005488//binding;GO:0001883//purine nucleoside binding;GO:0016772//transferase activity, transferring phosphorus-containing groups;GO:0097159//organic cyclic compound binding;GO:0003824//catalytic activity;GO:0097367//carbohydrate derivative binding;GO:0016740//transferase activity;GO:0036094//small molecule binding;GO:1901363//…	-
novel_circ_000249	XM_021565599.1	0.707189	4	1	1	novel-m0787-5p	0.0380952	--	unnamed protein product [Oncorhynchus mykiss]	-	-	-	-	-	-	-
novel_circ_000249	XM_021566845.1	0.780907	4	1	1	novel-m0787-5p	0.0380952	SLC6A6	PREDICTED: solute carrier family 6, member 6 isoform X1 [Salmo salar]	Organismal Systems	Nervous system	ko04727//GABAergic synapse	K05039	GO:0016021//integral component of membrane;GO:0016020//membrane;GO:0031224//intrinsic component of membrane;GO:0044425//membrane part	GO:0015370//solute:sodium symporter activity;GO:0022804//active transmembrane transporter activity;GO:0022857//transmembrane transporter activity;GO:0005342//organic acid transmembrane transporter activity;GO:0022890//inorganic cation transmembrane transporter activity;GO:0008324//cation transmembrane transporter activity;GO:0015291//secondary active transmembrane transporter activity;GO:0005215/…	GO:0044699//single-organism process;GO:0006810//transport;GO:1902578//single-organism localization;GO:0051179//localization;GO:0009987//cellular process;GO:0071702//organic substance transport;GO:0015849//organic acid transport;GO:0044763//single-organism cellular process;GO:0044765//single-organism transport;GO:0051234//establishment of localization
novel_circ_000249	XM_021568585.1	0.869588	4	1	1	novel-m0375-5p	0.0380952	PLEKHG4B	PREDICTED: pleckstrin homology domain-containing family G member 4B-like isoform X1 [Salmo salar]	-	-	-	-	-	-	-
novel_circ_000249	XM_021572240.1	0.716549	4	1	1	novel-m0375-5p	0.0380952	Adck5	PREDICTED: uncharacterized aarF domain-containing protein kinase 5-like isoform X2 [Salmo salar]	-	-	-	-	-	GO:0003824//catalytic activity;GO:0016740//transferase activity	-
novel_circ_000249	XM_021576146.1	0.860753	4	1	1	novel-m0375-5p	0.0380952	NFATC3	PREDICTED: nuclear factor of activated T-cells, cytoplasmic 3-like [Salmo salar]	Environmental Information Processing;Organismal Systems;Human Diseases	Development;Immune system;Endocrine system;Signal transduction;Infectious diseases	ko04010//MAPK signaling pathway;ko05166//HTLV-I infection;ko04022//cGMP - PKG signaling pathway;ko04310//Wnt signaling pathway;ko04921//Oxytocin signaling pathway;ko04360//Axon guidance;ko05161//Hepatitis B;ko04660//T cell receptor signaling pathway;ko04662//B cell receptor signaling pathway	K17333	-	-	-
novel_circ_000249	XM_021577670.1	0.722664	4	1	1	novel-m2002-3p	0.0380952	HMGB3	PREDICTED: high mobility group protein B3-like [Salmo salar]	-	-	-	-	-	-	-
novel_circ_000249	XM_021580484.1	0.700128	4	2	2	novel-m0375-5p|novel-m2002-3p	0.0010989	TP53BP2	PREDICTED: apoptosis-stimulating of p53 protein 2-like isoform X1 [Salmo salar]	Environmental Information Processing	Signal transduction	ko04390//Hippo signaling pathway	K16823	-	-	-
novel_circ_000249	XM_021580930.1	0.506049	4	1	1	novel-m0375-5p	0.0380952	hmgcll1	PREDICTED: 3-hydroxymethyl-3-methylglutaryl-CoA lyase, cytoplasmic-like isoform X2 [Salmo salar]	Cellular Processes;Metabolism	Amino acid metabolism;Lipid metabolism;Carbohydrate metabolism;Transport and catabolism;Global and Overview	ko01100//Metabolic pathways;ko04146//Peroxisome;ko00280//Valine, leucine and isoleucine degradation;ko00650//Butanoate metabolism;ko00072//Synthesis and degradation of ketone bodies	K01640	-	GO:0016829//lyase activity;GO:0016833//oxo-acid-lyase activity;GO:0016830//carbon-carbon lyase activity;GO:0003824//catalytic activity	GO:0044249//cellular biosynthetic process;GO:0044237//cellular metabolic process;GO:0009987//cellular process;GO:0008152//metabolic process;GO:0009058//biosynthetic process
novel_circ_000249	XM_021580935.1	0.712948	4	1	1	novel-m0375-5p	0.0380952	hmgcll1	PREDICTED: 3-hydroxymethyl-3-methylglutaryl-CoA lyase, cytoplasmic-like isoform X2 [Salmo salar]	Metabolism;Cellular Processes	Lipid metabolism;Amino acid metabolism;Carbohydrate metabolism;Global and Overview;Transport and catabolism	ko01100//Metabolic pathways;ko04146//Peroxisome;ko00280//Valine, leucine and isoleucine degradation;ko00650//Butanoate metabolism;ko00072//Synthesis and degradation of ketone bodies	K01640	-	GO:0016829//lyase activity;GO:0003824//catalytic activity;GO:0016833//oxo-acid-lyase activity;GO:0016830//carbon-carbon lyase activity	GO:0044249//cellular biosynthetic process;GO:0044237//cellular metabolic process;GO:0008152//metabolic process;GO:0009058//biosynthetic process;GO:0009987//cellular process
novel_circ_000249	XM_021581070.1	0.970422	4	1	1	novel-m2002-3p	0.0380952	rnf213b	PREDICTED: E3 ubiquitin-protein ligase RNF213 [Salmo salar]	-	-	-	-	-	-	-
novel_circ_000249	XM_021583461.1	0.870943	4	1	1	novel-m0375-5p	0.0380952	Brd8	PREDICTED: bromodomain-containing protein 8-like isoform X1 [Salmo salar]	-	-	-	-	-	-	-
novel_circ_000249	XM_021583464.1	0.758284	4	5	2	novel-m0787-5p|novel-m2002-3p	0.0105654	mbnl3	PREDICTED: muscleblind-like protein 3 isoform X13 [Salmo salar]	-	-	-	-	-	-	-
novel_circ_000249	XM_021587510.1	0.727498	4	1	1	novel-m2002-3p	0.0380952	SYNE2	PREDICTED: nesprin-2-like isoform X2 [Salmo salar]	-	-	-	-	-	-	-
novel_circ_000249	XM_021587560.1	0.743552	4	1	1	novel-m0375-5p	0.0380952	POLDIP2	PREDICTED: polymerase delta-interacting protein 2-like isoform X1 [Salmo salar]	-	-	-	-	-	-	-
novel_circ_000249	XM_021588225.1	0.780103	4	1	1	novel-m0375-5p	0.0380952	ETS1	PREDICTED: protein c-ets-1-B-like isoform X1 [Salmo salar]	Environmental Information Processing;Human Diseases	Signal transduction;Cancers;Infectious diseases	ko05200//Pathways in cancer;ko05166//HTLV-I infection;ko04014//Ras signaling pathway;ko05211//Renal cell carcinoma	K02678	GO:0043229//intracellular organelle;GO:0005622//intracellular;GO:0005623//cell;GO:0044464//cell part;GO:0043226//organelle;GO:0043231//intracellular membrane-bounded organelle;GO:0044424//intracellular part;GO:0043227//membrane-bounded organelle	GO:0001071//nucleic acid binding transcription factor activity;GO:0003677//DNA binding;GO:1901363//heterocyclic compound binding;GO:0097159//organic cyclic compound binding;GO:0003676//nucleic acid binding;GO:0005488//binding	GO:0060255//regulation of macromolecule metabolic process;GO:0065007//biological regulation;GO:0019222//regulation of metabolic process;GO:0010468//regulation of gene expression;GO:0050789//regulation of biological process
novel_circ_000249	XM_021590625.1	0.730827	4	1	1	novel-m0375-5p	0.0380952	RBP5	proto-oncogene tyrosine-protein kinase receptor Ret [Salmo salar]	-	-	-	-	-	GO:0005488//binding	GO:0051179//localization;GO:0051234//establishment of localization
novel_circ_000249	XM_021592246.1	0.728752	4	1	1	novel-m2002-3p	0.0380952	SQLE	PREDICTED: squalene monooxygenase-like [Salmo salar]	Metabolism	Global and Overview;Lipid metabolism	ko01100//Metabolic pathways;ko00100//Steroid biosynthesis	K00511	GO:0031224//intrinsic component of membrane;GO:0016020//membrane;GO:0044425//membrane part	GO:0036094//small molecule binding;GO:1901265//nucleoside phosphate binding;GO:1901363//heterocyclic compound binding;GO:0097159//organic cyclic compound binding;GO:0000166//nucleotide binding;GO:0005488//binding;GO:0003824//catalytic activity	GO:0044699//single-organism process;GO:0008152//metabolic process;GO:0044710//single-organism metabolic process
novel_circ_000249	XM_021595459.1	0.913397	4	1	1	novel-m0787-5p	0.0380952	THRAP3	PREDICTED: thyroid hormone receptor-associated protein 3-like isoform X5 [Salmo salar]	-	-	-	-	-	-	-
novel_circ_000249	XM_021600666.1	0.803331	4	1	1	novel-m0375-5p	0.0380952	PDHX	PREDICTED: pyruvate dehydrogenase protein X component, mitochondrial [Salmo salar]	Metabolism	Carbohydrate metabolism;Global and Overview	ko01100//Metabolic pathways;ko00010//Glycolysis / Gluconeogenesis;ko00620//Pyruvate metabolism;ko00020//Citrate cycle (TCA cycle)	K13997	-	GO:0003824//catalytic activity;GO:0016740//transferase activity	-
novel_circ_000249	XM_021600704.1	0.882983	4	1	1	novel-m0787-5p	0.0380952	sesn1	PREDICTED: sestrin-1 isoform X1 [Salmo salar]	Cellular Processes;Organismal Systems	Cell growth and death;Aging	ko04211//Longevity regulating pathway - mammal;ko04115//p53 signaling pathway	K10141	GO:0044464//cell part;GO:0043229//intracellular organelle;GO:0043226//organelle;GO:0043227//membrane-bounded organelle;GO:0043231//intracellular membrane-bounded organelle;GO:0005623//cell;GO:0005622//intracellular;GO:0044424//intracellular part	-	GO:0065007//biological regulation;GO:1902882//regulation of response to oxidative stress;GO:0050789//regulation of biological process;GO:0048583//regulation of response to stimulus;GO:0080134//regulation of response to stress
novel_circ_000249	XM_021603498.1	0.56482	4	1	1	novel-m0787-5p	0.0380952	UPF1	PREDICTED: regulator of nonsense transcripts 1-like isoform X1 [Salmo salar]	Genetic Information Processing	Translation	ko03013//RNA transport;ko03015//mRNA surveillance pathway	K14326	-	-	-
novel_circ_000249	XM_021604385.1	0.622672	4	1	1	novel-m0787-5p	0.0380952	BRINP3	PREDICTED: BMP/retinoic acid-inducible neural-specific protein 3-like [Salmo salar]	-	-	-	-	-	-	-
novel_circ_000249	XM_021605624.1	0.841038	4	1	1	novel-m0375-5p	0.0380952	olfml2a	PREDICTED: olfactomedin-like protein 2A isoform X1 [Salmo salar]	-	-	-	-	-	-	-
novel_circ_000249	XM_021611128.1	0.770077	4	1	1	novel-m2002-3p	0.0380952	hykk	PREDICTED: hydroxylysine kinase [Salmo salar]	Metabolism	Global and Overview;Amino acid metabolism	ko01100//Metabolic pathways;ko00310//Lysine degradation	K18201	GO:0044424//intracellular part;GO:0044464//cell part;GO:0005623//cell;GO:0005622//intracellular	GO:0003824//catalytic activity;GO:0016740//transferase activity;GO:0016772//transferase activity, transferring phosphorus-containing groups	GO:0044237//cellular metabolic process;GO:0006796//phosphate-containing compound metabolic process;GO:0009987//cellular process;GO:0006793//phosphorus metabolic process;GO:0008152//metabolic process
novel_circ_000249	XM_021612940.1	0.582256	4	1	1	novel-m2002-3p	0.0380952	Kdm4a	PREDICTED: lysine-specific demethylase 4A-like isoform X2 [Salmo salar]	-	-	-	-	-	-	-
novel_circ_000249	XM_021613706.1	0.745092	4	1	1	novel-m0787-5p	0.0380952	PIK3R1	PREDICTED: phosphatidylinositol 3-kinase regulatory subunit gamma-like isoform X1 [Salmo salar]	Human Diseases;Organismal Systems;Cellular Processes;Environmental Information Processing	Cancers;Development;Endocrine system;Digestive system;Immune system;Transport and catabolism;Infectious diseases;Cellular commiunity;Cell motility;Signal transduction;Excretory system;Sensory system;Cell growth and death;Aging;Endocrine and metabolic diseases;Nervous system	ko05200//Pathways in cancer;ko04151//PI3K-Akt signaling pathway;ko04810//Regulation of actin cytoskeleton;ko04510//Focal adhesion;ko05166//HTLV-I infection;ko04024//cAMP signaling pathway;ko05205//Proteoglycans in cancer;ko04014//Ras signaling pathway;ko04015//Rap1 signaling pathway;ko04910//Insulin signaling pathway;ko04360//Axon guidance;ko05169//Epstein-Barr virus infection;ko05206//MicroRNAs …	K02649	-	-	-
novel_circ_000249	XM_021619132.1	0.845322	4	2	2	novel-m0787-5p|novel-m2002-3p	0.0010989	Pdcd4	PREDICTED: programmed cell death protein 4-like [Salmo salar]	-	-	-	-	-	-	-
novel_circ_000249	XM_021622035.1	0.515329	4	2	2	novel-m0375-5p|novel-m0787-5p	0.0010989	ADAMTS12	PREDICTED: A disintegrin and metalloproteinase with thrombospondin motifs 12-like isoform X1 [Salmo salar]	-	-	-	-	-	GO:0016787//hydrolase activity;GO:0004175//endopeptidase activity;GO:0070011//peptidase activity, acting on L-amino acid peptides;GO:0005488//binding;GO:0003824//catalytic activity;GO:0008233//peptidase activity	GO:0006928//movement of cell or subcellular component;GO:0019538//protein metabolic process;GO:0031347//regulation of defense response;GO:0051716//cellular response to stimulus;GO:0007155//cell adhesion;GO:2000026//regulation of multicellular organismal development;GO:0061035//regulation of cartilage development;GO:0071704//organic substance metabolic process;GO:0090287//regulation of cellular re…
novel_circ_000249	XM_021622867.1	0.788305	4	1	1	novel-m0375-5p	0.0380952	Slc25a1	PREDICTED: tricarboxylate transport protein, mitochondrial [Salmo salar]	-	-	-	-	GO:0016020//membrane;GO:0031224//intrinsic component of membrane;GO:0044425//membrane part	-	GO:0051179//localization;GO:0051234//establishment of localization;GO:0044699//single-organism process;GO:0044763//single-organism cellular process;GO:0009987//cellular process
novel_circ_000275	TCONS_00001882	0.686885	7	3	2	novel-m0422-5p|novel-m2002-3p	0.011165	DLK2	XP_014009558.1 PREDICTED: protein delta homolog 2-like isoform X1 [Salmo salar]	-	-	-	-	-	-	-
novel_circ_000275	TCONS_00001981	0.507354	7	5	2	novel-m0787-5p|novel-m2002-3p	0.0348364	RASGRP3	XP_014010000.1 PREDICTED: ras guanyl-releasing protein 3-like isoform X2 [Salmo salar]	Environmental Information Processing	Signal transduction	ko04010//MAPK signaling pathway	K12362	-	GO:0005488//binding;GO:0098772//molecular function regulator;GO:0046872//metal ion binding;GO:0030234//enzyme regulator activity;GO:0008047//enzyme activator activity;GO:0043167//ion binding;GO:0043169//cation binding	GO:0007154//cell communication;GO:0051716//cellular response to stimulus;GO:0050789//regulation of biological process;GO:0035556//intracellular signal transduction;GO:0065007//biological regulation;GO:0044699//single-organism process;GO:0023052//signaling;GO:0044700//single organism signaling;GO:0007165//signal transduction;GO:0007264//small GTPase mediated signal transduction;GO:0050896//respons…
novel_circ_000275	TCONS_00014194	0.90176	7	6	3	novel-m0827-5p|novel-m0828-3p|novel-m0829-3p	0.00341243	ZNF574	XP_014008988.1 PREDICTED: zinc finger protein 574-like [Salmo salar]	-	-	-	-	-	-	-
novel_circ_000275	TCONS_00017675	0.589699	7	2	2	novel-m0453-5p|novel-m0787-5p	0.00384615	-	CDQ61382.1 unnamed protein product [Oncorhynchus mykiss]	-	-	-	-	-	-	-
novel_circ_000275	TCONS_00020731	0.551218	7	2	2	novel-m0787-5p|novel-m2002-3p	0.00384615	vegfaa	XP_014060856.1 PREDICTED: vascular endothelial growth factor A-A-like isoform X3 [Salmo salar]	Cellular Processes;Environmental Information Processing	Cellular commiunity;Signal transduction;Signaling molecules and interaction	ko04510//Focal adhesion;ko04060//Cytokine-cytokine receptor interaction;ko04150//mTOR signaling pathway;ko04370//VEGF signaling pathway	K05448	-	-	-
novel_circ_000275	TCONS_00030313	0.978848	7	2	2	novel-m0787-5p|novel-m2002-3p	0.00384615	RHOBTB2	XP_014027919.1 PREDICTED: rho-related BTB domain-containing protein 2-like [Salmo salar]	Genetic Information Processing	Folding, sorting and degradation	ko04120//Ubiquitin mediated proteolysis	K07868	-	-	-
novel_circ_000275	TCONS_00038236	0.599065	7	3	2	novel-m0787-5p|novel-m2002-3p	0.011165	APOB	XP_013999409.1 PREDICTED: apolipoprotein B-100 isoform X1 [Salmo salar]	-	-	-	-	-	-	-
novel_circ_000275	TCONS_00063693	0.85216	7	2	2	novel-m0422-5p|novel-m2002-3p	0.00384615	atg4d	XP_013986093.1 PREDICTED: cysteine protease ATG4D-like [Salmo salar]	Cellular Processes	Transport and catabolism	ko04140//Regulation of autophagy	K08342	-	-	-
novel_circ_000275	TCONS_00074147	0.566966	7	12	3	novel-m0422-5p|novel-m0453-5p|novel-m2002-3p	0.0311963	Slc12a7	CDQ70178.1 unnamed protein product [Oncorhynchus mykiss]	-	-	-	-	-	-	-
novel_circ_000275	TCONS_00085622	0.959217	7	3	3	novel-m0827-5p|novel-m0828-3p|novel-m0829-3p	0.000186707	CPNE1	XP_013987086.1 PREDICTED: copine-3-like isoform X2 [Salmo salar]	-	-	-	-	-	-	-
novel_circ_000275	TCONS_00096743	0.538096	7	2	2	novel-m0453-5p|novel-m0787-5p	0.00384615	NRAP	XP_014012534.1 PREDICTED: nebulin-related-anchoring protein isoform X5 [Salmo salar]	-	-	-	-	-	GO:0005488//binding	-
novel_circ_000275	TCONS_00102555	0.564598	7	14	3	novel-m0422-5p|novel-m0453-5p|novel-m0787-5p	0.0484577	Cask	XP_014019957.1 PREDICTED: peripheral plasma membrane protein CASK isoform X9 [Salmo salar]	Cellular Processes	Cellular commiunity	ko04530//Tight junction	K06103	-	-	-
novel_circ_000275	TCONS_00103714	0.586156	7	2	2	novel-m0422-5p|novel-m0787-5p	0.00384615	ikzf1	XP_014053991.1 PREDICTED: DNA-binding protein Ikaros isoform X4 [Salmo salar]	-	-	-	-	-	-	GO:0002521//leukocyte differentiation;GO:0032501//multicellular organismal process;GO:0007275//multicellular organism development;GO:0048731//system development;GO:0044763//single-organism cellular process;GO:0030098//lymphocyte differentiation;GO:0044767//single-organism developmental process;GO:0009987//cellular process;GO:0032502//developmental process;GO:0044699//single-organism process;GO:00…
novel_circ_000275	TCONS_00108072	0.977448	7	20	4	novel-m0827-5p|novel-m0828-3p|novel-m0829-3p|novel-m2002-3p	0.0236048	KIAA0100	CDQ77745.1 unnamed protein product [Oncorhynchus mykiss]	-	-	-	-	-	-	-
novel_circ_000275	XM_021557778.1	0.648035	7	2	2	novel-m0787-5p|novel-m2002-3p	0.00384615	lfng	PREDICTED: beta-1,3-N-acetylglucosaminyltransferase lunatic fringe-like [Salmo salar]	Metabolism;Environmental Information Processing	Signal transduction;Glycan biosynthesis and metabolism	ko04330//Notch signaling pathway;ko00514//Other types of O-glycan biosynthesis	K05948	GO:0044444//cytoplasmic part;GO:0000139//Golgi membrane;GO:0044464//cell part;GO:0012505//endomembrane system;GO:0044424//intracellular part;GO:0031300//intrinsic component of organelle membrane;GO:0043226//organelle;GO:0005794//Golgi apparatus;GO:0044422//organelle part;GO:0031090//organelle membrane;GO:0044425//membrane part;GO:0044431//Golgi apparatus part;GO:0016020//membrane;GO:0031224//intr…	GO:0043169//cation binding;GO:0016740//transferase activity;GO:0003824//catalytic activity;GO:0043167//ion binding;GO:0005488//binding	GO:0048856//anatomical structure development;GO:0044707//single-multicellular organism process;GO:0065007//biological regulation;GO:0048523//negative regulation of cellular process;GO:0044699//single-organism process;GO:0009888//tissue development;GO:0042246//tissue regeneration;GO:0032502//developmental process;GO:0042060//wound healing;GO:0050789//regulation of biological process;GO:0031099//re…
novel_circ_000275	XM_021574691.1	0.988494	7	3	3	novel-m0827-5p|novel-m0828-3p|novel-m0829-3p	0.000186707	znf395	PREDICTED: zinc finger protein 395-like isoform X3 [Salmo salar]	-	-	-	-	-	-	-
novel_circ_000275	XM_021580741.1	0.890819	7	2	2	novel-m0453-5p|novel-m0787-5p	0.00384615	HNRNPLL	Heterogeneous nuclear ribonucleoprotein L-like [Salmo salar]	-	-	-	-	GO:0005623//cell;GO:0043231//intracellular membrane-bounded organelle;GO:0044423//virion part;GO:0019012//virion;GO:0032991//macromolecular complex;GO:0044464//cell part;GO:0043227//membrane-bounded organelle;GO:0043226//organelle;GO:0005622//intracellular;GO:0044424//intracellular part;GO:0043229//intracellular organelle	GO:0005488//binding;GO:0003676//nucleic acid binding;GO:1901363//heterocyclic compound binding;GO:0097159//organic cyclic compound binding	GO:0006725//cellular aromatic compound metabolic process;GO:0043170//macromolecule metabolic process;GO:0044238//primary metabolic process;GO:0009987//cellular process;GO:0006807//nitrogen compound metabolic process;GO:0034641//cellular nitrogen compound metabolic process;GO:0008152//metabolic process;GO:0010467//gene expression;GO:0006139//nucleobase-containing compound metabolic process;GO:0071…
novel_circ_000275	XM_021583464.1	0.521991	7	5	3	novel-m0453-5p|novel-m0787-5p|novel-m2002-3p	0.00175854	mbnl3	PREDICTED: muscleblind-like protein 3 isoform X13 [Salmo salar]	-	-	-	-	-	-	-
novel_circ_000275	XM_021599212.1	0.852627	7	4	4	novel-m0453-5p|novel-m0827-5p|novel-m0828-3p|novel-m0829-3p	7.32182e-06	Cep350	PREDICTED: centrosome-associated protein 350-like isoform X5 [Salmo salar]	-	-	-	-	-	-	-
novel_circ_000275	XM_021619132.1	0.593049	7	2	2	novel-m0787-5p|novel-m2002-3p	0.00384615	Pdcd4	PREDICTED: programmed cell death protein 4-like [Salmo salar]	-	-	-	-	-	-	-
novel_circ_000317	TCONS_00006147	0.954886	15	18	15	novel-m0026-3p|novel-m0250-3p|novel-m0556-3p|novel-m0737-3p|novel-m0749-3p|novel-m0795-3p|novel-m0912-3p|novel-m0969-3p|novel-m1050-3p|novel-m1187-3p|novel-m1202-3p|novel-m1512-3p|novel-m1553-3p|novel-m1606-3p|novel-m1701-3p	1.46602e-15	Map7d1	XP_014055946.1 PREDICTED: MAP7 domain-containing protein 1-like isoform X5 [Salmo salar]	-	-	-	-	-	-	-
novel_circ_000317	TCONS_00014697	0.849591	15	19	14	novel-m0026-3p|novel-m0250-3p|novel-m0737-3p|novel-m0749-3p|novel-m0795-3p|novel-m0912-3p|novel-m0969-3p|novel-m1050-3p|novel-m1187-3p|novel-m1202-3p|novel-m1512-3p|novel-m1553-3p|novel-m1606-3p|novel-m1701-3p	1.80357e-12	DGKB	XP_014020649.1 PREDICTED: diacylglycerol kinase beta-like isoform X2 [Salmo salar]	Metabolism;Environmental Information Processing	Global and Overview;Signal transduction;Lipid metabolism	ko01100//Metabolic pathways;ko04070//Phosphatidylinositol signaling system;ko00564//Glycerophospholipid metabolism;ko01110//Biosynthesis of secondary metabolites;ko00561//Glycerolipid metabolism	K00901	-	-	-
novel_circ_000317	TCONS_00017796	0.93453	15	22	14	novel-m0026-3p|novel-m0250-3p|novel-m0737-3p|novel-m0749-3p|novel-m0795-3p|novel-m0912-3p|novel-m0969-3p|novel-m1050-3p|novel-m1187-3p|novel-m1202-3p|novel-m1512-3p|novel-m1553-3p|novel-m1606-3p|novel-m1701-3p	4.79897e-11	ROCK2	XP_014060083.1 PREDICTED: rho-associated protein kinase 2-like isoform X1 [Salmo salar]	Organismal Systems;Cellular Processes;Environmental Information Processing	Circulatory system;Cellular commiunity;Cell motility;Signal transduction	ko04810//Regulation of actin cytoskeleton;ko04510//Focal adhesion;ko04310//Wnt signaling pathway;ko04270//Vascular smooth muscle contraction	K17388	-	-	-
novel_circ_000317	TCONS_00021743	0.650043	15	19	14	novel-m0026-3p|novel-m0250-3p|novel-m0737-3p|novel-m0749-3p|novel-m0795-3p|novel-m0912-3p|novel-m0969-3p|novel-m1050-3p|novel-m1187-3p|novel-m1202-3p|novel-m1512-3p|novel-m1553-3p|novel-m1606-3p|novel-m1701-3p	1.80357e-12	uck1	XP_013997195.1 PREDICTED: uridine-cytidine kinase 1-like [Salmo salar]	Metabolism	Global and Overview;Xenobiotics biodegradation and metabolism;Nucleotide metabolism	ko01100//Metabolic pathways;ko00240//Pyrimidine metabolism;ko00983//Drug metabolism - other enzymes	K00876	-	GO:0097367//carbohydrate derivative binding;GO:0019206//nucleoside kinase activity;GO:0097159//organic cyclic compound binding;GO:0003824//catalytic activity;GO:0001882//nucleoside binding;GO:0001883//purine nucleoside binding;GO:0019205//nucleobase-containing compound kinase activity;GO:0032550//purine ribonucleoside binding;GO:0032549//ribonucleoside binding;GO:0036094//small molecule binding;G…	GO:0009199//ribonucleoside triphosphate metabolic process;GO:0009058//biosynthetic process;GO:0009161//ribonucleoside monophosphate metabolic process;GO:0009218//pyrimidine ribonucleotide metabolic process;GO:0009209//pyrimidine ribonucleoside triphosphate biosynthetic process;GO:0009174//pyrimidine ribonucleoside monophosphate biosynthetic process;GO:0006796//phosphate-containing compound metabo…
novel_circ_000317	TCONS_00022888	0.861968	15	18	15	novel-m0026-3p|novel-m0250-3p|novel-m0556-3p|novel-m0737-3p|novel-m0749-3p|novel-m0795-3p|novel-m0912-3p|novel-m0969-3p|novel-m1050-3p|novel-m1187-3p|novel-m1202-3p|novel-m1512-3p|novel-m1553-3p|novel-m1606-3p|novel-m1701-3p	1.46602e-15	Leprel1	XP_014071336.1 PREDICTED: prolyl 3-hydroxylase 2-like [Salmo salar]	-	-	-	-	-	GO:0003824//catalytic activity;GO:0016491//oxidoreductase activity	-
novel_circ_000317	TCONS_00022889	0.765548	15	19	15	novel-m0026-3p|novel-m0250-3p|novel-m0556-3p|novel-m0737-3p|novel-m0749-3p|novel-m0795-3p|novel-m0912-3p|novel-m0969-3p|novel-m1050-3p|novel-m1187-3p|novel-m1202-3p|novel-m1512-3p|novel-m1553-3p|novel-m1606-3p|novel-m1701-3p	6.9636e-15	Leprel1	XP_014071336.1 PREDICTED: prolyl 3-hydroxylase 2-like [Salmo salar]	-	-	-	-	-	GO:0016491//oxidoreductase activity;GO:0003824//catalytic activity;GO:0016705//oxidoreductase activity, acting on paired donors, with incorporation or reduction of molecular oxygen	-
novel_circ_000317	TCONS_00032129	0.877491	15	19	14	novel-m0026-3p|novel-m0250-3p|novel-m0737-3p|novel-m0749-3p|novel-m0795-3p|novel-m0912-3p|novel-m0969-3p|novel-m1050-3p|novel-m1187-3p|novel-m1202-3p|novel-m1512-3p|novel-m1553-3p|novel-m1606-3p|novel-m1701-3p	1.80357e-12	mtmr10	CDQ61875.1 unnamed protein product [Oncorhynchus mykiss]	-	-	-	-	-	-	-
novel_circ_000317	TCONS_00045974	0.884434	15	14	14	novel-m0026-3p|novel-m0250-3p|novel-m0737-3p|novel-m0749-3p|novel-m0795-3p|novel-m0912-3p|novel-m0969-3p|novel-m1050-3p|novel-m1187-3p|novel-m1202-3p|novel-m1512-3p|novel-m1553-3p|novel-m1606-3p|novel-m1701-3p	1.6349e-16	USP53	XP_014011314.1 PREDICTED: inactive ubiquitin carboxyl-terminal hydrolase 53-like [Salmo salar]	-	-	-	-	-	-	-
novel_circ_000317	TCONS_00049627	0.90766	15	19	14	novel-m0026-3p|novel-m0250-3p|novel-m0737-3p|novel-m0749-3p|novel-m0795-3p|novel-m0912-3p|novel-m0969-3p|novel-m1050-3p|novel-m1187-3p|novel-m1202-3p|novel-m1512-3p|novel-m1553-3p|novel-m1606-3p|novel-m1701-3p	1.80357e-12	Slamf8	XP_014050885.1 PREDICTED: uncharacterized protein LOC106602656 [Salmo salar]	-	-	-	-	-	-	-
novel_circ_000317	TCONS_00049628	0.651263	15	19	14	novel-m0026-3p|novel-m0250-3p|novel-m0737-3p|novel-m0749-3p|novel-m0795-3p|novel-m0912-3p|novel-m0969-3p|novel-m1050-3p|novel-m1187-3p|novel-m1202-3p|novel-m1512-3p|novel-m1553-3p|novel-m1606-3p|novel-m1701-3p	1.80357e-12	Slamf8	XP_014050885.1 PREDICTED: uncharacterized protein LOC106602656 [Salmo salar]	-	-	-	-	-	-	-
novel_circ_000317	TCONS_00051518	0.898761	15	22	15	novel-m0026-3p|novel-m0250-3p|novel-m0556-3p|novel-m0737-3p|novel-m0749-3p|novel-m0795-3p|novel-m0912-3p|novel-m0969-3p|novel-m1050-3p|novel-m1187-3p|novel-m1202-3p|novel-m1512-3p|novel-m1553-3p|novel-m1606-3p|novel-m1701-3p	3.06399e-13	Sptbn1	CDQ63636.1 unnamed protein product [Oncorhynchus mykiss]	-	-	-	-	-	-	-
novel_circ_000317	TCONS_00051559	0.715164	15	18	14	novel-m0026-3p|novel-m0250-3p|novel-m0737-3p|novel-m0749-3p|novel-m0795-3p|novel-m0912-3p|novel-m0969-3p|novel-m1050-3p|novel-m1187-3p|novel-m1202-3p|novel-m1512-3p|novel-m1553-3p|novel-m1606-3p|novel-m1701-3p	4.79756e-13	POLD3	CDQ69937.1 unnamed protein product [Oncorhynchus mykiss]	Genetic Information Processing;Metabolism	Nucleotide metabolism;Replication and repair;Global and Overview	ko01100//Metabolic pathways;ko00230//Purine metabolism;ko00240//Pyrimidine metabolism;ko03440//Homologous recombination;ko03420//Nucleotide excision repair;ko03030//DNA replication;ko03410//Base excision repair;ko03430//Mismatch repair	K03504	-	-	GO:0071704//organic substance metabolic process;GO:0006139//nucleobase-containing compound metabolic process;GO:0044238//primary metabolic process;GO:1901360//organic cyclic compound metabolic process;GO:0034641//cellular nitrogen compound metabolic process;GO:0006807//nitrogen compound metabolic process;GO:0044237//cellular metabolic process;GO:0008152//metabolic process;GO:0046483//heterocycle …
novel_circ_000317	TCONS_00053366	0.971264	15	18	14	novel-m0026-3p|novel-m0250-3p|novel-m0737-3p|novel-m0749-3p|novel-m0795-3p|novel-m0912-3p|novel-m0969-3p|novel-m1050-3p|novel-m1187-3p|novel-m1202-3p|novel-m1512-3p|novel-m1553-3p|novel-m1606-3p|novel-m1701-3p	4.79756e-13	Nfx1	CDQ81776.1 unnamed protein product [Oncorhynchus mykiss]	-	-	-	-	-	GO:0046872//metal ion binding;GO:0043167//ion binding;GO:0005488//binding;GO:0043169//cation binding	-
novel_circ_000317	TCONS_00056139	0.909561	15	18	14	novel-m0026-3p|novel-m0250-3p|novel-m0737-3p|novel-m0749-3p|novel-m0795-3p|novel-m0912-3p|novel-m0969-3p|novel-m1050-3p|novel-m1187-3p|novel-m1202-3p|novel-m1512-3p|novel-m1553-3p|novel-m1606-3p|novel-m1701-3p	4.79756e-13	ULK1	XP_014015759.1 PREDICTED: serine/threonine-protein kinase ULK1-like isoform X4 [Salmo salar]	Environmental Information Processing;Cellular Processes	Transport and catabolism;Signal transduction	ko04150//mTOR signaling pathway;ko04140//Regulation of autophagy	K08269	-	-	-
novel_circ_000317	TCONS_00060952	0.96611	15	16	15	novel-m0026-3p|novel-m0250-3p|novel-m0556-3p|novel-m0737-3p|novel-m0749-3p|novel-m0795-3p|novel-m0912-3p|novel-m0969-3p|novel-m1050-3p|novel-m1187-3p|novel-m1202-3p|novel-m1512-3p|novel-m1553-3p|novel-m1606-3p|novel-m1701-3p	2.87455e-17	-	CDQ89815.1 unnamed protein product [Oncorhynchus mykiss]	Cellular Processes	Transport and catabolism	ko04140//Regulation of autophagy	K17890	-	-	-
novel_circ_000317	TCONS_00061942	0.602589	15	22	15	novel-m0026-3p|novel-m0250-3p|novel-m0556-3p|novel-m0737-3p|novel-m0749-3p|novel-m0795-3p|novel-m0912-3p|novel-m0969-3p|novel-m1050-3p|novel-m1187-3p|novel-m1202-3p|novel-m1512-3p|novel-m1553-3p|novel-m1606-3p|novel-m1701-3p	3.06399e-13	colgalt1	XP_014048165.1 PREDICTED: GEM-interacting protein-like isoform X4 [Salmo salar]	-	-	-	-	-	-	-
novel_circ_000317	TCONS_00074246	0.96693	15	22	14	novel-m0026-3p|novel-m0250-3p|novel-m0737-3p|novel-m0749-3p|novel-m0795-3p|novel-m0912-3p|novel-m0969-3p|novel-m1050-3p|novel-m1187-3p|novel-m1202-3p|novel-m1512-3p|novel-m1553-3p|novel-m1606-3p|novel-m1701-3p	4.79897e-11	DNAJC13	XP_014036387.1 PREDICTED: dnaJ homolog subfamily C member 13-like isoform X5 [Salmo salar]	-	-	-	-	-	-	-
novel_circ_000317	TCONS_00074556	0.723217	15	22	14	novel-m0026-3p|novel-m0250-3p|novel-m0737-3p|novel-m0749-3p|novel-m0795-3p|novel-m0912-3p|novel-m0969-3p|novel-m1050-3p|novel-m1187-3p|novel-m1202-3p|novel-m1512-3p|novel-m1553-3p|novel-m1606-3p|novel-m1701-3p	4.79897e-11	PCYT1A	CDQ72174.1 unnamed protein product [Oncorhynchus mykiss]	Metabolism	Global and Overview;Lipid metabolism	ko01100//Metabolic pathways;ko00564//Glycerophospholipid metabolism	K00968	GO:0016020//membrane;GO:0044444//cytoplasmic part;GO:0005623//cell;GO:0043226//organelle;GO:0044464//cell part;GO:0031090//organelle membrane;GO:0043227//membrane-bounded organelle;GO:0044422//organelle part;GO:0044424//intracellular part;GO:0005737//cytoplasm;GO:0005622//intracellular	-	GO:0009058//biosynthetic process;GO:0008152//metabolic process;GO:0006066//alcohol metabolic process;GO:1901617//organic hydroxy compound biosynthetic process;GO:1901615//organic hydroxy compound metabolic process;GO:0046165//alcohol biosynthetic process;GO:0044710//single-organism metabolic process;GO:0044283//small molecule biosynthetic process;GO:0044699//single-organism process;GO:1901576//or…
novel_circ_000317	TCONS_00075706	0.998046	15	24	14	novel-m0026-3p|novel-m0250-3p|novel-m0737-3p|novel-m0749-3p|novel-m0795-3p|novel-m0912-3p|novel-m0969-3p|novel-m1050-3p|novel-m1187-3p|novel-m1202-3p|novel-m1512-3p|novel-m1553-3p|novel-m1606-3p|novel-m1701-3p	2.87759e-10	ARFGEF1	XP_014036855.1 PREDICTED: brefeldin A-inhibited guanine nucleotide-exchange protein 1-like isoform X1 [Salmo salar]	Cellular Processes	Transport and catabolism	ko04144//Endocytosis	K18442	-	-	-
novel_circ_000317	TCONS_00080121	0.773257	15	16	15	novel-m0026-3p|novel-m0250-3p|novel-m0556-3p|novel-m0737-3p|novel-m0749-3p|novel-m0795-3p|novel-m0912-3p|novel-m0969-3p|novel-m1050-3p|novel-m1187-3p|novel-m1202-3p|novel-m1512-3p|novel-m1553-3p|novel-m1606-3p|novel-m1701-3p	2.87455e-17	KIF20B	CDQ61413.1 unnamed protein product [Oncorhynchus mykiss]	-	-	-	-	-	-	-
novel_circ_000317	TCONS_00091096	0.879711	15	21	15	novel-m0026-3p|novel-m0250-3p|novel-m0556-3p|novel-m0737-3p|novel-m0749-3p|novel-m0795-3p|novel-m0912-3p|novel-m0969-3p|novel-m1050-3p|novel-m1187-3p|novel-m1202-3p|novel-m1512-3p|novel-m1553-3p|novel-m1606-3p|novel-m1701-3p	9.74905e-14	YRK	XP_014033644.1 PREDICTED: proto-oncogene tyrosine-protein kinase Yrk-like isoform X1 [Salmo salar]	-	-	-	-	-	GO:0036094//small molecule binding;GO:1901363//heterocyclic compound binding;GO:0097367//carbohydrate derivative binding;GO:0016301//kinase activity;GO:0016773//phosphotransferase activity, alcohol group as acceptor;GO:0032550//purine ribonucleoside binding;GO:0001882//nucleoside binding;GO:0016740//transferase activity;GO:0097159//organic cyclic compound binding;GO:0004672//protein kinase activi…	GO:0050896//response to stimulus;GO:0044237//cellular metabolic process;GO:0006468//protein phosphorylation;GO:0006793//phosphorus metabolic process;GO:0071704//organic substance metabolic process;GO:0006952//defense response;GO:0044260//cellular macromolecule metabolic process;GO:0043412//macromolecule modification;GO:0019538//protein metabolic process;GO:0036211//protein modification process;GO…
novel_circ_000317	TCONS_00091848	0.787838	15	16	15	novel-m0026-3p|novel-m0250-3p|novel-m0556-3p|novel-m0737-3p|novel-m0749-3p|novel-m0795-3p|novel-m0912-3p|novel-m0969-3p|novel-m1050-3p|novel-m1187-3p|novel-m1202-3p|novel-m1512-3p|novel-m1553-3p|novel-m1606-3p|novel-m1701-3p	2.87455e-17	Arhgef38	XP_014065099.1 PREDICTED: rho guanine nucleotide exchange factor 38 [Salmo salar]	-	-	-	-	-	-	-
novel_circ_000317	TCONS_00097419	0.963446	15	23	15	novel-m0026-3p|novel-m0250-3p|novel-m0556-3p|novel-m0737-3p|novel-m0749-3p|novel-m0795-3p|novel-m0912-3p|novel-m0969-3p|novel-m1050-3p|novel-m1187-3p|novel-m1202-3p|novel-m1512-3p|novel-m1553-3p|novel-m1606-3p|novel-m1701-3p	8.80896e-13	Bhlha15	XP_014035199.1 PREDICTED: serine/threonine-protein kinase LMTK2-like [Salmo salar]	-	-	-	-	-	-	GO:0044767//single-organism developmental process;GO:0044699//single-organism process;GO:0032502//developmental process
novel_circ_000317	TCONS_00098345	0.969555	15	15	14	novel-m0026-3p|novel-m0250-3p|novel-m0737-3p|novel-m0749-3p|novel-m0795-3p|novel-m0912-3p|novel-m0969-3p|novel-m1050-3p|novel-m1187-3p|novel-m1202-3p|novel-m1512-3p|novel-m1553-3p|novel-m1606-3p|novel-m1701-3p	2.4272e-15	PPFIBP1	CDQ77125.1 unnamed protein product [Oncorhynchus mykiss]	-	-	-	-	-	-	-
novel_circ_000317	TCONS_00099740	0.733022	15	18	14	novel-m0026-3p|novel-m0250-3p|novel-m0737-3p|novel-m0749-3p|novel-m0795-3p|novel-m0912-3p|novel-m0969-3p|novel-m1050-3p|novel-m1187-3p|novel-m1202-3p|novel-m1512-3p|novel-m1553-3p|novel-m1606-3p|novel-m1701-3p	4.79756e-13	UHRF1BP1L	XP_014063978.1 PREDICTED: UHRF1-binding protein 1-like isoform X3 [Salmo salar]	-	-	-	-	-	-	-
novel_circ_000317	TCONS_00102551	0.979382	15	17	15	novel-m0026-3p|novel-m0250-3p|novel-m0556-3p|novel-m0737-3p|novel-m0749-3p|novel-m0795-3p|novel-m0912-3p|novel-m0969-3p|novel-m1050-3p|novel-m1187-3p|novel-m1202-3p|novel-m1512-3p|novel-m1553-3p|novel-m1606-3p|novel-m1701-3p	2.44337e-16	CASK	XP_014019965.1 PREDICTED: peripheral plasma membrane protein CASK isoform X16 [Salmo salar]	Cellular Processes	Cellular commiunity	ko04530//Tight junction	K06103	-	-	-
novel_circ_000317	TCONS_00105386	0.992707	15	18	15	novel-m0026-3p|novel-m0250-3p|novel-m0556-3p|novel-m0737-3p|novel-m0749-3p|novel-m0795-3p|novel-m0912-3p|novel-m0969-3p|novel-m1050-3p|novel-m1187-3p|novel-m1202-3p|novel-m1512-3p|novel-m1553-3p|novel-m1606-3p|novel-m1701-3p	1.46602e-15	-	XP_014060896.1 PREDICTED: pro-neuregulin-3, membrane-bound isoform-like isoform X1 [Salmo salar]	Environmental Information Processing	Signal transduction	ko04012//ErbB signaling pathway	K05457	-	-	-
novel_circ_000317	TCONS_00106373	0.931506	15	17	14	novel-m0026-3p|novel-m0250-3p|novel-m0737-3p|novel-m0749-3p|novel-m0795-3p|novel-m0912-3p|novel-m0969-3p|novel-m1050-3p|novel-m1187-3p|novel-m1202-3p|novel-m1512-3p|novel-m1553-3p|novel-m1606-3p|novel-m1701-3p	1.07753e-13	Snap25	CDQ62873.1 unnamed protein product [Oncorhynchus mykiss]	-	-	-	-	-	-	-
novel_circ_000317	TCONS_00107685	0.962199	15	19	15	novel-m0026-3p|novel-m0250-3p|novel-m0556-3p|novel-m0737-3p|novel-m0749-3p|novel-m0795-3p|novel-m0912-3p|novel-m0969-3p|novel-m1050-3p|novel-m1187-3p|novel-m1202-3p|novel-m1512-3p|novel-m1553-3p|novel-m1606-3p|novel-m1701-3p	6.9636e-15	HIP1	XP_014069336.1 PREDICTED: huntingtin-interacting protein 1-like isoform X2 [Salmo salar]	-	-	-	-	-	-	-
novel_circ_000317	TCONS_00115880	0.889228	15	22	15	novel-m0026-3p|novel-m0250-3p|novel-m0556-3p|novel-m0737-3p|novel-m0749-3p|novel-m0795-3p|novel-m0912-3p|novel-m0969-3p|novel-m1050-3p|novel-m1187-3p|novel-m1202-3p|novel-m1512-3p|novel-m1553-3p|novel-m1606-3p|novel-m1701-3p	3.06399e-13	RAP1GAP2	XP_014017689.1 PREDICTED: rap1 GTPase-activating protein 2-like isoform X1 [Salmo salar]	-	-	-	-	-	-	-
novel_circ_000317	TCONS_00120549	0.971808	15	24	15	novel-m0026-3p|novel-m0250-3p|novel-m0556-3p|novel-m0737-3p|novel-m0749-3p|novel-m0795-3p|novel-m0912-3p|novel-m0969-3p|novel-m1050-3p|novel-m1187-3p|novel-m1202-3p|novel-m1512-3p|novel-m1553-3p|novel-m1606-3p|novel-m1701-3p	2.34906e-12	EIF4G1	XP_014046328.1 PREDICTED: eukaryotic translation initiation factor 4 gamma 1 [Salmo salar]	Genetic Information Processing	Translation	ko03013//RNA transport	K03260	-	-	-
novel_circ_000317	TCONS_00120917	0.891166	15	16	14	novel-m0026-3p|novel-m0250-3p|novel-m0737-3p|novel-m0749-3p|novel-m0795-3p|novel-m0912-3p|novel-m0969-3p|novel-m1050-3p|novel-m1187-3p|novel-m1202-3p|novel-m1512-3p|novel-m1553-3p|novel-m1606-3p|novel-m1701-3p	1.92164e-14	Yme1l1	XP_014044698.1 PREDICTED: ATP-dependent zinc metalloprotease YME1L1-like isoform X1 [Salmo salar]	-	-	-	-	-	GO:0001883//purine nucleoside binding;GO:0097159//organic cyclic compound binding;GO:0097367//carbohydrate derivative binding;GO:0001882//nucleoside binding;GO:0036094//small molecule binding;GO:0032549//ribonucleoside binding;GO:1901363//heterocyclic compound binding;GO:0005488//binding;GO:0032550//purine ribonucleoside binding	GO:0043170//macromolecule metabolic process;GO:0044238//primary metabolic process;GO:0008152//metabolic process;GO:0019538//protein metabolic process;GO:0071704//organic substance metabolic process
novel_circ_000317	XM_021560109.1	0.861725	15	18	14	novel-m0026-3p|novel-m0250-3p|novel-m0737-3p|novel-m0749-3p|novel-m0795-3p|novel-m0912-3p|novel-m0969-3p|novel-m1050-3p|novel-m1187-3p|novel-m1202-3p|novel-m1512-3p|novel-m1553-3p|novel-m1606-3p|novel-m1701-3p	4.79756e-13	sgk1	PREDICTED: serine/threonine-protein kinase Sgk1-like [Salmo salar]	Environmental Information Processing;Organismal Systems	Excretory system;Signal transduction	ko04151//PI3K-Akt signaling pathway;ko04068//FoxO signaling pathway;ko04150//mTOR signaling pathway;ko04960//Aldosterone-regulated sodium reabsorption	K13302	-	GO:0005543//phospholipid binding;GO:0016772//transferase activity, transferring phosphorus-containing groups;GO:0003824//catalytic activity;GO:0043167//ion binding;GO:0016301//kinase activity;GO:1901363//heterocyclic compound binding;GO:0016740//transferase activity;GO:0032550//purine ribonucleoside binding;GO:0043168//anion binding;GO:0097367//carbohydrate derivative binding;GO:0008289//lipid bi…	GO:0044238//primary metabolic process;GO:0044237//cellular metabolic process;GO:0071704//organic substance metabolic process;GO:0006796//phosphate-containing compound metabolic process;GO:0044260//cellular macromolecule metabolic process;GO:0036211//protein modification process;GO:0008152//metabolic process;GO:0043412//macromolecule modification;GO:0009987//cellular process;GO:0006464//cellular p…
novel_circ_000317	XM_021561915.1	0.859185	15	14	14	novel-m0026-3p|novel-m0250-3p|novel-m0737-3p|novel-m0749-3p|novel-m0795-3p|novel-m0912-3p|novel-m0969-3p|novel-m1050-3p|novel-m1187-3p|novel-m1202-3p|novel-m1512-3p|novel-m1553-3p|novel-m1606-3p|novel-m1701-3p	1.6349e-16	Kiaa0319l	PREDICTED: dyslexia-associated protein KIAA0319-like protein homolog isoform X2 [Salmo salar]	-	-	-	-	-	-	-
novel_circ_000317	XM_021562652.1	0.94773	15	15	15	novel-m0026-3p|novel-m0250-3p|novel-m0556-3p|novel-m0737-3p|novel-m0749-3p|novel-m0795-3p|novel-m0912-3p|novel-m0969-3p|novel-m1050-3p|novel-m1187-3p|novel-m1202-3p|novel-m1512-3p|novel-m1553-3p|novel-m1606-3p|novel-m1701-3p	1.7966e-18	EEF1E1	PREDICTED: eukaryotic translation elongation factor 1 epsilon-1 [Salmo salar]	-	-	-	-	-	-	GO:0071704//organic substance metabolic process;GO:0044237//cellular metabolic process;GO:0044260//cellular macromolecule metabolic process;GO:0044249//cellular biosynthetic process;GO:0008152//metabolic process;GO:0009058//biosynthetic process;GO:1901576//organic substance biosynthetic process;GO:0009987//cellular process;GO:0043170//macromolecule metabolic process;GO:0009059//macromolecule bios…
novel_circ_000317	XM_021564553.1	0.758615	15	15	14	novel-m0026-3p|novel-m0250-3p|novel-m0737-3p|novel-m0749-3p|novel-m0795-3p|novel-m0912-3p|novel-m0969-3p|novel-m1050-3p|novel-m1187-3p|novel-m1202-3p|novel-m1512-3p|novel-m1553-3p|novel-m1606-3p|novel-m1701-3p	2.4272e-15	Eif2ak2	protein kinase containing Z-DNA binding domains [Salmo salar]	Genetic Information Processing;Human Diseases	Infectious diseases;Folding, sorting and degradation;Cancers	ko04141//Protein processing in endoplasmic reticulum;ko05168//Herpes simplex infection;ko05169//Epstein-Barr virus infection;ko05203//Viral carcinogenesis;ko05164//Influenza A;ko05160//Hepatitis C;ko05162//Measles	K16195	-	GO:0016787//hydrolase activity;GO:0016772//transferase activity, transferring phosphorus-containing groups;GO:0016810//hydrolase activity, acting on carbon-nitrogen (but not peptide) bonds;GO:0001883//purine nucleoside binding;GO:0016814//hydrolase activity, acting on carbon-nitrogen (but not peptide) bonds, in cyclic amidines;GO:0004672//protein kinase activity;GO:0003824//catalytic activity;GO:…	GO:0006796//phosphate-containing compound metabolic process;GO:0071704//organic substance metabolic process;GO:0006793//phosphorus metabolic process;GO:0019538//protein metabolic process;GO:0009987//cellular process;GO:0008152//metabolic process;GO:0036211//protein modification process;GO:0044237//cellular metabolic process;GO:0006464//cellular protein modification process;GO:0044238//primary met…
novel_circ_000317	XM_021565205.1	0.79083	15	15	14	novel-m0026-3p|novel-m0250-3p|novel-m0737-3p|novel-m0749-3p|novel-m0795-3p|novel-m0912-3p|novel-m0969-3p|novel-m1050-3p|novel-m1187-3p|novel-m1202-3p|novel-m1512-3p|novel-m1553-3p|novel-m1606-3p|novel-m1701-3p	2.4272e-15	--	unnamed protein product [Oncorhynchus mykiss]	-	-	-	-	-	-	-
novel_circ_000317	XM_021568749.1	0.778268	15	16	14	novel-m0026-3p|novel-m0250-3p|novel-m0737-3p|novel-m0749-3p|novel-m0795-3p|novel-m0912-3p|novel-m0969-3p|novel-m1050-3p|novel-m1187-3p|novel-m1202-3p|novel-m1512-3p|novel-m1553-3p|novel-m1606-3p|novel-m1701-3p	1.92164e-14	PPP1R15B	PREDICTED: protein phosphatase 1 regulatory subunit 15B [Esox lucius]	-	-	-	-	-	-	-
novel_circ_000317	XM_021569231.1	0.969091	15	15	14	novel-m0026-3p|novel-m0250-3p|novel-m0737-3p|novel-m0749-3p|novel-m0795-3p|novel-m0912-3p|novel-m0969-3p|novel-m1050-3p|novel-m1187-3p|novel-m1202-3p|novel-m1512-3p|novel-m1553-3p|novel-m1606-3p|novel-m1701-3p	2.4272e-15	IP6K2	PREDICTED: inositol hexakisphosphate kinase 2-like [Salmo salar]	Environmental Information Processing	Signal transduction	ko04070//Phosphatidylinositol signaling system	K07756	-	GO:0016772//transferase activity, transferring phosphorus-containing groups;GO:0016740//transferase activity;GO:0003824//catalytic activity	GO:0044237//cellular metabolic process;GO:0008152//metabolic process;GO:0006796//phosphate-containing compound metabolic process;GO:0006793//phosphorus metabolic process;GO:0009987//cellular process
novel_circ_000317	XM_021573635.1	0.992016	15	15	14	novel-m0026-3p|novel-m0250-3p|novel-m0737-3p|novel-m0749-3p|novel-m0795-3p|novel-m0912-3p|novel-m0969-3p|novel-m1050-3p|novel-m1187-3p|novel-m1202-3p|novel-m1512-3p|novel-m1553-3p|novel-m1606-3p|novel-m1701-3p	2.4272e-15	MTTP	PREDICTED: microsomal triglyceride transfer protein large subunit-like isoform X2 [Salmo salar]	-	-	-	-	-	GO:0022892//substrate-specific transporter activity;GO:0005215//transporter activity	GO:0044238//primary metabolic process;GO:0048646//anatomical structure formation involved in morphogenesis;GO:0072359//circulatory system development;GO:0009653//anatomical structure morphogenesis;GO:0015711//organic anion transport;GO:0032501//multicellular organismal process;GO:0006811//ion transport;GO:0001568//blood vessel development;GO:0007275//multicellular organism development;GO:0010876/…
novel_circ_000317	XM_021576344.1	0.558068	15	17	14	novel-m0026-3p|novel-m0250-3p|novel-m0737-3p|novel-m0749-3p|novel-m0795-3p|novel-m0912-3p|novel-m0969-3p|novel-m1050-3p|novel-m1187-3p|novel-m1202-3p|novel-m1512-3p|novel-m1553-3p|novel-m1606-3p|novel-m1701-3p	1.07753e-13	zbtb18	PREDICTED: zinc finger and BTB domain-containing protein 18 isoform X1 [Salmo salar]	-	-	-	-	-	-	-
novel_circ_000317	XM_021576419.1	0.830581	15	18	14	novel-m0026-3p|novel-m0250-3p|novel-m0737-3p|novel-m0749-3p|novel-m0795-3p|novel-m0912-3p|novel-m0969-3p|novel-m1050-3p|novel-m1187-3p|novel-m1202-3p|novel-m1512-3p|novel-m1553-3p|novel-m1606-3p|novel-m1701-3p	4.79756e-13	pi4k2a	PREDICTED: phosphatidylinositol 4-kinase type 2-alpha-like isoform X2 [Salmo salar]	Metabolism;Environmental Information Processing	Global and Overview;Carbohydrate metabolism;Signal transduction	ko01100//Metabolic pathways;ko04070//Phosphatidylinositol signaling system;ko00562//Inositol phosphate metabolism	K13711	-	GO:0003824//catalytic activity;GO:0016740//transferase activity;GO:0016772//transferase activity, transferring phosphorus-containing groups	-
novel_circ_000317	XM_021577523.1	0.974515	15	15	14	novel-m0026-3p|novel-m0250-3p|novel-m0737-3p|novel-m0749-3p|novel-m0795-3p|novel-m0912-3p|novel-m0969-3p|novel-m1050-3p|novel-m1187-3p|novel-m1202-3p|novel-m1512-3p|novel-m1553-3p|novel-m1606-3p|novel-m1701-3p	2.4272e-15	calua	PREDICTED: calumenin-A-like isoform X1 [Salmo salar]	-	-	-	-	GO:0044422//organelle part;GO:0043233//organelle lumen;GO:0005737//cytoplasm;GO:0031982//vesicle;GO:0005623//cell;GO:0005622//intracellular;GO:0005783//endoplasmic reticulum;GO:0044446//intracellular organelle part;GO:0016023//cytoplasmic, membrane-bounded vesicle;GO:0044464//cell part;GO:0043229//intracellular organelle;GO:0044424//intracellular part;GO:0031410//cytoplasmic vesicle;GO:0031988//m…	GO:0043167//ion binding;GO:0043169//cation binding;GO:0005488//binding	-
novel_circ_000317	XM_021577524.1	0.646265	15	15	14	novel-m0026-3p|novel-m0250-3p|novel-m0737-3p|novel-m0749-3p|novel-m0795-3p|novel-m0912-3p|novel-m0969-3p|novel-m1050-3p|novel-m1187-3p|novel-m1202-3p|novel-m1512-3p|novel-m1553-3p|novel-m1606-3p|novel-m1701-3p	2.4272e-15	calua	PREDICTED: calumenin-A-like isoform X1 [Salmo salar]	-	-	-	-	GO:0043233//organelle lumen;GO:0044444//cytoplasmic part;GO:0031982//vesicle;GO:0044464//cell part;GO:0005783//endoplasmic reticulum;GO:0005788//endoplasmic reticulum lumen;GO:0031410//cytoplasmic vesicle;GO:0044424//intracellular part;GO:0043226//organelle;GO:0048770//pigment granule;GO:0043231//intracellular membrane-bounded organelle;GO:0044432//endoplasmic reticulum part;GO:0012505//endomembr…	GO:0043169//cation binding;GO:0043167//ion binding;GO:0005488//binding	-
novel_circ_000317	XM_021577525.1	0.950226	15	15	14	novel-m0026-3p|novel-m0250-3p|novel-m0737-3p|novel-m0749-3p|novel-m0795-3p|novel-m0912-3p|novel-m0969-3p|novel-m1050-3p|novel-m1187-3p|novel-m1202-3p|novel-m1512-3p|novel-m1553-3p|novel-m1606-3p|novel-m1701-3p	2.4272e-15	calua	PREDICTED: calumenin-A-like isoform X1 [Salmo salar]	-	-	-	-	GO:0005623//cell;GO:0031410//cytoplasmic vesicle;GO:0005622//intracellular;GO:0031974//membrane-enclosed lumen;GO:0044446//intracellular organelle part;GO:0005737//cytoplasm;GO:0012505//endomembrane system;GO:0016023//cytoplasmic, membrane-bounded vesicle;GO:0005783//endoplasmic reticulum;GO:0044422//organelle part;GO:0043233//organelle lumen;GO:0043226//organelle;GO:0043227//membrane-bounded org…	GO:0043169//cation binding;GO:0005488//binding;GO:0043167//ion binding	-
novel_circ_000317	XM_021580898.1	0.84205	15	18	14	novel-m0026-3p|novel-m0250-3p|novel-m0737-3p|novel-m0749-3p|novel-m0795-3p|novel-m0912-3p|novel-m0969-3p|novel-m1050-3p|novel-m1187-3p|novel-m1202-3p|novel-m1512-3p|novel-m1553-3p|novel-m1606-3p|novel-m1701-3p	4.79756e-13	GOT1	aspartate aminotransferase, cytoplasmic [Salmo salar]	Metabolism	Amino acid metabolism;Global and Overview	ko01100//Metabolic pathways;ko01200//Carbon metabolism;ko01230//Biosynthesis of amino acids;ko00330//Arginine and proline metabolism;ko00270//Cysteine and methionine metabolism;ko00250//Alanine, aspartate and glutamate metabolism;ko00220//Arginine biosynthesis;ko00350//Tyrosine metabolism;ko01210//2-Oxocarboxylic acid metabolism;ko00360//Phenylalanine metabolism;ko00400//Phenylalanine, tyrosine a…	K14454	-	GO:0016740//transferase activity;GO:0005488//binding;GO:0008483//transaminase activity;GO:0070546//L-phenylalanine aminotransferase activity;GO:0043167//ion binding;GO:0043168//anion binding;GO:0016769//transferase activity, transferring nitrogenous groups;GO:0003824//catalytic activity	GO:0071704//organic substance metabolic process;GO:0008152//metabolic process;GO:0044710//single-organism metabolic process;GO:0044699//single-organism process;GO:0043436//oxoacid metabolic process;GO:0044281//small molecule metabolic process;GO:0006082//organic acid metabolic process;GO:0044237//cellular metabolic process;GO:0019752//carboxylic acid metabolic process;GO:0044763//single-organism …
novel_circ_000317	XM_021581957.1	0.960898	15	16	14	novel-m0026-3p|novel-m0250-3p|novel-m0737-3p|novel-m0749-3p|novel-m0795-3p|novel-m0912-3p|novel-m0969-3p|novel-m1050-3p|novel-m1187-3p|novel-m1202-3p|novel-m1512-3p|novel-m1553-3p|novel-m1606-3p|novel-m1701-3p	1.92164e-14	TBCB	tubulin-folding cofactor B [Salmo salar]	-	-	-	-	-	-	-
novel_circ_000317	XM_021582572.1	0.839355	15	17	14	novel-m0026-3p|novel-m0250-3p|novel-m0737-3p|novel-m0749-3p|novel-m0795-3p|novel-m0912-3p|novel-m0969-3p|novel-m1050-3p|novel-m1187-3p|novel-m1202-3p|novel-m1512-3p|novel-m1553-3p|novel-m1606-3p|novel-m1701-3p	1.07753e-13	hnf1ba	PREDICTED: hepatocyte nuclear factor 1-beta-A-like isoform X1 [Salmo salar]	Human Diseases	Endocrine and metabolic diseases	ko04950//Maturity onset diabetes of the young	K08034	-	-	-
novel_circ_000317	XM_021586879.1	0.894627	15	14	14	novel-m0026-3p|novel-m0250-3p|novel-m0737-3p|novel-m0749-3p|novel-m0795-3p|novel-m0912-3p|novel-m0969-3p|novel-m1050-3p|novel-m1187-3p|novel-m1202-3p|novel-m1512-3p|novel-m1553-3p|novel-m1606-3p|novel-m1701-3p	1.6349e-16	CEBPA	CCAAT/enhancer binding protein alpha [Oncorhynchus mykiss]	Human Diseases	Cancers;Endocrine and metabolic diseases	ko05200//Pathways in cancer;ko05202//Transcriptional misregulation in cancers;ko04932//Non-alcoholic fatty liver disease (NAFLD);ko05221//Acute myeloid leukemia	K09055	-	GO:0005488//binding;GO:0003676//nucleic acid binding;GO:0003677//DNA binding;GO:0097159//organic cyclic compound binding;GO:1901363//heterocyclic compound binding;GO:0001071//nucleic acid binding transcription factor activity	GO:0032502//developmental process;GO:0002376//immune system process;GO:0006928//movement of cell or subcellular component;GO:0016477//cell migration;GO:0048870//cell motility;GO:0032501//multicellular organismal process;GO:0065007//biological regulation;GO:0040011//locomotion;GO:0044763//single-organism cellular process;GO:0002520//immune system development;GO:0019222//regulation of metabolic pro…
novel_circ_000317	XM_021587392.1	0.731373	15	15	14	novel-m0026-3p|novel-m0250-3p|novel-m0737-3p|novel-m0749-3p|novel-m0795-3p|novel-m0912-3p|novel-m0969-3p|novel-m1050-3p|novel-m1187-3p|novel-m1202-3p|novel-m1512-3p|novel-m1553-3p|novel-m1606-3p|novel-m1701-3p	2.4272e-15	Qpctl	PREDICTED: glutaminyl-peptide cyclotransferase-like protein [Esox lucius]	-	-	-	-	-	-	-
novel_circ_000317	XM_021592895.1	0.994928	15	15	14	novel-m0026-3p|novel-m0250-3p|novel-m0737-3p|novel-m0749-3p|novel-m0795-3p|novel-m0912-3p|novel-m0969-3p|novel-m1050-3p|novel-m1187-3p|novel-m1202-3p|novel-m1512-3p|novel-m1553-3p|novel-m1606-3p|novel-m1701-3p	2.4272e-15	Abhd16a	PREDICTED: abhydrolase domain-containing protein 16A-like [Salmo salar]	-	-	-	-	-	-	-
novel_circ_000317	XM_021599520.1	0.889267	15	16	14	novel-m0026-3p|novel-m0250-3p|novel-m0737-3p|novel-m0749-3p|novel-m0795-3p|novel-m0912-3p|novel-m0969-3p|novel-m1050-3p|novel-m1187-3p|novel-m1202-3p|novel-m1512-3p|novel-m1553-3p|novel-m1606-3p|novel-m1701-3p	1.92164e-14	EVI5	PREDICTED: ecotropic viral integration site 5 protein homolog isoform X1 [Salmo salar]	-	-	-	-	-	-	-
novel_circ_000317	XM_021603223.1	0.920827	15	15	14	novel-m0026-3p|novel-m0250-3p|novel-m0737-3p|novel-m0749-3p|novel-m0795-3p|novel-m0912-3p|novel-m0969-3p|novel-m1050-3p|novel-m1187-3p|novel-m1202-3p|novel-m1512-3p|novel-m1553-3p|novel-m1606-3p|novel-m1701-3p	2.4272e-15	PDXP	Pyridoxal phosphate phosphatase [Salmo salar]	Metabolism	Metabolism of cofactors and vitamins;Global and Overview	ko01100//Metabolic pathways;ko00750//Vitamin B6 metabolism	K07758	-	GO:0016788//hydrolase activity, acting on ester bonds;GO:0042578//phosphoric ester hydrolase activity;GO:0016787//hydrolase activity;GO:0003824//catalytic activity	GO:0009987//cellular process;GO:0044237//cellular metabolic process;GO:0008152//metabolic process;GO:0006793//phosphorus metabolic process;GO:0006796//phosphate-containing compound metabolic process
novel_circ_000317	XM_021603668.1	0.839934	15	14	14	novel-m0026-3p|novel-m0250-3p|novel-m0737-3p|novel-m0749-3p|novel-m0795-3p|novel-m0912-3p|novel-m0969-3p|novel-m1050-3p|novel-m1187-3p|novel-m1202-3p|novel-m1512-3p|novel-m1553-3p|novel-m1606-3p|novel-m1701-3p	1.6349e-16	Pole4	PREDICTED: DNA polymerase epsilon subunit 4-like [Salmo salar]	Metabolism;Genetic Information Processing;Human Diseases	Global and Overview;Infectious diseases;Nucleotide metabolism;Replication and repair	ko01100//Metabolic pathways;ko05166//HTLV-I infection;ko00230//Purine metabolism;ko00240//Pyrimidine metabolism;ko03420//Nucleotide excision repair;ko03030//DNA replication;ko03410//Base excision repair	K03506	-	GO:1901363//heterocyclic compound binding;GO:0005488//binding;GO:0003677//DNA binding;GO:0003676//nucleic acid binding;GO:0005515//protein binding;GO:0097159//organic cyclic compound binding;GO:0046983//protein dimerization activity	-
novel_circ_000317	XM_021605153.1	0.95734	15	14	14	novel-m0026-3p|novel-m0250-3p|novel-m0737-3p|novel-m0749-3p|novel-m0795-3p|novel-m0912-3p|novel-m0969-3p|novel-m1050-3p|novel-m1187-3p|novel-m1202-3p|novel-m1512-3p|novel-m1553-3p|novel-m1606-3p|novel-m1701-3p	1.6349e-16	SDF2L1	Stromal cell-derived factor 2-like protein 1 precursor [Salmo salar]	-	-	-	-	-	-	-
novel_circ_000317	XM_021609194.1	0.690103	15	14	14	novel-m0026-3p|novel-m0250-3p|novel-m0737-3p|novel-m0749-3p|novel-m0795-3p|novel-m0912-3p|novel-m0969-3p|novel-m1050-3p|novel-m1187-3p|novel-m1202-3p|novel-m1512-3p|novel-m1553-3p|novel-m1606-3p|novel-m1701-3p	1.6349e-16	SPDEF	PREDICTED: SAM pointed domain-containing Ets transcription factor-like isoform X2 [Salmo salar]	-	-	-	-	GO:0043227//membrane-bounded organelle;GO:0043231//intracellular membrane-bounded organelle;GO:0043229//intracellular organelle;GO:0043226//organelle;GO:0005623//cell;GO:0044424//intracellular part;GO:0044464//cell part;GO:0005622//intracellular	GO:1901363//heterocyclic compound binding;GO:0097159//organic cyclic compound binding;GO:0003677//DNA binding;GO:0001071//nucleic acid binding transcription factor activity;GO:0003676//nucleic acid binding;GO:0005488//binding	GO:0019222//regulation of metabolic process;GO:0060255//regulation of macromolecule metabolic process;GO:0065007//biological regulation;GO:0050789//regulation of biological process;GO:0010468//regulation of gene expression
novel_circ_000317	XM_021609195.1	0.841679	15	15	14	novel-m0026-3p|novel-m0250-3p|novel-m0737-3p|novel-m0749-3p|novel-m0795-3p|novel-m0912-3p|novel-m0969-3p|novel-m1050-3p|novel-m1187-3p|novel-m1202-3p|novel-m1512-3p|novel-m1553-3p|novel-m1606-3p|novel-m1701-3p	2.4272e-15	SPDEF	PREDICTED: SAM pointed domain-containing Ets transcription factor-like isoform X2 [Salmo salar]	-	-	-	-	GO:0005622//intracellular;GO:0043229//intracellular organelle;GO:0043231//intracellular membrane-bounded organelle;GO:0005623//cell;GO:0044464//cell part;GO:0043226//organelle;GO:0044424//intracellular part;GO:0043227//membrane-bounded organelle	GO:0003677//DNA binding;GO:0001071//nucleic acid binding transcription factor activity;GO:0097159//organic cyclic compound binding;GO:0003676//nucleic acid binding;GO:1901363//heterocyclic compound binding;GO:0005488//binding	GO:0060255//regulation of macromolecule metabolic process;GO:0019222//regulation of metabolic process;GO:0065007//biological regulation;GO:0010468//regulation of gene expression;GO:0050789//regulation of biological process
novel_circ_000317	XM_021611755.1	0.867591	15	14	14	novel-m0026-3p|novel-m0250-3p|novel-m0737-3p|novel-m0749-3p|novel-m0795-3p|novel-m0912-3p|novel-m0969-3p|novel-m1050-3p|novel-m1187-3p|novel-m1202-3p|novel-m1512-3p|novel-m1553-3p|novel-m1606-3p|novel-m1701-3p	1.6349e-16	UFL1	PREDICTED: E3 UFM1-protein ligase 1-like isoform X1 [Salmo salar]	-	-	-	-	-	-	-
novel_circ_000317	XM_021615231.1	0.819354	15	18	14	novel-m0026-3p|novel-m0250-3p|novel-m0737-3p|novel-m0749-3p|novel-m0795-3p|novel-m0912-3p|novel-m0969-3p|novel-m1050-3p|novel-m1187-3p|novel-m1202-3p|novel-m1512-3p|novel-m1553-3p|novel-m1606-3p|novel-m1701-3p	4.79756e-13	ddit4	PREDICTED: DNA damage-inducible transcript 4 protein-like [Salmo salar]	Human Diseases;Cellular Processes;Environmental Information Processing	Transport and catabolism;Cancers;Signal transduction	ko04151//PI3K-Akt signaling pathway;ko05206//MicroRNAs in cancer;ko04150//mTOR signaling pathway;ko04140//Regulation of autophagy	K08270	-	-	-
novel_circ_000317	XM_021615610.1	0.86276	15	19	14	novel-m0026-3p|novel-m0250-3p|novel-m0737-3p|novel-m0749-3p|novel-m0795-3p|novel-m0912-3p|novel-m0969-3p|novel-m1050-3p|novel-m1187-3p|novel-m1202-3p|novel-m1512-3p|novel-m1553-3p|novel-m1606-3p|novel-m1701-3p	1.80357e-12	PTGES3	Prostaglandin E synthase 3 [Oncorhynchus mykiss]	Metabolism	Global and Overview;Lipid metabolism	ko01100//Metabolic pathways;ko00590//Arachidonic acid metabolism	K15730	-	-	-
novel_circ_000317	XM_021616799.1	0.983764	15	15	14	novel-m0026-3p|novel-m0250-3p|novel-m0737-3p|novel-m0749-3p|novel-m0795-3p|novel-m0912-3p|novel-m0969-3p|novel-m1050-3p|novel-m1187-3p|novel-m1202-3p|novel-m1512-3p|novel-m1553-3p|novel-m1606-3p|novel-m1701-3p	2.4272e-15	lmbr1l	PREDICTED: limb region 1 homolog-like protein isoform X2 [Salmo salar]	-	-	-	-	GO:0044425//membrane part;GO:0016020//membrane;GO:0031224//intrinsic component of membrane	-	GO:0051234//establishment of localization;GO:0016192//vesicle-mediated transport;GO:0006810//transport;GO:0051179//localization
novel_circ_000317	XM_021618627.1	0.902266	15	14	14	novel-m0026-3p|novel-m0250-3p|novel-m0737-3p|novel-m0749-3p|novel-m0795-3p|novel-m0912-3p|novel-m0969-3p|novel-m1050-3p|novel-m1187-3p|novel-m1202-3p|novel-m1512-3p|novel-m1553-3p|novel-m1606-3p|novel-m1701-3p	1.6349e-16	STIP1	PREDICTED: stress-induced-phosphoprotein 1-like [Salmo salar]	Human Diseases	Neurodegenerative diseases	ko05020//Prion diseases	K09553	-	-	-
novel_circ_000317	XM_021622155.1	0.975155	15	18	14	novel-m0026-3p|novel-m0250-3p|novel-m0737-3p|novel-m0749-3p|novel-m0795-3p|novel-m0912-3p|novel-m0969-3p|novel-m1050-3p|novel-m1187-3p|novel-m1202-3p|novel-m1512-3p|novel-m1553-3p|novel-m1606-3p|novel-m1701-3p	4.79756e-13	Ciart	PREDICTED: circadian-associated transcriptional repressor isoform X1 [Esox lucius]	-	-	-	-	-	-	-
novel_circ_000317	XM_021624165.1	0.911556	15	16	14	novel-m0026-3p|novel-m0250-3p|novel-m0737-3p|novel-m0749-3p|novel-m0795-3p|novel-m0912-3p|novel-m0969-3p|novel-m1050-3p|novel-m1187-3p|novel-m1202-3p|novel-m1512-3p|novel-m1553-3p|novel-m1606-3p|novel-m1701-3p	1.92164e-14	CREBRF	PREDICTED: CREB3 regulatory factor-like isoform X1 [Salmo salar]	-	-	-	-	-	-	-
novel_circ_000317	XM_021624166.1	0.92811	15	19	14	novel-m0026-3p|novel-m0250-3p|novel-m0737-3p|novel-m0749-3p|novel-m0795-3p|novel-m0912-3p|novel-m0969-3p|novel-m1050-3p|novel-m1187-3p|novel-m1202-3p|novel-m1512-3p|novel-m1553-3p|novel-m1606-3p|novel-m1701-3p	1.80357e-12	CREBRF	PREDICTED: CREB3 regulatory factor-like isoform X1 [Salmo salar]	-	-	-	-	-	-	-
novel_circ_000340	TCONS_00006147	0.867715	14	18	14	novel-m0026-3p|novel-m0250-3p|novel-m0737-3p|novel-m0749-3p|novel-m0795-3p|novel-m0912-3p|novel-m0969-3p|novel-m1050-3p|novel-m1187-3p|novel-m1202-3p|novel-m1512-3p|novel-m1553-3p|novel-m1606-3p|novel-m1701-3p	3.3352e-14	Map7d1	XP_014055946.1 PREDICTED: MAP7 domain-containing protein 1-like isoform X5 [Salmo salar]	-	-	-	-	-	-	-
novel_circ_000340	TCONS_00014697	0.601855	14	19	14	novel-m0026-3p|novel-m0250-3p|novel-m0737-3p|novel-m0749-3p|novel-m0795-3p|novel-m0912-3p|novel-m0969-3p|novel-m1050-3p|novel-m1187-3p|novel-m1202-3p|novel-m1512-3p|novel-m1553-3p|novel-m1606-3p|novel-m1701-3p	1.26738e-13	DGKB	XP_014020649.1 PREDICTED: diacylglycerol kinase beta-like isoform X2 [Salmo salar]	Metabolism;Environmental Information Processing	Global and Overview;Signal transduction;Lipid metabolism	ko01100//Metabolic pathways;ko04070//Phosphatidylinositol signaling system;ko00564//Glycerophospholipid metabolism;ko01110//Biosynthesis of secondary metabolites;ko00561//Glycerolipid metabolism	K00901	-	-	-
novel_circ_000340	TCONS_00021743	0.980618	14	19	14	novel-m0026-3p|novel-m0250-3p|novel-m0737-3p|novel-m0749-3p|novel-m0795-3p|novel-m0912-3p|novel-m0969-3p|novel-m1050-3p|novel-m1187-3p|novel-m1202-3p|novel-m1512-3p|novel-m1553-3p|novel-m1606-3p|novel-m1701-3p	1.26738e-13	uck1	XP_013997195.1 PREDICTED: uridine-cytidine kinase 1-like [Salmo salar]	Metabolism	Global and Overview;Xenobiotics biodegradation and metabolism;Nucleotide metabolism	ko01100//Metabolic pathways;ko00240//Pyrimidine metabolism;ko00983//Drug metabolism - other enzymes	K00876	-	GO:0097367//carbohydrate derivative binding;GO:0019206//nucleoside kinase activity;GO:0097159//organic cyclic compound binding;GO:0003824//catalytic activity;GO:0001882//nucleoside binding;GO:0001883//purine nucleoside binding;GO:0019205//nucleobase-containing compound kinase activity;GO:0032550//purine ribonucleoside binding;GO:0032549//ribonucleoside binding;GO:0036094//small molecule binding;G…	GO:0009199//ribonucleoside triphosphate metabolic process;GO:0009058//biosynthetic process;GO:0009161//ribonucleoside monophosphate metabolic process;GO:0009218//pyrimidine ribonucleotide metabolic process;GO:0009209//pyrimidine ribonucleoside triphosphate biosynthetic process;GO:0009174//pyrimidine ribonucleoside monophosphate biosynthetic process;GO:0006796//phosphate-containing compound metabo…
novel_circ_000340	TCONS_00022888	0.707031	14	18	14	novel-m0026-3p|novel-m0250-3p|novel-m0737-3p|novel-m0749-3p|novel-m0795-3p|novel-m0912-3p|novel-m0969-3p|novel-m1050-3p|novel-m1187-3p|novel-m1202-3p|novel-m1512-3p|novel-m1553-3p|novel-m1606-3p|novel-m1701-3p	3.3352e-14	Leprel1	XP_014071336.1 PREDICTED: prolyl 3-hydroxylase 2-like [Salmo salar]	-	-	-	-	-	GO:0003824//catalytic activity;GO:0016491//oxidoreductase activity	-
novel_circ_000340	TCONS_00022889	0.834094	14	19	14	novel-m0026-3p|novel-m0250-3p|novel-m0737-3p|novel-m0749-3p|novel-m0795-3p|novel-m0912-3p|novel-m0969-3p|novel-m1050-3p|novel-m1187-3p|novel-m1202-3p|novel-m1512-3p|novel-m1553-3p|novel-m1606-3p|novel-m1701-3p	1.26738e-13	Leprel1	XP_014071336.1 PREDICTED: prolyl 3-hydroxylase 2-like [Salmo salar]	-	-	-	-	-	GO:0016491//oxidoreductase activity;GO:0003824//catalytic activity;GO:0016705//oxidoreductase activity, acting on paired donors, with incorporation or reduction of molecular oxygen	-
novel_circ_000340	TCONS_00032129	0.835519	14	19	14	novel-m0026-3p|novel-m0250-3p|novel-m0737-3p|novel-m0749-3p|novel-m0795-3p|novel-m0912-3p|novel-m0969-3p|novel-m1050-3p|novel-m1187-3p|novel-m1202-3p|novel-m1512-3p|novel-m1553-3p|novel-m1606-3p|novel-m1701-3p	1.26738e-13	mtmr10	CDQ61875.1 unnamed protein product [Oncorhynchus mykiss]	-	-	-	-	-	-	-
novel_circ_000340	TCONS_00045974	0.954376	14	14	14	novel-m0026-3p|novel-m0250-3p|novel-m0737-3p|novel-m0749-3p|novel-m0795-3p|novel-m0912-3p|novel-m0969-3p|novel-m1050-3p|novel-m1187-3p|novel-m1202-3p|novel-m1512-3p|novel-m1553-3p|novel-m1606-3p|novel-m1701-3p	1.08994e-17	USP53	XP_014011314.1 PREDICTED: inactive ubiquitin carboxyl-terminal hydrolase 53-like [Salmo salar]	-	-	-	-	-	-	-
novel_circ_000340	TCONS_00049627	0.527498	14	19	14	novel-m0026-3p|novel-m0250-3p|novel-m0737-3p|novel-m0749-3p|novel-m0795-3p|novel-m0912-3p|novel-m0969-3p|novel-m1050-3p|novel-m1187-3p|novel-m1202-3p|novel-m1512-3p|novel-m1553-3p|novel-m1606-3p|novel-m1701-3p	1.26738e-13	Slamf8	XP_014050885.1 PREDICTED: uncharacterized protein LOC106602656 [Salmo salar]	-	-	-	-	-	-	-
novel_circ_000340	TCONS_00049628	0.871616	14	19	14	novel-m0026-3p|novel-m0250-3p|novel-m0737-3p|novel-m0749-3p|novel-m0795-3p|novel-m0912-3p|novel-m0969-3p|novel-m1050-3p|novel-m1187-3p|novel-m1202-3p|novel-m1512-3p|novel-m1553-3p|novel-m1606-3p|novel-m1701-3p	1.26738e-13	Slamf8	XP_014050885.1 PREDICTED: uncharacterized protein LOC106602656 [Salmo salar]	-	-	-	-	-	-	-
novel_circ_000340	TCONS_00051518	0.917751	14	22	14	novel-m0026-3p|novel-m0250-3p|novel-m0737-3p|novel-m0749-3p|novel-m0795-3p|novel-m0912-3p|novel-m0969-3p|novel-m1050-3p|novel-m1187-3p|novel-m1202-3p|novel-m1512-3p|novel-m1553-3p|novel-m1606-3p|novel-m1701-3p	3.48528e-12	Sptbn1	CDQ63636.1 unnamed protein product [Oncorhynchus mykiss]	-	-	-	-	-	-	-
novel_circ_000340	TCONS_00051559	0.937479	14	18	14	novel-m0026-3p|novel-m0250-3p|novel-m0737-3p|novel-m0749-3p|novel-m0795-3p|novel-m0912-3p|novel-m0969-3p|novel-m1050-3p|novel-m1187-3p|novel-m1202-3p|novel-m1512-3p|novel-m1553-3p|novel-m1606-3p|novel-m1701-3p	3.3352e-14	POLD3	CDQ69937.1 unnamed protein product [Oncorhynchus mykiss]	Genetic Information Processing;Metabolism	Nucleotide metabolism;Replication and repair;Global and Overview	ko01100//Metabolic pathways;ko00230//Purine metabolism;ko00240//Pyrimidine metabolism;ko03440//Homologous recombination;ko03420//Nucleotide excision repair;ko03030//DNA replication;ko03410//Base excision repair;ko03430//Mismatch repair	K03504	-	-	GO:0071704//organic substance metabolic process;GO:0006139//nucleobase-containing compound metabolic process;GO:0044238//primary metabolic process;GO:1901360//organic cyclic compound metabolic process;GO:0034641//cellular nitrogen compound metabolic process;GO:0006807//nitrogen compound metabolic process;GO:0044237//cellular metabolic process;GO:0008152//metabolic process;GO:0046483//heterocycle …
novel_circ_000340	TCONS_00053366	0.848506	14	18	14	novel-m0026-3p|novel-m0250-3p|novel-m0737-3p|novel-m0749-3p|novel-m0795-3p|novel-m0912-3p|novel-m0969-3p|novel-m1050-3p|novel-m1187-3p|novel-m1202-3p|novel-m1512-3p|novel-m1553-3p|novel-m1606-3p|novel-m1701-3p	3.3352e-14	Nfx1	CDQ81776.1 unnamed protein product [Oncorhynchus mykiss]	-	-	-	-	-	GO:0046872//metal ion binding;GO:0043167//ion binding;GO:0005488//binding;GO:0043169//cation binding	-
novel_circ_000340	TCONS_00056139	0.84231	14	18	14	novel-m0026-3p|novel-m0250-3p|novel-m0737-3p|novel-m0749-3p|novel-m0795-3p|novel-m0912-3p|novel-m0969-3p|novel-m1050-3p|novel-m1187-3p|novel-m1202-3p|novel-m1512-3p|novel-m1553-3p|novel-m1606-3p|novel-m1701-3p	3.3352e-14	ULK1	XP_014015759.1 PREDICTED: serine/threonine-protein kinase ULK1-like isoform X4 [Salmo salar]	Environmental Information Processing;Cellular Processes	Transport and catabolism;Signal transduction	ko04150//mTOR signaling pathway;ko04140//Regulation of autophagy	K08269	-	-	-
novel_circ_000340	TCONS_00060952	0.738793	14	16	14	novel-m0026-3p|novel-m0250-3p|novel-m0737-3p|novel-m0749-3p|novel-m0795-3p|novel-m0912-3p|novel-m0969-3p|novel-m1050-3p|novel-m1187-3p|novel-m1202-3p|novel-m1512-3p|novel-m1553-3p|novel-m1606-3p|novel-m1701-3p	1.30792e-15	-	CDQ89815.1 unnamed protein product [Oncorhynchus mykiss]	Cellular Processes	Transport and catabolism	ko04140//Regulation of autophagy	K17890	-	-	-
novel_circ_000340	TCONS_00061942	0.981561	14	22	14	novel-m0026-3p|novel-m0250-3p|novel-m0737-3p|novel-m0749-3p|novel-m0795-3p|novel-m0912-3p|novel-m0969-3p|novel-m1050-3p|novel-m1187-3p|novel-m1202-3p|novel-m1512-3p|novel-m1553-3p|novel-m1606-3p|novel-m1701-3p	3.48528e-12	colgalt1	XP_014048165.1 PREDICTED: GEM-interacting protein-like isoform X4 [Salmo salar]	-	-	-	-	-	-	-
novel_circ_000340	TCONS_00074246	0.740786	14	22	14	novel-m0026-3p|novel-m0250-3p|novel-m0737-3p|novel-m0749-3p|novel-m0795-3p|novel-m0912-3p|novel-m0969-3p|novel-m1050-3p|novel-m1187-3p|novel-m1202-3p|novel-m1512-3p|novel-m1553-3p|novel-m1606-3p|novel-m1701-3p	3.48528e-12	DNAJC13	XP_014036387.1 PREDICTED: dnaJ homolog subfamily C member 13-like isoform X5 [Salmo salar]	-	-	-	-	-	-	-
novel_circ_000340	TCONS_00074556	0.976782	14	22	14	novel-m0026-3p|novel-m0250-3p|novel-m0737-3p|novel-m0749-3p|novel-m0795-3p|novel-m0912-3p|novel-m0969-3p|novel-m1050-3p|novel-m1187-3p|novel-m1202-3p|novel-m1512-3p|novel-m1553-3p|novel-m1606-3p|novel-m1701-3p	3.48528e-12	PCYT1A	CDQ72174.1 unnamed protein product [Oncorhynchus mykiss]	Metabolism	Global and Overview;Lipid metabolism	ko01100//Metabolic pathways;ko00564//Glycerophospholipid metabolism	K00968	GO:0016020//membrane;GO:0044444//cytoplasmic part;GO:0005623//cell;GO:0043226//organelle;GO:0044464//cell part;GO:0031090//organelle membrane;GO:0043227//membrane-bounded organelle;GO:0044422//organelle part;GO:0044424//intracellular part;GO:0005737//cytoplasm;GO:0005622//intracellular	-	GO:0009058//biosynthetic process;GO:0008152//metabolic process;GO:0006066//alcohol metabolic process;GO:1901617//organic hydroxy compound biosynthetic process;GO:1901615//organic hydroxy compound metabolic process;GO:0046165//alcohol biosynthetic process;GO:0044710//single-organism metabolic process;GO:0044283//small molecule biosynthetic process;GO:0044699//single-organism process;GO:1901576//or…
novel_circ_000340	TCONS_00075706	0.693261	14	24	14	novel-m0026-3p|novel-m0250-3p|novel-m0737-3p|novel-m0749-3p|novel-m0795-3p|novel-m0912-3p|novel-m0969-3p|novel-m1050-3p|novel-m1187-3p|novel-m1202-3p|novel-m1512-3p|novel-m1553-3p|novel-m1606-3p|novel-m1701-3p	2.13764e-11	ARFGEF1	XP_014036855.1 PREDICTED: brefeldin A-inhibited guanine nucleotide-exchange protein 1-like isoform X1 [Salmo salar]	Cellular Processes	Transport and catabolism	ko04144//Endocytosis	K18442	-	-	-
novel_circ_000340	TCONS_00091848	0.955301	14	16	14	novel-m0026-3p|novel-m0250-3p|novel-m0737-3p|novel-m0749-3p|novel-m0795-3p|novel-m0912-3p|novel-m0969-3p|novel-m1050-3p|novel-m1187-3p|novel-m1202-3p|novel-m1512-3p|novel-m1553-3p|novel-m1606-3p|novel-m1701-3p	1.30792e-15	Arhgef38	XP_014065099.1 PREDICTED: rho guanine nucleotide exchange factor 38 [Salmo salar]	-	-	-	-	-	-	-
novel_circ_000340	TCONS_00097419	0.778525	14	23	14	novel-m0026-3p|novel-m0250-3p|novel-m0737-3p|novel-m0749-3p|novel-m0795-3p|novel-m0912-3p|novel-m0969-3p|novel-m1050-3p|novel-m1187-3p|novel-m1202-3p|novel-m1512-3p|novel-m1553-3p|novel-m1606-3p|novel-m1701-3p	8.90684e-12	Bhlha15	XP_014035199.1 PREDICTED: serine/threonine-protein kinase LMTK2-like [Salmo salar]	-	-	-	-	-	-	GO:0044767//single-organism developmental process;GO:0044699//single-organism process;GO:0032502//developmental process
novel_circ_000340	TCONS_00098345	0.707277	14	15	14	novel-m0026-3p|novel-m0250-3p|novel-m0737-3p|novel-m0749-3p|novel-m0795-3p|novel-m0912-3p|novel-m0969-3p|novel-m1050-3p|novel-m1187-3p|novel-m1202-3p|novel-m1512-3p|novel-m1553-3p|novel-m1606-3p|novel-m1701-3p	1.6349e-16	PPFIBP1	CDQ77125.1 unnamed protein product [Oncorhynchus mykiss]	-	-	-	-	-	-	-
novel_circ_000340	TCONS_00099740	0.979541	14	18	14	novel-m0026-3p|novel-m0250-3p|novel-m0737-3p|novel-m0749-3p|novel-m0795-3p|novel-m0912-3p|novel-m0969-3p|novel-m1050-3p|novel-m1187-3p|novel-m1202-3p|novel-m1512-3p|novel-m1553-3p|novel-m1606-3p|novel-m1701-3p	3.3352e-14	UHRF1BP1L	XP_014063978.1 PREDICTED: UHRF1-binding protein 1-like isoform X3 [Salmo salar]	-	-	-	-	-	-	-
novel_circ_000340	TCONS_00102551	0.583446	14	17	14	novel-m0026-3p|novel-m0250-3p|novel-m0737-3p|novel-m0749-3p|novel-m0795-3p|novel-m0912-3p|novel-m0969-3p|novel-m1050-3p|novel-m1187-3p|novel-m1202-3p|novel-m1512-3p|novel-m1553-3p|novel-m1606-3p|novel-m1701-3p	7.41156e-15	CASK	XP_014019965.1 PREDICTED: peripheral plasma membrane protein CASK isoform X16 [Salmo salar]	Cellular Processes	Cellular commiunity	ko04530//Tight junction	K06103	-	-	-
novel_circ_000340	TCONS_00105386	0.743167	14	18	14	novel-m0026-3p|novel-m0250-3p|novel-m0737-3p|novel-m0749-3p|novel-m0795-3p|novel-m0912-3p|novel-m0969-3p|novel-m1050-3p|novel-m1187-3p|novel-m1202-3p|novel-m1512-3p|novel-m1553-3p|novel-m1606-3p|novel-m1701-3p	3.3352e-14	-	XP_014060896.1 PREDICTED: pro-neuregulin-3, membrane-bound isoform-like isoform X1 [Salmo salar]	Environmental Information Processing	Signal transduction	ko04012//ErbB signaling pathway	K05457	-	-	-
novel_circ_000340	TCONS_00106373	0.696468	14	17	14	novel-m0026-3p|novel-m0250-3p|novel-m0737-3p|novel-m0749-3p|novel-m0795-3p|novel-m0912-3p|novel-m0969-3p|novel-m1050-3p|novel-m1187-3p|novel-m1202-3p|novel-m1512-3p|novel-m1553-3p|novel-m1606-3p|novel-m1701-3p	7.41156e-15	Snap25	CDQ62873.1 unnamed protein product [Oncorhynchus mykiss]	-	-	-	-	-	-	-
novel_circ_000340	TCONS_00107685	0.688733	14	19	14	novel-m0026-3p|novel-m0250-3p|novel-m0737-3p|novel-m0749-3p|novel-m0795-3p|novel-m0912-3p|novel-m0969-3p|novel-m1050-3p|novel-m1187-3p|novel-m1202-3p|novel-m1512-3p|novel-m1553-3p|novel-m1606-3p|novel-m1701-3p	1.26738e-13	HIP1	XP_014069336.1 PREDICTED: huntingtin-interacting protein 1-like isoform X2 [Salmo salar]	-	-	-	-	-	-	-
novel_circ_000340	TCONS_00120549	0.583533	14	24	14	novel-m0026-3p|novel-m0250-3p|novel-m0737-3p|novel-m0749-3p|novel-m0795-3p|novel-m0912-3p|novel-m0969-3p|novel-m1050-3p|novel-m1187-3p|novel-m1202-3p|novel-m1512-3p|novel-m1553-3p|novel-m1606-3p|novel-m1701-3p	2.13764e-11	EIF4G1	XP_014046328.1 PREDICTED: eukaryotic translation initiation factor 4 gamma 1 [Salmo salar]	Genetic Information Processing	Translation	ko03013//RNA transport	K03260	-	-	-
novel_circ_000340	TCONS_00120917	0.941975	14	16	14	novel-m0026-3p|novel-m0250-3p|novel-m0737-3p|novel-m0749-3p|novel-m0795-3p|novel-m0912-3p|novel-m0969-3p|novel-m1050-3p|novel-m1187-3p|novel-m1202-3p|novel-m1512-3p|novel-m1553-3p|novel-m1606-3p|novel-m1701-3p	1.30792e-15	Yme1l1	XP_014044698.1 PREDICTED: ATP-dependent zinc metalloprotease YME1L1-like isoform X1 [Salmo salar]	-	-	-	-	-	GO:0001883//purine nucleoside binding;GO:0097159//organic cyclic compound binding;GO:0097367//carbohydrate derivative binding;GO:0001882//nucleoside binding;GO:0036094//small molecule binding;GO:0032549//ribonucleoside binding;GO:1901363//heterocyclic compound binding;GO:0005488//binding;GO:0032550//purine ribonucleoside binding	GO:0043170//macromolecule metabolic process;GO:0044238//primary metabolic process;GO:0008152//metabolic process;GO:0019538//protein metabolic process;GO:0071704//organic substance metabolic process
novel_circ_000340	XM_021561915.1	0.895911	14	14	14	novel-m0026-3p|novel-m0250-3p|novel-m0737-3p|novel-m0749-3p|novel-m0795-3p|novel-m0912-3p|novel-m0969-3p|novel-m1050-3p|novel-m1187-3p|novel-m1202-3p|novel-m1512-3p|novel-m1553-3p|novel-m1606-3p|novel-m1701-3p	1.08994e-17	Kiaa0319l	PREDICTED: dyslexia-associated protein KIAA0319-like protein homolog isoform X2 [Salmo salar]	-	-	-	-	-	-	-
novel_circ_000340	XM_021562652.1	0.892862	14	15	14	novel-m0026-3p|novel-m0250-3p|novel-m0737-3p|novel-m0749-3p|novel-m0795-3p|novel-m0912-3p|novel-m0969-3p|novel-m1050-3p|novel-m1187-3p|novel-m1202-3p|novel-m1512-3p|novel-m1553-3p|novel-m1606-3p|novel-m1701-3p	1.6349e-16	EEF1E1	PREDICTED: eukaryotic translation elongation factor 1 epsilon-1 [Salmo salar]	-	-	-	-	-	-	GO:0071704//organic substance metabolic process;GO:0044237//cellular metabolic process;GO:0044260//cellular macromolecule metabolic process;GO:0044249//cellular biosynthetic process;GO:0008152//metabolic process;GO:0009058//biosynthetic process;GO:1901576//organic substance biosynthetic process;GO:0009987//cellular process;GO:0043170//macromolecule metabolic process;GO:0009059//macromolecule bios…
novel_circ_000340	XM_021564553.1	0.976582	14	15	14	novel-m0026-3p|novel-m0250-3p|novel-m0737-3p|novel-m0749-3p|novel-m0795-3p|novel-m0912-3p|novel-m0969-3p|novel-m1050-3p|novel-m1187-3p|novel-m1202-3p|novel-m1512-3p|novel-m1553-3p|novel-m1606-3p|novel-m1701-3p	1.6349e-16	Eif2ak2	protein kinase containing Z-DNA binding domains [Salmo salar]	Genetic Information Processing;Human Diseases	Infectious diseases;Folding, sorting and degradation;Cancers	ko04141//Protein processing in endoplasmic reticulum;ko05168//Herpes simplex infection;ko05169//Epstein-Barr virus infection;ko05203//Viral carcinogenesis;ko05164//Influenza A;ko05160//Hepatitis C;ko05162//Measles	K16195	-	GO:0016787//hydrolase activity;GO:0016772//transferase activity, transferring phosphorus-containing groups;GO:0016810//hydrolase activity, acting on carbon-nitrogen (but not peptide) bonds;GO:0001883//purine nucleoside binding;GO:0016814//hydrolase activity, acting on carbon-nitrogen (but not peptide) bonds, in cyclic amidines;GO:0004672//protein kinase activity;GO:0003824//catalytic activity;GO:…	GO:0006796//phosphate-containing compound metabolic process;GO:0071704//organic substance metabolic process;GO:0006793//phosphorus metabolic process;GO:0019538//protein metabolic process;GO:0009987//cellular process;GO:0008152//metabolic process;GO:0036211//protein modification process;GO:0044237//cellular metabolic process;GO:0006464//cellular protein modification process;GO:0044238//primary met…
novel_circ_000340	XM_021568749.1	0.771287	14	16	14	novel-m0026-3p|novel-m0250-3p|novel-m0737-3p|novel-m0749-3p|novel-m0795-3p|novel-m0912-3p|novel-m0969-3p|novel-m1050-3p|novel-m1187-3p|novel-m1202-3p|novel-m1512-3p|novel-m1553-3p|novel-m1606-3p|novel-m1701-3p	1.30792e-15	PPP1R15B	PREDICTED: protein phosphatase 1 regulatory subunit 15B [Esox lucius]	-	-	-	-	-	-	-
novel_circ_000340	XM_021569231.1	0.799884	14	15	14	novel-m0026-3p|novel-m0250-3p|novel-m0737-3p|novel-m0749-3p|novel-m0795-3p|novel-m0912-3p|novel-m0969-3p|novel-m1050-3p|novel-m1187-3p|novel-m1202-3p|novel-m1512-3p|novel-m1553-3p|novel-m1606-3p|novel-m1701-3p	1.6349e-16	IP6K2	PREDICTED: inositol hexakisphosphate kinase 2-like [Salmo salar]	Environmental Information Processing	Signal transduction	ko04070//Phosphatidylinositol signaling system	K07756	-	GO:0016772//transferase activity, transferring phosphorus-containing groups;GO:0016740//transferase activity;GO:0003824//catalytic activity	GO:0044237//cellular metabolic process;GO:0008152//metabolic process;GO:0006796//phosphate-containing compound metabolic process;GO:0006793//phosphorus metabolic process;GO:0009987//cellular process
novel_circ_000340	XM_021573635.1	0.730824	14	15	14	novel-m0026-3p|novel-m0250-3p|novel-m0737-3p|novel-m0749-3p|novel-m0795-3p|novel-m0912-3p|novel-m0969-3p|novel-m1050-3p|novel-m1187-3p|novel-m1202-3p|novel-m1512-3p|novel-m1553-3p|novel-m1606-3p|novel-m1701-3p	1.6349e-16	MTTP	PREDICTED: microsomal triglyceride transfer protein large subunit-like isoform X2 [Salmo salar]	-	-	-	-	-	GO:0022892//substrate-specific transporter activity;GO:0005215//transporter activity	GO:0044238//primary metabolic process;GO:0048646//anatomical structure formation involved in morphogenesis;GO:0072359//circulatory system development;GO:0009653//anatomical structure morphogenesis;GO:0015711//organic anion transport;GO:0032501//multicellular organismal process;GO:0006811//ion transport;GO:0001568//blood vessel development;GO:0007275//multicellular organism development;GO:0010876/…
novel_circ_000340	XM_021576419.1	0.83264	14	18	14	novel-m0026-3p|novel-m0250-3p|novel-m0737-3p|novel-m0749-3p|novel-m0795-3p|novel-m0912-3p|novel-m0969-3p|novel-m1050-3p|novel-m1187-3p|novel-m1202-3p|novel-m1512-3p|novel-m1553-3p|novel-m1606-3p|novel-m1701-3p	3.3352e-14	pi4k2a	PREDICTED: phosphatidylinositol 4-kinase type 2-alpha-like isoform X2 [Salmo salar]	Metabolism;Environmental Information Processing	Global and Overview;Carbohydrate metabolism;Signal transduction	ko01100//Metabolic pathways;ko04070//Phosphatidylinositol signaling system;ko00562//Inositol phosphate metabolism	K13711	-	GO:0003824//catalytic activity;GO:0016740//transferase activity;GO:0016772//transferase activity, transferring phosphorus-containing groups	-
novel_circ_000340	XM_021577523.1	0.756268	14	15	14	novel-m0026-3p|novel-m0250-3p|novel-m0737-3p|novel-m0749-3p|novel-m0795-3p|novel-m0912-3p|novel-m0969-3p|novel-m1050-3p|novel-m1187-3p|novel-m1202-3p|novel-m1512-3p|novel-m1553-3p|novel-m1606-3p|novel-m1701-3p	1.6349e-16	calua	PREDICTED: calumenin-A-like isoform X1 [Salmo salar]	-	-	-	-	GO:0044422//organelle part;GO:0043233//organelle lumen;GO:0005737//cytoplasm;GO:0031982//vesicle;GO:0005623//cell;GO:0005622//intracellular;GO:0005783//endoplasmic reticulum;GO:0044446//intracellular organelle part;GO:0016023//cytoplasmic, membrane-bounded vesicle;GO:0044464//cell part;GO:0043229//intracellular organelle;GO:0044424//intracellular part;GO:0031410//cytoplasmic vesicle;GO:0031988//m…	GO:0043167//ion binding;GO:0043169//cation binding;GO:0005488//binding	-
novel_circ_000340	XM_021577524.1	0.905248	14	15	14	novel-m0026-3p|novel-m0250-3p|novel-m0737-3p|novel-m0749-3p|novel-m0795-3p|novel-m0912-3p|novel-m0969-3p|novel-m1050-3p|novel-m1187-3p|novel-m1202-3p|novel-m1512-3p|novel-m1553-3p|novel-m1606-3p|novel-m1701-3p	1.6349e-16	calua	PREDICTED: calumenin-A-like isoform X1 [Salmo salar]	-	-	-	-	GO:0043233//organelle lumen;GO:0044444//cytoplasmic part;GO:0031982//vesicle;GO:0044464//cell part;GO:0005783//endoplasmic reticulum;GO:0005788//endoplasmic reticulum lumen;GO:0031410//cytoplasmic vesicle;GO:0044424//intracellular part;GO:0043226//organelle;GO:0048770//pigment granule;GO:0043231//intracellular membrane-bounded organelle;GO:0044432//endoplasmic reticulum part;GO:0012505//endomembr…	GO:0043169//cation binding;GO:0043167//ion binding;GO:0005488//binding	-
novel_circ_000340	XM_021577525.1	0.747014	14	15	14	novel-m0026-3p|novel-m0250-3p|novel-m0737-3p|novel-m0749-3p|novel-m0795-3p|novel-m0912-3p|novel-m0969-3p|novel-m1050-3p|novel-m1187-3p|novel-m1202-3p|novel-m1512-3p|novel-m1553-3p|novel-m1606-3p|novel-m1701-3p	1.6349e-16	calua	PREDICTED: calumenin-A-like isoform X1 [Salmo salar]	-	-	-	-	GO:0005623//cell;GO:0031410//cytoplasmic vesicle;GO:0005622//intracellular;GO:0031974//membrane-enclosed lumen;GO:0044446//intracellular organelle part;GO:0005737//cytoplasm;GO:0012505//endomembrane system;GO:0016023//cytoplasmic, membrane-bounded vesicle;GO:0005783//endoplasmic reticulum;GO:0044422//organelle part;GO:0043233//organelle lumen;GO:0043226//organelle;GO:0043227//membrane-bounded org…	GO:0043169//cation binding;GO:0005488//binding;GO:0043167//ion binding	-
novel_circ_000340	XM_021580898.1	0.675234	14	18	14	novel-m0026-3p|novel-m0250-3p|novel-m0737-3p|novel-m0749-3p|novel-m0795-3p|novel-m0912-3p|novel-m0969-3p|novel-m1050-3p|novel-m1187-3p|novel-m1202-3p|novel-m1512-3p|novel-m1553-3p|novel-m1606-3p|novel-m1701-3p	3.3352e-14	GOT1	aspartate aminotransferase, cytoplasmic [Salmo salar]	Metabolism	Amino acid metabolism;Global and Overview	ko01100//Metabolic pathways;ko01200//Carbon metabolism;ko01230//Biosynthesis of amino acids;ko00330//Arginine and proline metabolism;ko00270//Cysteine and methionine metabolism;ko00250//Alanine, aspartate and glutamate metabolism;ko00220//Arginine biosynthesis;ko00350//Tyrosine metabolism;ko01210//2-Oxocarboxylic acid metabolism;ko00360//Phenylalanine metabolism;ko00400//Phenylalanine, tyrosine a…	K14454	-	GO:0016740//transferase activity;GO:0005488//binding;GO:0008483//transaminase activity;GO:0070546//L-phenylalanine aminotransferase activity;GO:0043167//ion binding;GO:0043168//anion binding;GO:0016769//transferase activity, transferring nitrogenous groups;GO:0003824//catalytic activity	GO:0071704//organic substance metabolic process;GO:0008152//metabolic process;GO:0044710//single-organism metabolic process;GO:0044699//single-organism process;GO:0043436//oxoacid metabolic process;GO:0044281//small molecule metabolic process;GO:0006082//organic acid metabolic process;GO:0044237//cellular metabolic process;GO:0019752//carboxylic acid metabolic process;GO:0044763//single-organism …
novel_circ_000340	XM_021581957.1	0.861674	14	16	14	novel-m0026-3p|novel-m0250-3p|novel-m0737-3p|novel-m0749-3p|novel-m0795-3p|novel-m0912-3p|novel-m0969-3p|novel-m1050-3p|novel-m1187-3p|novel-m1202-3p|novel-m1512-3p|novel-m1553-3p|novel-m1606-3p|novel-m1701-3p	1.30792e-15	TBCB	tubulin-folding cofactor B [Salmo salar]	-	-	-	-	-	-	-
novel_circ_000340	XM_021582572.1	0.875499	14	17	14	novel-m0026-3p|novel-m0250-3p|novel-m0737-3p|novel-m0749-3p|novel-m0795-3p|novel-m0912-3p|novel-m0969-3p|novel-m1050-3p|novel-m1187-3p|novel-m1202-3p|novel-m1512-3p|novel-m1553-3p|novel-m1606-3p|novel-m1701-3p	7.41156e-15	hnf1ba	PREDICTED: hepatocyte nuclear factor 1-beta-A-like isoform X1 [Salmo salar]	Human Diseases	Endocrine and metabolic diseases	ko04950//Maturity onset diabetes of the young	K08034	-	-	-
novel_circ_000340	XM_021587392.1	0.963544	14	15	14	novel-m0026-3p|novel-m0250-3p|novel-m0737-3p|novel-m0749-3p|novel-m0795-3p|novel-m0912-3p|novel-m0969-3p|novel-m1050-3p|novel-m1187-3p|novel-m1202-3p|novel-m1512-3p|novel-m1553-3p|novel-m1606-3p|novel-m1701-3p	1.6349e-16	Qpctl	PREDICTED: glutaminyl-peptide cyclotransferase-like protein [Esox lucius]	-	-	-	-	-	-	-
novel_circ_000340	XM_021592895.1	0.693301	14	15	14	novel-m0026-3p|novel-m0250-3p|novel-m0737-3p|novel-m0749-3p|novel-m0795-3p|novel-m0912-3p|novel-m0969-3p|novel-m1050-3p|novel-m1187-3p|novel-m1202-3p|novel-m1512-3p|novel-m1553-3p|novel-m1606-3p|novel-m1701-3p	1.6349e-16	Abhd16a	PREDICTED: abhydrolase domain-containing protein 16A-like [Salmo salar]	-	-	-	-	-	-	-
novel_circ_000340	XM_021599520.1	0.928249	14	16	14	novel-m0026-3p|novel-m0250-3p|novel-m0737-3p|novel-m0749-3p|novel-m0795-3p|novel-m0912-3p|novel-m0969-3p|novel-m1050-3p|novel-m1187-3p|novel-m1202-3p|novel-m1512-3p|novel-m1553-3p|novel-m1606-3p|novel-m1701-3p	1.30792e-15	EVI5	PREDICTED: ecotropic viral integration site 5 protein homolog isoform X1 [Salmo salar]	-	-	-	-	-	-	-
novel_circ_000340	XM_021603223.1	0.573473	14	15	14	novel-m0026-3p|novel-m0250-3p|novel-m0737-3p|novel-m0749-3p|novel-m0795-3p|novel-m0912-3p|novel-m0969-3p|novel-m1050-3p|novel-m1187-3p|novel-m1202-3p|novel-m1512-3p|novel-m1553-3p|novel-m1606-3p|novel-m1701-3p	1.6349e-16	PDXP	Pyridoxal phosphate phosphatase [Salmo salar]	Metabolism	Metabolism of cofactors and vitamins;Global and Overview	ko01100//Metabolic pathways;ko00750//Vitamin B6 metabolism	K07758	-	GO:0016788//hydrolase activity, acting on ester bonds;GO:0042578//phosphoric ester hydrolase activity;GO:0016787//hydrolase activity;GO:0003824//catalytic activity	GO:0009987//cellular process;GO:0044237//cellular metabolic process;GO:0008152//metabolic process;GO:0006793//phosphorus metabolic process;GO:0006796//phosphate-containing compound metabolic process
novel_circ_000340	XM_021603668.1	0.953678	14	14	14	novel-m0026-3p|novel-m0250-3p|novel-m0737-3p|novel-m0749-3p|novel-m0795-3p|novel-m0912-3p|novel-m0969-3p|novel-m1050-3p|novel-m1187-3p|novel-m1202-3p|novel-m1512-3p|novel-m1553-3p|novel-m1606-3p|novel-m1701-3p	1.08994e-17	Pole4	PREDICTED: DNA polymerase epsilon subunit 4-like [Salmo salar]	Metabolism;Genetic Information Processing;Human Diseases	Global and Overview;Infectious diseases;Nucleotide metabolism;Replication and repair	ko01100//Metabolic pathways;ko05166//HTLV-I infection;ko00230//Purine metabolism;ko00240//Pyrimidine metabolism;ko03420//Nucleotide excision repair;ko03030//DNA replication;ko03410//Base excision repair	K03506	-	GO:1901363//heterocyclic compound binding;GO:0005488//binding;GO:0003677//DNA binding;GO:0003676//nucleic acid binding;GO:0005515//protein binding;GO:0097159//organic cyclic compound binding;GO:0046983//protein dimerization activity	-
novel_circ_000340	XM_021605153.1	0.87824	14	14	14	novel-m0026-3p|novel-m0250-3p|novel-m0737-3p|novel-m0749-3p|novel-m0795-3p|novel-m0912-3p|novel-m0969-3p|novel-m1050-3p|novel-m1187-3p|novel-m1202-3p|novel-m1512-3p|novel-m1553-3p|novel-m1606-3p|novel-m1701-3p	1.08994e-17	SDF2L1	Stromal cell-derived factor 2-like protein 1 precursor [Salmo salar]	-	-	-	-	-	-	-
novel_circ_000340	XM_021609194.1	0.778686	14	14	14	novel-m0026-3p|novel-m0250-3p|novel-m0737-3p|novel-m0749-3p|novel-m0795-3p|novel-m0912-3p|novel-m0969-3p|novel-m1050-3p|novel-m1187-3p|novel-m1202-3p|novel-m1512-3p|novel-m1553-3p|novel-m1606-3p|novel-m1701-3p	1.08994e-17	SPDEF	PREDICTED: SAM pointed domain-containing Ets transcription factor-like isoform X2 [Salmo salar]	-	-	-	-	GO:0043227//membrane-bounded organelle;GO:0043231//intracellular membrane-bounded organelle;GO:0043229//intracellular organelle;GO:0043226//organelle;GO:0005623//cell;GO:0044424//intracellular part;GO:0044464//cell part;GO:0005622//intracellular	GO:1901363//heterocyclic compound binding;GO:0097159//organic cyclic compound binding;GO:0003677//DNA binding;GO:0001071//nucleic acid binding transcription factor activity;GO:0003676//nucleic acid binding;GO:0005488//binding	GO:0019222//regulation of metabolic process;GO:0060255//regulation of macromolecule metabolic process;GO:0065007//biological regulation;GO:0050789//regulation of biological process;GO:0010468//regulation of gene expression
novel_circ_000340	XM_021609195.1	0.901383	14	15	14	novel-m0026-3p|novel-m0250-3p|novel-m0737-3p|novel-m0749-3p|novel-m0795-3p|novel-m0912-3p|novel-m0969-3p|novel-m1050-3p|novel-m1187-3p|novel-m1202-3p|novel-m1512-3p|novel-m1553-3p|novel-m1606-3p|novel-m1701-3p	1.6349e-16	SPDEF	PREDICTED: SAM pointed domain-containing Ets transcription factor-like isoform X2 [Salmo salar]	-	-	-	-	GO:0005622//intracellular;GO:0043229//intracellular organelle;GO:0043231//intracellular membrane-bounded organelle;GO:0005623//cell;GO:0044464//cell part;GO:0043226//organelle;GO:0044424//intracellular part;GO:0043227//membrane-bounded organelle	GO:0003677//DNA binding;GO:0001071//nucleic acid binding transcription factor activity;GO:0097159//organic cyclic compound binding;GO:0003676//nucleic acid binding;GO:1901363//heterocyclic compound binding;GO:0005488//binding	GO:0060255//regulation of macromolecule metabolic process;GO:0019222//regulation of metabolic process;GO:0065007//biological regulation;GO:0010468//regulation of gene expression;GO:0050789//regulation of biological process
novel_circ_000340	XM_021611755.1	0.934085	14	14	14	novel-m0026-3p|novel-m0250-3p|novel-m0737-3p|novel-m0749-3p|novel-m0795-3p|novel-m0912-3p|novel-m0969-3p|novel-m1050-3p|novel-m1187-3p|novel-m1202-3p|novel-m1512-3p|novel-m1553-3p|novel-m1606-3p|novel-m1701-3p	1.08994e-17	UFL1	PREDICTED: E3 UFM1-protein ligase 1-like isoform X1 [Salmo salar]	-	-	-	-	-	-	-
novel_circ_000340	XM_021615231.1	0.964146	14	18	14	novel-m0026-3p|novel-m0250-3p|novel-m0737-3p|novel-m0749-3p|novel-m0795-3p|novel-m0912-3p|novel-m0969-3p|novel-m1050-3p|novel-m1187-3p|novel-m1202-3p|novel-m1512-3p|novel-m1553-3p|novel-m1606-3p|novel-m1701-3p	3.3352e-14	ddit4	PREDICTED: DNA damage-inducible transcript 4 protein-like [Salmo salar]	Human Diseases;Cellular Processes;Environmental Information Processing	Transport and catabolism;Cancers;Signal transduction	ko04151//PI3K-Akt signaling pathway;ko05206//MicroRNAs in cancer;ko04150//mTOR signaling pathway;ko04140//Regulation of autophagy	K08270	-	-	-
novel_circ_000340	XM_021615610.1	0.875326	14	19	14	novel-m0026-3p|novel-m0250-3p|novel-m0737-3p|novel-m0749-3p|novel-m0795-3p|novel-m0912-3p|novel-m0969-3p|novel-m1050-3p|novel-m1187-3p|novel-m1202-3p|novel-m1512-3p|novel-m1553-3p|novel-m1606-3p|novel-m1701-3p	1.26738e-13	PTGES3	Prostaglandin E synthase 3 [Oncorhynchus mykiss]	Metabolism	Global and Overview;Lipid metabolism	ko01100//Metabolic pathways;ko00590//Arachidonic acid metabolism	K15730	-	-	-
novel_circ_000340	XM_021616799.1	0.809411	14	15	14	novel-m0026-3p|novel-m0250-3p|novel-m0737-3p|novel-m0749-3p|novel-m0795-3p|novel-m0912-3p|novel-m0969-3p|novel-m1050-3p|novel-m1187-3p|novel-m1202-3p|novel-m1512-3p|novel-m1553-3p|novel-m1606-3p|novel-m1701-3p	1.6349e-16	lmbr1l	PREDICTED: limb region 1 homolog-like protein isoform X2 [Salmo salar]	-	-	-	-	GO:0044425//membrane part;GO:0016020//membrane;GO:0031224//intrinsic component of membrane	-	GO:0051234//establishment of localization;GO:0016192//vesicle-mediated transport;GO:0006810//transport;GO:0051179//localization
novel_circ_000340	XM_021618627.1	0.927478	14	14	14	novel-m0026-3p|novel-m0250-3p|novel-m0737-3p|novel-m0749-3p|novel-m0795-3p|novel-m0912-3p|novel-m0969-3p|novel-m1050-3p|novel-m1187-3p|novel-m1202-3p|novel-m1512-3p|novel-m1553-3p|novel-m1606-3p|novel-m1701-3p	1.08994e-17	STIP1	PREDICTED: stress-induced-phosphoprotein 1-like [Salmo salar]	Human Diseases	Neurodegenerative diseases	ko05020//Prion diseases	K09553	-	-	-
novel_circ_000340	XM_021622155.1	0.835397	14	18	14	novel-m0026-3p|novel-m0250-3p|novel-m0737-3p|novel-m0749-3p|novel-m0795-3p|novel-m0912-3p|novel-m0969-3p|novel-m1050-3p|novel-m1187-3p|novel-m1202-3p|novel-m1512-3p|novel-m1553-3p|novel-m1606-3p|novel-m1701-3p	3.3352e-14	Ciart	PREDICTED: circadian-associated transcriptional repressor isoform X1 [Esox lucius]	-	-	-	-	-	-	-
novel_circ_000340	XM_021624165.1	0.685517	14	16	14	novel-m0026-3p|novel-m0250-3p|novel-m0737-3p|novel-m0749-3p|novel-m0795-3p|novel-m0912-3p|novel-m0969-3p|novel-m1050-3p|novel-m1187-3p|novel-m1202-3p|novel-m1512-3p|novel-m1553-3p|novel-m1606-3p|novel-m1701-3p	1.30792e-15	CREBRF	PREDICTED: CREB3 regulatory factor-like isoform X1 [Salmo salar]	-	-	-	-	-	-	-
novel_circ_000340	XM_021624166.1	0.758567	14	19	14	novel-m0026-3p|novel-m0250-3p|novel-m0737-3p|novel-m0749-3p|novel-m0795-3p|novel-m0912-3p|novel-m0969-3p|novel-m1050-3p|novel-m1187-3p|novel-m1202-3p|novel-m1512-3p|novel-m1553-3p|novel-m1606-3p|novel-m1701-3p	1.26738e-13	CREBRF	PREDICTED: CREB3 regulatory factor-like isoform X1 [Salmo salar]	-	-	-	-	-	-	-
novel_circ_000371	TCONS_00004372	0.743879	1	4	1	novel-m0556-3p	0.0380952	TJAP1	XP_014009561.1 PREDICTED: tight junction-associated protein 1 isoform X1 [Salmo salar]	Cellular Processes	Cellular commiunity	ko04530//Tight junction	K06105	-	-	-
novel_circ_000371	TCONS_00009247	0.92785	1	5	1	novel-m0556-3p	0.0476191	Larp1	XP_013979397.1 PREDICTED: la-related protein 1 isoform X4 [Salmo salar]	-	-	-	-	-	-	-
novel_circ_000371	TCONS_00010596	0.846784	1	5	1	novel-m0556-3p	0.0476191	jarid2b	XP_012988265.1 PREDICTED: protein Jumonji [Esox lucius]	Cellular Processes	Cellular commiunity	ko04550//Signaling pathways regulating pluripotency of stem cells	K11478	-	-	GO:0009987//cellular process
novel_circ_000371	TCONS_00021759	0.906064	1	5	1	novel-m0556-3p	0.0476191	usp20	CDQ80563.1 unnamed protein product [Oncorhynchus mykiss]	-	-	-	-	-	GO:0003824//catalytic activity;GO:0016787//hydrolase activity	-
novel_circ_000371	TCONS_00024336	0.873832	1	2	1	novel-m0556-3p	0.0190476	RASSF6	XP_014002280.1 PREDICTED: ras association domain-containing protein 6-like [Salmo salar]	-	-	-	-	-	-	-
novel_circ_000371	TCONS_00027867	0.680758	1	4	1	novel-m0556-3p	0.0380952	Mtmr3	XP_014027200.1 PREDICTED: myotubularin-related protein 3-like isoform X4 [Salmo salar]	Metabolism;Environmental Information Processing	Signal transduction;Carbohydrate metabolism;Global and Overview	ko01100//Metabolic pathways;ko04070//Phosphatidylinositol signaling system;ko00562//Inositol phosphate metabolism	K18082	-	-	-
novel_circ_000371	TCONS_00035335	0.699756	1	5	1	novel-m0556-3p	0.0476191	RAB43	XP_014023946.1 PREDICTED: ras-related protein Rab-43 [Salmo salar]	-	-	-	-	-	GO:0036094//small molecule binding;GO:0005488//binding	GO:0044700//single organism signaling;GO:0035556//intracellular signal transduction;GO:0065007//biological regulation;GO:0051179//localization;GO:0008104//protein localization;GO:0007165//signal transduction;GO:0050896//response to stimulus;GO:0033036//macromolecule localization;GO:0009987//cellular process;GO:0050789//regulation of biological process;GO:0007154//cell communication;GO:0051716//ce…
novel_circ_000371	TCONS_00036783	0.966085	1	5	1	novel-m0556-3p	0.0476191	-	CDQ98650.1 unnamed protein product, partial [Oncorhynchus mykiss]	-	-	-	-	-	-	-
novel_circ_000371	TCONS_00038889	0.693106	1	2	1	novel-m0556-3p	0.0190476	Sertad2	XP_014000512.1 PREDICTED: SERTA domain-containing protein 2-like [Salmo salar]	-	-	-	-	-	-	-
novel_circ_000371	TCONS_00043882	0.738291	1	3	1	novel-m0556-3p	0.0285714	Zbtb38	XP_014011145.1 PREDICTED: zinc finger and BTB domain-containing protein 38-like [Salmo salar]	-	-	-	-	-	-	-
novel_circ_000371	TCONS_00045903	0.810476	1	5	1	novel-m0556-3p	0.0476191	DNAJC3	CDQ74413.1 unnamed protein product [Oncorhynchus mykiss]	Genetic Information Processing	Folding, sorting and degradation	ko04141//Protein processing in endoplasmic reticulum	K09523	-	-	-
novel_circ_000371	TCONS_00048357	0.887887	1	5	1	novel-m0556-3p	0.0476191	hyou1	CDQ58349.1 unnamed protein product [Oncorhynchus mykiss]	Genetic Information Processing	Folding, sorting and degradation	ko04141//Protein processing in endoplasmic reticulum	K09486	-	-	-
novel_circ_000371	TCONS_00053001	0.993862	1	4	1	novel-m0556-3p	0.0380952	PHLDB2	XP_014012712.1 PREDICTED: pleckstrin homology-like domain family B member 2 isoform X8 [Salmo salar]	-	-	-	-	-	-	-
novel_circ_000371	TCONS_00054174	0.936917	1	2	1	novel-m0556-3p	0.0190476	PLK2	XP_014016889.1 PREDICTED: serine/threonine-protein kinase PLK2-like isoform X1 [Salmo salar]	Environmental Information Processing	Signal transduction	ko04068//FoxO signaling pathway	K08861	-	GO:0097159//organic cyclic compound binding;GO:0097367//carbohydrate derivative binding;GO:0036094//small molecule binding;GO:0004672//protein kinase activity;GO:0003824//catalytic activity;GO:0005488//binding;GO:0001883//purine nucleoside binding;GO:0016773//phosphotransferase activity, alcohol group as acceptor;GO:1901363//heterocyclic compound binding;GO:0016301//kinase activity;GO:0001882//nu…	GO:0071704//organic substance metabolic process;GO:0044267//cellular protein metabolic process;GO:0043170//macromolecule metabolic process;GO:0008152//metabolic process;GO:0006464//cellular protein modification process;GO:0006793//phosphorus metabolic process;GO:0019538//protein metabolic process;GO:0043412//macromolecule modification;GO:0044260//cellular macromolecule metabolic process;GO:000679…
novel_circ_000371	TCONS_00062231	0.924066	1	3	1	novel-m0556-3p	0.0285714	hsp70	NP_001117700.1 heat shock protein 70a [Oncorhynchus mykiss]	Environmental Information Processing;Cellular Processes;Genetic Information Processing	Signal transduction;Transcription;Transport and catabolism;Folding, sorting and degradation	ko04010//MAPK signaling pathway;ko04144//Endocytosis;ko04141//Protein processing in endoplasmic reticulum;ko03040//Spliceosome	K03283	-	GO:0001882//nucleoside binding;GO:0036094//small molecule binding;GO:0032549//ribonucleoside binding;GO:0005488//binding;GO:1901363//heterocyclic compound binding;GO:0032550//purine ribonucleoside binding;GO:0097159//organic cyclic compound binding;GO:0001883//purine nucleoside binding;GO:0097367//carbohydrate derivative binding	-
novel_circ_000371	TCONS_00064625	0.977171	1	3	1	novel-m0556-3p	0.0285714	Socs7	XP_014059995.1 PREDICTED: suppressor of cytokine signaling 7-like isoform X1 [Salmo salar]	Environmental Information Processing	Signal transduction	ko04630//Jak-STAT signaling pathway	K04699	-	-	GO:0050794//regulation of cellular process;GO:0023052//signaling;GO:0065007//biological regulation;GO:0007154//cell communication;GO:0051716//cellular response to stimulus;GO:0007165//signal transduction;GO:0044699//single-organism process;GO:0009987//cellular process;GO:0050789//regulation of biological process;GO:0044763//single-organism cellular process;GO:0050896//response to stimulus;GO:0044…
novel_circ_000371	TCONS_00067627	0.944726	1	5	1	novel-m0556-3p	0.0476191	hsp70	NP_001118217.1 heat shock protein 70b [Oncorhynchus mykiss]	Genetic Information Processing;Environmental Information Processing;Cellular Processes	Folding, sorting and degradation;Transport and catabolism;Transcription;Signal transduction	ko04010//MAPK signaling pathway;ko04144//Endocytosis;ko04141//Protein processing in endoplasmic reticulum;ko03040//Spliceosome	K03283	-	GO:0032550//purine ribonucleoside binding;GO:0001883//purine nucleoside binding;GO:0005488//binding;GO:0097367//carbohydrate derivative binding;GO:0097159//organic cyclic compound binding;GO:1901363//heterocyclic compound binding;GO:0001882//nucleoside binding;GO:0032549//ribonucleoside binding;GO:0036094//small molecule binding	-
novel_circ_000371	TCONS_00067628	0.987393	1	5	1	novel-m0556-3p	0.0476191	hsp70	NP_001118217.1 heat shock protein 70b [Oncorhynchus mykiss]	Cellular Processes;Environmental Information Processing;Genetic Information Processing	Signal transduction;Folding, sorting and degradation;Transcription;Transport and catabolism	ko04010//MAPK signaling pathway;ko04144//Endocytosis;ko04141//Protein processing in endoplasmic reticulum;ko03040//Spliceosome	K03283	-	GO:0032549//ribonucleoside binding;GO:0036094//small molecule binding;GO:0005488//binding;GO:0097367//carbohydrate derivative binding;GO:0001883//purine nucleoside binding;GO:1901363//heterocyclic compound binding;GO:0097159//organic cyclic compound binding;GO:0032550//purine ribonucleoside binding;GO:0001882//nucleoside binding	-
novel_circ_000371	TCONS_00067631	0.996056	1	4	1	novel-m0556-3p	0.0380952	hsp70	NP_001118217.1 heat shock protein 70b [Oncorhynchus mykiss]	Genetic Information Processing;Environmental Information Processing;Cellular Processes	Signal transduction;Transport and catabolism;Transcription;Folding, sorting and degradation	ko04010//MAPK signaling pathway;ko04144//Endocytosis;ko04141//Protein processing in endoplasmic reticulum;ko03040//Spliceosome	K03283	-	GO:0005488//binding;GO:0001883//purine nucleoside binding;GO:0032549//ribonucleoside binding;GO:0097159//organic cyclic compound binding;GO:0097367//carbohydrate derivative binding;GO:0036094//small molecule binding;GO:0032550//purine ribonucleoside binding;GO:1901363//heterocyclic compound binding;GO:0001882//nucleoside binding	-
novel_circ_000371	TCONS_00068897	0.933325	1	1	1	novel-m0556-3p	0.00952381	mfsd2ab	XP_013998687.1 PREDICTED: sodium-dependent lysophosphatidylcholine symporter 1-B-like isoform X1 [Salmo salar]	-	-	-	-	GO:0016020//membrane	GO:0022892//substrate-specific transporter activity;GO:0022804//active transmembrane transporter activity;GO:0005319//lipid transporter activity;GO:0022857//transmembrane transporter activity;GO:0005215//transporter activity;GO:0015291//secondary active transmembrane transporter activity	GO:0010876//lipid localization;GO:0009987//cellular process;GO:0033036//macromolecule localization;GO:0044767//single-organism developmental process;GO:0032502//developmental process;GO:0048468//cell development;GO:0044699//single-organism process;GO:1902578//single-organism localization;GO:0048856//anatomical structure development;GO:0006869//lipid transport;GO:0051234//establishment of localiza…
novel_circ_000371	TCONS_00077581	0.921331	1	2	1	novel-m0556-3p	0.0190476	LIPA	XP_014013757.1 PREDICTED: lysosomal acid lipase/cholesteryl ester hydrolase-like isoform X1 [Salmo salar]	Cellular Processes;Metabolism	Lipid metabolism;Transport and catabolism	ko04142//Lysosome;ko00100//Steroid biosynthesis	K01052	-	GO:0003824//catalytic activity;GO:0016787//hydrolase activity	GO:0044699//single-organism process;GO:0044238//primary metabolic process;GO:0044710//single-organism metabolic process;GO:0006629//lipid metabolic process;GO:0071704//organic substance metabolic process;GO:0008152//metabolic process
novel_circ_000371	TCONS_00089526	0.951907	1	3	1	novel-m0556-3p	0.0285714	filip1l	XP_014006299.1 PREDICTED: filamin A-interacting protein 1-like isoform X2 [Salmo salar]	-	-	-	-	-	-	-
novel_circ_000371	TCONS_00094441	0.903395	1	4	1	novel-m0556-3p	0.0380952	Fbxo30	XP_014052515.1 PREDICTED: F-box only protein 30-like [Salmo salar]	-	-	-	-	-	-	-
novel_circ_000371	TCONS_00100818	0.984318	1	3	1	novel-m0556-3p	0.0285714	PLSCR2	CDQ78352.1 unnamed protein product [Oncorhynchus mykiss]	-	-	-	-	-	-	-
novel_circ_000371	TCONS_00106569	0.950629	1	3	1	novel-m0556-3p	0.0285714	A2m	CDQ68753.1 unnamed protein product, partial [Oncorhynchus mykiss]	-	-	-	-	-	-	-
novel_circ_000371	TCONS_00106573	0.957067	1	2	1	novel-m0556-3p	0.0190476	A2M	CDQ68753.1 unnamed protein product, partial [Oncorhynchus mykiss]	-	-	-	-	-	-	-
novel_circ_000371	TCONS_00106574	0.987799	1	2	1	novel-m0556-3p	0.0190476	A2M	CDQ68753.1 unnamed protein product, partial [Oncorhynchus mykiss]	-	-	-	-	-	-	-
novel_circ_000371	TCONS_00117712	0.912019	1	3	1	novel-m0556-3p	0.0285714	hsc71	CDQ89761.1 unnamed protein product [Oncorhynchus mykiss]	Genetic Information Processing;Environmental Information Processing;Cellular Processes	Transport and catabolism;Transcription;Folding, sorting and degradation;Signal transduction	ko04010//MAPK signaling pathway;ko04144//Endocytosis;ko04141//Protein processing in endoplasmic reticulum;ko03040//Spliceosome	K03283	-	GO:0032549//ribonucleoside binding;GO:0001882//nucleoside binding;GO:0097367//carbohydrate derivative binding;GO:0036094//small molecule binding;GO:0032550//purine ribonucleoside binding;GO:0001883//purine nucleoside binding;GO:1901363//heterocyclic compound binding;GO:0097159//organic cyclic compound binding;GO:0005488//binding	-
novel_circ_000371	TCONS_00120042	0.731014	1	3	1	novel-m0556-3p	0.0285714	Homez	XP_014047061.1 PREDICTED: homeobox and leucine zipper protein Homez-like [Salmo salar]	-	-	-	-	-	-	-
novel_circ_000371	TCONS_00122024	0.972619	1	4	1	novel-m0556-3p	0.0380952	STIP1	CDQ83138.1 unnamed protein product [Oncorhynchus mykiss]	-	-	-	-	-	-	-
novel_circ_000371	TCONS_00122026	0.92029	1	4	1	novel-m0556-3p	0.0380952	STIP1	CDQ83139.1 unnamed protein product [Oncorhynchus mykiss]	-	-	-	-	-	-	-
novel_circ_000371	XM_021556564.1	0.948085	1	1	1	novel-m0556-3p	0.00952381	GNAI2	PREDICTED: guanine nucleotide-binding protein G(o) subunit alpha-like [Salmo salar]	-	-	-	-	-	-	-
novel_circ_000371	XM_021559384.1	0.835973	1	4	1	novel-m0556-3p	0.0380952	TMEM86B	PREDICTED: lysoplasmalogenase-like [Salmo salar]	Metabolism	Lipid metabolism	ko00565//Ether lipid metabolism	K18575	GO:0016020//membrane;GO:0031224//intrinsic component of membrane;GO:0044425//membrane part	-	-
novel_circ_000371	XM_021563586.1	0.792606	1	3	1	novel-m0556-3p	0.0285714	PDE3A	PREDICTED: cGMP-inhibited 3',5'-cyclic phosphodiesterase A-like isoform X1 [Salmo salar]	Human Diseases;Metabolism;Environmental Information Processing;Organismal Systems	Substance dependence;Endocrine system;Nucleotide metabolism;Signal transduction	ko04024//cAMP signaling pathway;ko04022//cGMP - PKG signaling pathway;ko00230//Purine metabolism;ko05032//Morphine addiction;ko04924//Renin secretion	K19021	-	GO:0016787//hydrolase activity;GO:0005488//binding;GO:0042578//phosphoric ester hydrolase activity;GO:0016788//hydrolase activity, acting on ester bonds;GO:0043167//ion binding;GO:0043169//cation binding;GO:0003824//catalytic activity	GO:0050794//regulation of cellular process;GO:0065007//biological regulation;GO:0050789//regulation of biological process
novel_circ_000371	XM_021563920.1	0.853111	1	2	1	novel-m0556-3p	0.0190476	ARNTL	PREDICTED: aryl hydrocarbon receptor nuclear translocator-like protein 2 isoform X1 [Salmo salar]	Organismal Systems;Human Diseases	Nervous system;Infectious diseases;Environmental adaptation	ko05168//Herpes simplex infection;ko04728//Dopaminergic synapse;ko04710//Circadian rhythm	K02296	-	-	-
novel_circ_000371	XM_021570097.1	0.987097	1	3	1	novel-m0556-3p	0.0285714	PRELID3B	PREDICTED: protein slowmo homolog 2-like [Salmo salar]	-	-	-	-	-	-	-
novel_circ_000371	XM_021576053.1	0.503278	1	3	1	novel-m0556-3p	0.0285714	SNX11	PREDICTED: nestin-like [Salmo salar]	-	-	-	-	-	GO:0005543//phospholipid binding;GO:0005488//binding;GO:0043167//ion binding;GO:0043168//anion binding;GO:0008289//lipid binding	-
novel_circ_000371	XM_021579946.1	0.974582	1	2	1	novel-m0556-3p	0.0190476	USP9X	PREDICTED: probable ubiquitin carboxyl-terminal hydrolase FAF-X isoform X5 [Salmo salar]	-	-	-	-	-	-	-
novel_circ_000371	XM_021580200.1	0.961736	1	1	1	novel-m0556-3p	0.00952381	eif3a	PREDICTED: eukaryotic translation initiation factor 3 subunit A isoform X1 [Salmo salar]	Genetic Information Processing	Translation	ko03013//RNA transport	K03254	GO:0044444//cytoplasmic part;GO:0044464//cell part;GO:0043234//protein complex;GO:0005622//intracellular;GO:0070993//translation preinitiation complex;GO:1990904//ribonucleoprotein complex;GO:0030529//intracellular ribonucleoprotein complex;GO:0005623//cell;GO:0032991//macromolecular complex;GO:0005737//cytoplasm;GO:0044424//intracellular part	GO:0005488//binding;GO:1901363//heterocyclic compound binding;GO:0008135//translation factor activity, RNA binding;GO:0003676//nucleic acid binding;GO:0097159//organic cyclic compound binding;GO:0003723//RNA binding	GO:0051171//regulation of nitrogen compound metabolic process;GO:2000112//regulation of cellular macromolecule biosynthetic process;GO:0060255//regulation of macromolecule metabolic process;GO:0019222//regulation of metabolic process;GO:0010608//posttranscriptional regulation of gene expression;GO:0032268//regulation of cellular protein metabolic process;GO:0010468//regulation of gene expression;…
novel_circ_000371	XM_021586844.1	0.873412	1	2	1	novel-m0556-3p	0.0190476	NEO1	PREDICTED: neogenin-like isoform X4 [Sinocyclocheilus rhinocerous]	Environmental Information Processing	Signaling molecules and interaction	ko04514//Cell adhesion molecules (CAMs)	K06766	-	-	-
novel_circ_000371	XM_021587356.1	0.700658	1	3	1	novel-m0556-3p	0.0285714	KMT2A	PREDICTED: histone-lysine N-methyltransferase 2A isoform X5 [Salmo salar]	Metabolism;Human Diseases	Cancers;Amino acid metabolism	ko05202//Transcriptional misregulation in cancers;ko00310//Lysine degradation	K09186	-	GO:0043169//cation binding;GO:0016740//transferase activity;GO:0016741//transferase activity, transferring one-carbon groups;GO:0005488//binding;GO:0003824//catalytic activity;GO:0046872//metal ion binding;GO:0043167//ion binding;GO:0008168//methyltransferase activity	GO:0007498//mesoderm development;GO:0002376//immune system process;GO:0048513//animal organ development;GO:0009888//tissue development;GO:0007275//multicellular organism development;GO:0044707//single-multicellular organism process;GO:0032502//developmental process;GO:0048534//hematopoietic or lymphoid organ development;GO:0044699//single-organism process;GO:0048731//system development;GO:0044767…
novel_circ_000371	XM_021589601.1	0.964072	1	1	1	novel-m0556-3p	0.00952381	Cdc42ep1	PREDICTED: cdc42 effector protein 5 [Esox lucius]	-	-	-	-	-	-	-
novel_circ_000371	XM_021597402.1	0.861473	1	2	1	novel-m0556-3p	0.0190476	HSPD1	PREDICTED: 60 kDa heat shock protein, mitochondrial [Salmo salar]	Human Diseases;Genetic Information Processing	Endocrine and metabolic diseases;Infectious diseases;Folding, sorting and degradation	ko05152//Tuberculosis;ko03018//RNA degradation;ko05134//Legionellosis;ko04940//Type I diabetes mellitus	K04077	GO:0044424//intracellular part;GO:0044429//mitochondrial part;GO:0043231//intracellular membrane-bounded organelle;GO:0005622//intracellular;GO:0044446//intracellular organelle part;GO:0005739//mitochondrion;GO:0005737//cytoplasm;GO:0005623//cell;GO:0044422//organelle part;GO:0044444//cytoplasmic part;GO:0043229//intracellular organelle;GO:0044464//cell part;GO:0043226//organelle;GO:0043227//memb…	GO:0097159//organic cyclic compound binding;GO:0001882//nucleoside binding;GO:1901363//heterocyclic compound binding;GO:0001883//purine nucleoside binding;GO:0032549//ribonucleoside binding;GO:0032550//purine ribonucleoside binding;GO:0097367//carbohydrate derivative binding;GO:0005488//binding;GO:0036094//small molecule binding	GO:0040007//growth;GO:0009987//cellular process;GO:0044767//single-organism developmental process;GO:0006457//protein folding;GO:0044699//single-organism process;GO:0032502//developmental process;GO:0042246//tissue regeneration;GO:0042060//wound healing;GO:0006950//response to stress;GO:0050896//response to stimulus;GO:0048589//developmental growth;GO:0048856//anatomical structure development;GO:…
novel_circ_000371	XM_021598775.1	0.917894	1	2	1	novel-m0556-3p	0.0190476	DUSP8	PREDICTED: dual specificity protein phosphatase 8-like isoform X2 [Salmo salar]	Environmental Information Processing	Signal transduction	ko04010//MAPK signaling pathway	K04459	-	GO:0004721//phosphoprotein phosphatase activity;GO:0016787//hydrolase activity;GO:0016788//hydrolase activity, acting on ester bonds;GO:0003824//catalytic activity;GO:0042578//phosphoric ester hydrolase activity;GO:0008138//protein tyrosine/serine/threonine phosphatase activity;GO:0016791//phosphatase activity	GO:0044237//cellular metabolic process;GO:0006464//cellular protein modification process;GO:0006796//phosphate-containing compound metabolic process;GO:0044267//cellular protein metabolic process;GO:0044260//cellular macromolecule metabolic process;GO:0016311//dephosphorylation;GO:0019538//protein metabolic process;GO:0036211//protein modification process;GO:0006470//protein dephosphorylation;GO:…
novel_circ_000371	XM_021598990.1	0.979984	1	5	1	novel-m0556-3p	0.0476191	ELL	PREDICTED: RNA polymerase II elongation factor ELL [Salmo salar]	-	-	-	-	GO:0032991//macromolecular complex;GO:0043234//protein complex	GO:0097159//organic cyclic compound binding;GO:0003723//RNA binding;GO:0003676//nucleic acid binding;GO:0005488//binding;GO:1901363//heterocyclic compound binding;GO:0008135//translation factor activity, RNA binding	GO:0032502//developmental process;GO:0009987//cellular process;GO:0034641//cellular nitrogen compound metabolic process;GO:0008152//metabolic process;GO:0009059//macromolecule biosynthetic process;GO:0048869//cellular developmental process;GO:0032774//RNA biosynthetic process;GO:1901360//organic cyclic compound metabolic process;GO:0018130//heterocycle biosynthetic process;GO:0019438//aromatic co…
novel_circ_000371	XM_021602275.1	0.947415	1	1	1	novel-m0556-3p	0.00952381	ATP2A2	PREDICTED: sarcoplasmic/endoplasmic reticulum calcium ATPase 2-like [Salmo salar]	Human Diseases;Organismal Systems;Environmental Information Processing	Cardiovascular diseases;Endocrine system;Digestive system;Signal transduction;Circulatory system;Neurodegenerative diseases	ko04024//cAMP signaling pathway;ko04020//Calcium signaling pathway;ko04261//Adrenergic signaling in cardiomyocytes;ko04022//cGMP - PKG signaling pathway;ko05010//Alzheimer's disease;ko04919//Thyroid hormone signaling pathway;ko05414//Dilated cardiomyopathy (DCM);ko05410//Hypertrophic cardiomyopathy (HCM);ko04972//Pancreatic secretion;ko04260//Cardiac muscle contraction;ko05412//Arrhythmogenic rig…	K05853	-	-	-
novel_circ_000371	XM_021603260.1	0.924117	1	1	1	novel-m0556-3p	0.00952381	RUBCN	PREDICTED: run domain Beclin-1 interacting and cysteine-rich containing protein [Salmo salar]	Cellular Processes	Transport and catabolism	ko04140//Regulation of autophagy	K19330	-	-	-
novel_circ_000371	XM_021607378.1	0.983169	1	5	1	novel-m0556-3p	0.0476191	MINDY2	PREDICTED: protein FAM63B-like isoform X1 [Salmo salar]	-	-	-	-	-	-	-
novel_circ_000371	XM_021612851.1	0.961878	1	4	1	novel-m0556-3p	0.0380952	KLF9	PREDICTED: Krueppel-like factor 9 [Salmo salar]	-	-	-	-	-	-	-
novel_circ_000371	XM_021613152.1	0.856011	1	3	1	novel-m0556-3p	0.0285714	CREM	cAMP-responsive element modulator [Salmo salar]	Organismal Systems;Human Diseases	Infectious diseases;Circulatory system	ko05166//HTLV-I infection;ko04261//Adrenergic signaling in cardiomyocytes	K09052	GO:0043226//organelle;GO:0005623//cell;GO:0005622//intracellular;GO:0043231//intracellular membrane-bounded organelle;GO:0043227//membrane-bounded organelle;GO:0044464//cell part;GO:0044424//intracellular part;GO:0043229//intracellular organelle	GO:0003677//DNA binding;GO:0097159//organic cyclic compound binding;GO:1901363//heterocyclic compound binding;GO:0001071//nucleic acid binding transcription factor activity;GO:0003676//nucleic acid binding;GO:0005488//binding	GO:0019219//regulation of nucleobase-containing compound metabolic process;GO:0060255//regulation of macromolecule metabolic process;GO:0065007//biological regulation;GO:1903506//regulation of nucleic acid-templated transcription;GO:0006355//regulation of transcription, DNA-templated;GO:0080090//regulation of primary metabolic process;GO:0010556//regulation of macromolecule biosynthetic process;G…
novel_circ_000371	XM_021615038.1	0.988589	1	2	1	novel-m0556-3p	0.0190476	DNAJC3	PREDICTED: dnaJ homolog subfamily C member 3-like [Salmo salar]	Human Diseases;Genetic Information Processing	Folding, sorting and degradation;Infectious diseases	ko04141//Protein processing in endoplasmic reticulum;ko05164//Influenza A	K09523	-	-	-
novel_circ_000371	XM_021620396.1	0.655918	1	2	1	novel-m0556-3p	0.0190476	ezh2	PREDICTED: histone-lysine N-methyltransferase EZH2 isoform X2 [Salmo salar]	Metabolism;Human Diseases	Amino acid metabolism;Cancers	ko05206//MicroRNAs in cancer;ko00310//Lysine degradation	K11430	GO:0043227//membrane-bounded organelle;GO:0005622//intracellular;GO:0005623//cell;GO:0044424//intracellular part;GO:0043226//organelle;GO:0043229//intracellular organelle;GO:0044464//cell part;GO:0043231//intracellular membrane-bounded organelle	GO:0008168//methyltransferase activity;GO:0008170//N-methyltransferase activity;GO:0008757//S-adenosylmethionine-dependent methyltransferase activity;GO:0005488//binding;GO:0003824//catalytic activity;GO:0016278//lysine N-methyltransferase activity;GO:0008276//protein methyltransferase activity;GO:0016279//protein-lysine N-methyltransferase activity;GO:0016740//transferase activity;GO:0016741//tr…	GO:0006996//organelle organization;GO:0044237//cellular metabolic process;GO:0009987//cellular process;GO:0043170//macromolecule metabolic process;GO:0071704//organic substance metabolic process;GO:0008152//metabolic process;GO:0016043//cellular component organization;GO:0044249//cellular biosynthetic process;GO:0010468//regulation of gene expression;GO:1901576//organic substance biosynthetic pro…
novel_circ_000371	XM_021623426.1	0.79667	1	3	1	novel-m0556-3p	0.0285714	Slc25a14	PREDICTED: kidney mitochondrial carrier protein 1-like isoform X1 [Salmo salar]	-	-	-	-	-	-	-
novel_circ_000371	XM_021623829.1	0.928198	1	1	1	novel-m0556-3p	0.00952381	hyou1	PREDICTED: hypoxia up-regulated protein 1-like isoform X1 [Salmo salar]	Genetic Information Processing	Folding, sorting and degradation	ko04141//Protein processing in endoplasmic reticulum	K09486	GO:0044424//intracellular part;GO:0043229//intracellular organelle;GO:0005623//cell;GO:0005622//intracellular;GO:0012505//endomembrane system;GO:0044446//intracellular organelle part;GO:0043227//membrane-bounded organelle;GO:0043226//organelle;GO:0044422//organelle part;GO:0005783//endoplasmic reticulum;GO:0044444//cytoplasmic part;GO:0043231//intracellular membrane-bounded organelle;GO:0005737//…	GO:0001883//purine nucleoside binding;GO:0032550//purine ribonucleoside binding;GO:0032549//ribonucleoside binding;GO:0005488//binding;GO:0001882//nucleoside binding;GO:0097367//carbohydrate derivative binding;GO:1901363//heterocyclic compound binding;GO:0097159//organic cyclic compound binding;GO:0036094//small molecule binding	-
novel_circ_000371	XM_021625829.1	0.968203	1	3	1	novel-m0556-3p	0.0285714	TIMP2	Metalloproteinase inhibitor 2 precursor [Salmo salar]	-	-	-	-	-	GO:0061135//endopeptidase regulator activity;GO:0030414//peptidase inhibitor activity;GO:0030234//enzyme regulator activity;GO:0004857//enzyme inhibitor activity;GO:0061134//peptidase regulator activity;GO:0098772//molecular function regulator;GO:0004866//endopeptidase inhibitor activity	GO:0031324//negative regulation of cellular metabolic process;GO:0048519//negative regulation of biological process;GO:0030162//regulation of proteolysis;GO:0051346//negative regulation of hydrolase activity;GO:0044092//negative regulation of molecular function;GO:0050794//regulation of cellular process;GO:0052547//regulation of peptidase activity;GO:0051248//negative regulation of protein metabo…
novel_circ_000412	TCONS_00006147	0.831055	27	18	15	novel-m0026-3p|novel-m0250-3p|novel-m0556-3p|novel-m0737-3p|novel-m0749-3p|novel-m0795-3p|novel-m0912-3p|novel-m0969-3p|novel-m1050-3p|novel-m1187-3p|novel-m1202-3p|novel-m1512-3p|novel-m1553-3p|novel-m1606-3p|novel-m1701-3p	1.70001e-08	Map7d1	XP_014055946.1 PREDICTED: MAP7 domain-containing protein 1-like isoform X5 [Salmo salar]	-	-	-	-	-	-	-
novel_circ_000412	TCONS_00013785	0.893862	27	5	4	miR-217-x|novel-m0093-5p|novel-m0131-3p|novel-m1307-5p	0.0150126	CYP2A10	CDR18314.1 unnamed protein product, partial [Oncorhynchus mykiss]	-	-	-	-	-	-	-
novel_circ_000412	TCONS_00014697	0.996735	27	19	17	novel-m0026-3p|novel-m0093-5p|novel-m0131-3p|novel-m0250-3p|novel-m0737-3p|novel-m0749-3p|novel-m0795-3p|novel-m0912-3p|novel-m0969-3p|novel-m1050-3p|novel-m1187-3p|novel-m1202-3p|novel-m1307-5p|novel-m1512-3p|novel-m1553-3p|novel-m1606-3p|novel-m1701-3p	7.0045e-11	DGKB	XP_014020649.1 PREDICTED: diacylglycerol kinase beta-like isoform X2 [Salmo salar]	Metabolism;Environmental Information Processing	Global and Overview;Signal transduction;Lipid metabolism	ko01100//Metabolic pathways;ko04070//Phosphatidylinositol signaling system;ko00564//Glycerophospholipid metabolism;ko01110//Biosynthesis of secondary metabolites;ko00561//Glycerolipid metabolism	K00901	-	-	-
novel_circ_000412	TCONS_00017259	0.866775	27	6	4	novel-m0073-5p|novel-m0093-5p|novel-m1307-5p|novel-m1511-5p	0.0368446	brdt	CDQ66637.1 unnamed protein product [Oncorhynchus mykiss]	-	-	-	-	-	-	-
novel_circ_000412	TCONS_00017796	0.602027	27	22	15	novel-m0026-3p|novel-m0250-3p|novel-m0626-5p|novel-m0737-3p|novel-m0749-3p|novel-m0795-3p|novel-m0912-3p|novel-m0969-3p|novel-m1050-3p|novel-m1187-3p|novel-m1202-3p|novel-m1512-3p|novel-m1553-3p|novel-m1606-3p|novel-m1701-3p	2.02835e-06	ROCK2	XP_014060083.1 PREDICTED: rho-associated protein kinase 2-like isoform X1 [Salmo salar]	Organismal Systems;Cellular Processes;Environmental Information Processing	Circulatory system;Cellular commiunity;Cell motility;Signal transduction	ko04810//Regulation of actin cytoskeleton;ko04510//Focal adhesion;ko04310//Wnt signaling pathway;ko04270//Vascular smooth muscle contraction	K17388	-	-	-
novel_circ_000412	TCONS_00022889	0.921814	27	19	16	novel-m0026-3p|novel-m0073-5p|novel-m0250-3p|novel-m0556-3p|novel-m0737-3p|novel-m0749-3p|novel-m0795-3p|novel-m0912-3p|novel-m0969-3p|novel-m1050-3p|novel-m1187-3p|novel-m1202-3p|novel-m1512-3p|novel-m1553-3p|novel-m1606-3p|novel-m1701-3p	2.77317e-09	Leprel1	XP_014071336.1 PREDICTED: prolyl 3-hydroxylase 2-like [Salmo salar]	-	-	-	-	-	GO:0016491//oxidoreductase activity;GO:0003824//catalytic activity;GO:0016705//oxidoreductase activity, acting on paired donors, with incorporation or reduction of molecular oxygen	-
novel_circ_000412	TCONS_00032129	0.938365	27	19	14	novel-m0026-3p|novel-m0250-3p|novel-m0737-3p|novel-m0749-3p|novel-m0795-3p|novel-m0912-3p|novel-m0969-3p|novel-m1050-3p|novel-m1187-3p|novel-m1202-3p|novel-m1512-3p|novel-m1553-3p|novel-m1606-3p|novel-m1701-3p	1.22438e-06	mtmr10	CDQ61875.1 unnamed protein product [Oncorhynchus mykiss]	-	-	-	-	-	-	-
novel_circ_000412	TCONS_00035335	0.712672	27	5	4	miR-217-x|miR-8159-x|novel-m0556-3p|novel-m0626-5p	0.0150126	RAB43	XP_014023946.1 PREDICTED: ras-related protein Rab-43 [Salmo salar]	-	-	-	-	-	GO:0036094//small molecule binding;GO:0005488//binding	GO:0044700//single organism signaling;GO:0035556//intracellular signal transduction;GO:0065007//biological regulation;GO:0051179//localization;GO:0008104//protein localization;GO:0007165//signal transduction;GO:0050896//response to stimulus;GO:0033036//macromolecule localization;GO:0009987//cellular process;GO:0050789//regulation of biological process;GO:0007154//cell communication;GO:0051716//ce…
novel_circ_000412	TCONS_00036783	0.800281	27	5	5	miR-8159-x|novel-m0131-3p|novel-m0556-3p|novel-m0626-5p|novel-m1511-5p	0.000836055	-	CDQ98650.1 unnamed protein product, partial [Oncorhynchus mykiss]	-	-	-	-	-	-	-
novel_circ_000412	TCONS_00039383	0.962285	27	6	4	novel-m0556-3p|novel-m0618-3p|novel-m0680-5p|novel-m1643-5p	0.0368446	Pde4b	CDQ56253.1 unnamed protein product [Oncorhynchus mykiss]	Metabolism	Nucleotide metabolism	ko00230//Purine metabolism	K13293	-	-	-
novel_circ_000412	TCONS_00043128	0.963894	27	4	4	novel-m0073-5p|novel-m0626-5p|novel-m0680-5p|novel-m1643-5p	0.00367137	MKNK2	XP_013996956.1 PREDICTED: MAP kinase-interacting serine/threonine-protein kinase 2-like [Salmo salar]	Environmental Information Processing;Organismal Systems	Endocrine system;Signal transduction	ko04010//MAPK signaling pathway;ko04910//Insulin signaling pathway	K04372	-	GO:0004672//protein kinase activity;GO:0016772//transferase activity, transferring phosphorus-containing groups;GO:0005488//binding;GO:0016301//kinase activity;GO:0003824//catalytic activity;GO:0016773//phosphotransferase activity, alcohol group as acceptor;GO:0016740//transferase activity	GO:0044237//cellular metabolic process;GO:0006796//phosphate-containing compound metabolic process;GO:0008152//metabolic process;GO:0006793//phosphorus metabolic process;GO:0009987//cellular process
novel_circ_000412	TCONS_00045974	0.720558	27	14	14	novel-m0026-3p|novel-m0250-3p|novel-m0737-3p|novel-m0749-3p|novel-m0795-3p|novel-m0912-3p|novel-m0969-3p|novel-m1050-3p|novel-m1187-3p|novel-m1202-3p|novel-m1512-3p|novel-m1553-3p|novel-m1606-3p|novel-m1701-3p	2.18622e-10	USP53	XP_014011314.1 PREDICTED: inactive ubiquitin carboxyl-terminal hydrolase 53-like [Salmo salar]	-	-	-	-	-	-	-
novel_circ_000412	TCONS_00046499	0.972091	27	9	6	miR-217-x|novel-m0093-5p|novel-m0131-3p|novel-m0556-3p|novel-m0626-5p|novel-m1307-5p	0.00844042	rad54l2	CDQ77163.1 unnamed protein product [Oncorhynchus mykiss]	-	-	-	-	-	-	-
novel_circ_000412	TCONS_00048357	0.715552	27	5	4	novel-m0131-3p|novel-m0556-3p|novel-m0680-5p|novel-m1643-5p	0.0150126	hyou1	CDQ58349.1 unnamed protein product [Oncorhynchus mykiss]	Genetic Information Processing	Folding, sorting and degradation	ko04141//Protein processing in endoplasmic reticulum	K09486	-	-	-
novel_circ_000412	TCONS_00049627	0.955963	27	19	15	novel-m0026-3p|novel-m0131-3p|novel-m0250-3p|novel-m0737-3p|novel-m0749-3p|novel-m0795-3p|novel-m0912-3p|novel-m0969-3p|novel-m1050-3p|novel-m1187-3p|novel-m1202-3p|novel-m1512-3p|novel-m1553-3p|novel-m1606-3p|novel-m1701-3p	7.03513e-08	Slamf8	XP_014050885.1 PREDICTED: uncharacterized protein LOC106602656 [Salmo salar]	-	-	-	-	-	-	-
novel_circ_000412	TCONS_00049628	0.833165	27	19	15	novel-m0026-3p|novel-m0131-3p|novel-m0250-3p|novel-m0737-3p|novel-m0749-3p|novel-m0795-3p|novel-m0912-3p|novel-m0969-3p|novel-m1050-3p|novel-m1187-3p|novel-m1202-3p|novel-m1512-3p|novel-m1553-3p|novel-m1606-3p|novel-m1701-3p	7.03513e-08	Slamf8	XP_014050885.1 PREDICTED: uncharacterized protein LOC106602656 [Salmo salar]	-	-	-	-	-	-	-
novel_circ_000412	TCONS_00051518	0.63456	27	22	16	novel-m0026-3p|novel-m0250-3p|novel-m0556-3p|novel-m0618-3p|novel-m0737-3p|novel-m0749-3p|novel-m0795-3p|novel-m0912-3p|novel-m0969-3p|novel-m1050-3p|novel-m1187-3p|novel-m1202-3p|novel-m1512-3p|novel-m1553-3p|novel-m1606-3p|novel-m1701-3p	1.44918e-07	Sptbn1	CDQ63636.1 unnamed protein product [Oncorhynchus mykiss]	-	-	-	-	-	-	-
novel_circ_000412	TCONS_00051559	0.797077	27	18	15	novel-m0026-3p|novel-m0250-3p|novel-m0737-3p|novel-m0749-3p|novel-m0795-3p|novel-m0912-3p|novel-m0969-3p|novel-m1050-3p|novel-m1187-3p|novel-m1202-3p|novel-m1511-5p|novel-m1512-3p|novel-m1553-3p|novel-m1606-3p|novel-m1701-3p	1.70001e-08	POLD3	CDQ69937.1 unnamed protein product [Oncorhynchus mykiss]	Genetic Information Processing;Metabolism	Nucleotide metabolism;Replication and repair;Global and Overview	ko01100//Metabolic pathways;ko00230//Purine metabolism;ko00240//Pyrimidine metabolism;ko03440//Homologous recombination;ko03420//Nucleotide excision repair;ko03030//DNA replication;ko03410//Base excision repair;ko03430//Mismatch repair	K03504	-	-	GO:0071704//organic substance metabolic process;GO:0006139//nucleobase-containing compound metabolic process;GO:0044238//primary metabolic process;GO:1901360//organic cyclic compound metabolic process;GO:0034641//cellular nitrogen compound metabolic process;GO:0006807//nitrogen compound metabolic process;GO:0044237//cellular metabolic process;GO:0008152//metabolic process;GO:0046483//heterocycle …
novel_circ_000412	TCONS_00053001	0.909137	27	4	4	novel-m0131-3p|novel-m0556-3p|novel-m0626-5p|novel-m1083-3p	0.00367137	PHLDB2	XP_014012712.1 PREDICTED: pleckstrin homology-like domain family B member 2 isoform X8 [Salmo salar]	-	-	-	-	-	-	-
novel_circ_000412	TCONS_00053366	0.777093	27	18	17	novel-m0026-3p|novel-m0131-3p|novel-m0250-3p|novel-m0618-3p|novel-m0737-3p|novel-m0749-3p|novel-m0795-3p|novel-m0912-3p|novel-m0969-3p|novel-m1050-3p|novel-m1187-3p|novel-m1202-3p|novel-m1511-5p|novel-m1512-3p|novel-m1553-3p|novel-m1606-3p|novel-m1701-3p	8.26999e-12	Nfx1	CDQ81776.1 unnamed protein product [Oncorhynchus mykiss]	-	-	-	-	-	GO:0046872//metal ion binding;GO:0043167//ion binding;GO:0005488//binding;GO:0043169//cation binding	-
novel_circ_000412	TCONS_00056139	0.588721	27	18	17	novel-m0026-3p|novel-m0131-3p|novel-m0250-3p|novel-m0618-3p|novel-m0737-3p|novel-m0749-3p|novel-m0795-3p|novel-m0912-3p|novel-m0969-3p|novel-m1050-3p|novel-m1187-3p|novel-m1202-3p|novel-m1511-5p|novel-m1512-3p|novel-m1553-3p|novel-m1606-3p|novel-m1701-3p	8.26999e-12	ULK1	XP_014015759.1 PREDICTED: serine/threonine-protein kinase ULK1-like isoform X4 [Salmo salar]	Environmental Information Processing;Cellular Processes	Transport and catabolism;Signal transduction	ko04150//mTOR signaling pathway;ko04140//Regulation of autophagy	K08269	-	-	-
novel_circ_000412	TCONS_00060952	0.89599	27	16	16	novel-m0026-3p|novel-m0250-3p|novel-m0556-3p|novel-m0737-3p|novel-m0749-3p|novel-m0795-3p|novel-m0912-3p|novel-m0969-3p|novel-m1050-3p|novel-m1187-3p|novel-m1202-3p|novel-m1511-5p|novel-m1512-3p|novel-m1553-3p|novel-m1606-3p|novel-m1701-3p	4.16424e-12	-	CDQ89815.1 unnamed protein product [Oncorhynchus mykiss]	Cellular Processes	Transport and catabolism	ko04140//Regulation of autophagy	K17890	-	-	-
novel_circ_000412	TCONS_00061941	0.731883	27	6	5	novel-m0093-5p|novel-m0556-3p|novel-m0618-3p|novel-m1083-3p|novel-m1307-5p	0.00409667	colgalt1	XP_014048162.1 PREDICTED: GEM-interacting protein-like isoform X1 [Salmo salar]	-	-	-	-	-	-	-
novel_circ_000412	TCONS_00061942	0.592473	27	22	19	miR-217-x|novel-m0026-3p|novel-m0093-5p|novel-m0250-3p|novel-m0556-3p|novel-m0618-3p|novel-m0737-3p|novel-m0749-3p|novel-m0795-3p|novel-m0912-3p|novel-m0969-3p|novel-m1050-3p|novel-m1187-3p|novel-m1202-3p|novel-m1307-5p|novel-m1512-3p|novel-m1553-3p|novel-m1606-3p|novel-m1701-3p	7.03662e-12	colgalt1	XP_014048165.1 PREDICTED: GEM-interacting protein-like isoform X4 [Salmo salar]	-	-	-	-	-	-	-
novel_circ_000412	TCONS_00064458	0.872675	27	4	4	miR-8159-x|novel-m0680-5p|novel-m1511-5p|novel-m1643-5p	0.00367137	-	KKF17658.1 hypothetical protein EH28_08853 [Larimichthys crocea]	-	-	-	-	-	-	-
novel_circ_000412	TCONS_00064617	0.895828	27	8	7	miR-217-x|miR-8159-x|novel-m0073-5p|novel-m0556-3p|novel-m0680-5p|novel-m1511-5p|novel-m1643-5p	0.00025639	X-element\ORF2	CDQ98476.1 unnamed protein product [Oncorhynchus mykiss]	-	-	-	-	-	-	-
novel_circ_000412	TCONS_00074246	0.643643	27	22	17	novel-m0026-3p|novel-m0131-3p|novel-m0250-3p|novel-m0680-5p|novel-m0737-3p|novel-m0749-3p|novel-m0795-3p|novel-m0912-3p|novel-m0969-3p|novel-m1050-3p|novel-m1187-3p|novel-m1202-3p|novel-m1512-3p|novel-m1553-3p|novel-m1606-3p|novel-m1643-5p|novel-m1701-3p	7.58499e-09	DNAJC13	XP_014036387.1 PREDICTED: dnaJ homolog subfamily C member 13-like isoform X5 [Salmo salar]	-	-	-	-	-	-	-
novel_circ_000412	TCONS_00075706	0.772351	27	24	17	miR-217-x|novel-m0026-3p|novel-m0093-5p|novel-m0250-3p|novel-m0737-3p|novel-m0749-3p|novel-m0795-3p|novel-m0912-3p|novel-m0969-3p|novel-m1050-3p|novel-m1187-3p|novel-m1202-3p|novel-m1307-5p|novel-m1512-3p|novel-m1553-3p|novel-m1606-3p|novel-m1701-3p	7.82954e-08	ARFGEF1	XP_014036855.1 PREDICTED: brefeldin A-inhibited guanine nucleotide-exchange protein 1-like isoform X1 [Salmo salar]	Cellular Processes	Transport and catabolism	ko04144//Endocytosis	K18442	-	-	-
novel_circ_000412	TCONS_00079122	0.575847	27	6	5	novel-m0073-5p|novel-m0093-5p|novel-m0680-5p|novel-m1307-5p|novel-m1643-5p	0.00409667	impdh2	CDQ81450.1 unnamed protein product [Oncorhynchus mykiss]	Metabolism	Global and Overview;Nucleotide metabolism;Xenobiotics biodegradation and metabolism	ko01100//Metabolic pathways;ko00230//Purine metabolism;ko01110//Biosynthesis of secondary metabolites;ko00983//Drug metabolism - other enzymes	K00088	GO:0043231//intracellular membrane-bounded organelle;GO:0043227//membrane-bounded organelle;GO:0005622//intracellular;GO:0043226//organelle;GO:0043229//intracellular organelle;GO:0044464//cell part;GO:0044424//intracellular part;GO:0005623//cell	GO:0043169//cation binding;GO:0043167//ion binding;GO:0016614//oxidoreductase activity, acting on CH-OH group of donors;GO:0016616//oxidoreductase activity, acting on the CH-OH group of donors, NAD or NADP as acceptor;GO:0003824//catalytic activity;GO:0016491//oxidoreductase activity;GO:0005488//binding	GO:0006796//phosphate-containing compound metabolic process;GO:0055086//nucleobase-containing small molecule metabolic process;GO:1901360//organic cyclic compound metabolic process;GO:0044271//cellular nitrogen compound biosynthetic process;GO:0044237//cellular metabolic process;GO:0071704//organic substance metabolic process;GO:1901137//carbohydrate derivative biosynthetic process;GO:0044281//sm…
novel_circ_000412	TCONS_00091096	0.544072	27	21	15	novel-m0026-3p|novel-m0250-3p|novel-m0556-3p|novel-m0737-3p|novel-m0749-3p|novel-m0795-3p|novel-m0912-3p|novel-m0969-3p|novel-m1050-3p|novel-m1187-3p|novel-m1202-3p|novel-m1512-3p|novel-m1553-3p|novel-m1606-3p|novel-m1701-3p	7.44191e-07	YRK	XP_014033644.1 PREDICTED: proto-oncogene tyrosine-protein kinase Yrk-like isoform X1 [Salmo salar]	-	-	-	-	-	GO:0036094//small molecule binding;GO:1901363//heterocyclic compound binding;GO:0097367//carbohydrate derivative binding;GO:0016301//kinase activity;GO:0016773//phosphotransferase activity, alcohol group as acceptor;GO:0032550//purine ribonucleoside binding;GO:0001882//nucleoside binding;GO:0016740//transferase activity;GO:0097159//organic cyclic compound binding;GO:0004672//protein kinase activi…	GO:0050896//response to stimulus;GO:0044237//cellular metabolic process;GO:0006468//protein phosphorylation;GO:0006793//phosphorus metabolic process;GO:0071704//organic substance metabolic process;GO:0006952//defense response;GO:0044260//cellular macromolecule metabolic process;GO:0043412//macromolecule modification;GO:0019538//protein metabolic process;GO:0036211//protein modification process;GO…
novel_circ_000412	TCONS_00091848	0.64591	27	16	16	novel-m0026-3p|novel-m0131-3p|novel-m0250-3p|novel-m0556-3p|novel-m0737-3p|novel-m0749-3p|novel-m0795-3p|novel-m0912-3p|novel-m0969-3p|novel-m1050-3p|novel-m1187-3p|novel-m1202-3p|novel-m1512-3p|novel-m1553-3p|novel-m1606-3p|novel-m1701-3p	4.16424e-12	Arhgef38	XP_014065099.1 PREDICTED: rho guanine nucleotide exchange factor 38 [Salmo salar]	-	-	-	-	-	-	-
novel_circ_000412	TCONS_00094441	0.974998	27	4	4	novel-m0073-5p|novel-m0131-3p|novel-m0556-3p|novel-m1083-3p	0.00367137	Fbxo30	XP_014052515.1 PREDICTED: F-box only protein 30-like [Salmo salar]	-	-	-	-	-	-	-
novel_circ_000412	TCONS_00097419	0.656418	27	23	15	novel-m0026-3p|novel-m0250-3p|novel-m0556-3p|novel-m0737-3p|novel-m0749-3p|novel-m0795-3p|novel-m0912-3p|novel-m0969-3p|novel-m1050-3p|novel-m1187-3p|novel-m1202-3p|novel-m1512-3p|novel-m1553-3p|novel-m1606-3p|novel-m1701-3p	5.04921e-06	Bhlha15	XP_014035199.1 PREDICTED: serine/threonine-protein kinase LMTK2-like [Salmo salar]	-	-	-	-	-	-	GO:0044767//single-organism developmental process;GO:0044699//single-organism process;GO:0032502//developmental process
novel_circ_000412	TCONS_00098345	0.927085	27	15	14	novel-m0026-3p|novel-m0250-3p|novel-m0737-3p|novel-m0749-3p|novel-m0795-3p|novel-m0912-3p|novel-m0969-3p|novel-m1050-3p|novel-m1187-3p|novel-m1202-3p|novel-m1512-3p|novel-m1553-3p|novel-m1606-3p|novel-m1701-3p	2.84209e-09	PPFIBP1	CDQ77125.1 unnamed protein product [Oncorhynchus mykiss]	-	-	-	-	-	-	-
novel_circ_000412	TCONS_00099268	0.886002	27	6	4	novel-m0618-3p|novel-m0680-5p|novel-m1083-3p|novel-m1643-5p	0.0368446	Rab1A	CDQ77380.1 unnamed protein product [Oncorhynchus mykiss]	-	-	-	-	-	-	-
novel_circ_000412	TCONS_00099740	0.719594	27	18	15	novel-m0026-3p|novel-m0250-3p|novel-m0737-3p|novel-m0749-3p|novel-m0795-3p|novel-m0912-3p|novel-m0969-3p|novel-m1050-3p|novel-m1187-3p|novel-m1202-3p|novel-m1511-5p|novel-m1512-3p|novel-m1553-3p|novel-m1606-3p|novel-m1701-3p	1.70001e-08	UHRF1BP1L	XP_014063978.1 PREDICTED: UHRF1-binding protein 1-like isoform X3 [Salmo salar]	-	-	-	-	-	-	-
novel_circ_000412	TCONS_00102551	0.856178	27	17	16	novel-m0026-3p|novel-m0131-3p|novel-m0250-3p|novel-m0556-3p|novel-m0737-3p|novel-m0749-3p|novel-m0795-3p|novel-m0912-3p|novel-m0969-3p|novel-m1050-3p|novel-m1187-3p|novel-m1202-3p|novel-m1512-3p|novel-m1553-3p|novel-m1606-3p|novel-m1701-3p	6.25571e-11	CASK	XP_014019965.1 PREDICTED: peripheral plasma membrane protein CASK isoform X16 [Salmo salar]	Cellular Processes	Cellular commiunity	ko04530//Tight junction	K06103	-	-	-
novel_circ_000412	TCONS_00105386	0.744605	27	18	16	novel-m0026-3p|novel-m0131-3p|novel-m0250-3p|novel-m0556-3p|novel-m0737-3p|novel-m0749-3p|novel-m0795-3p|novel-m0912-3p|novel-m0969-3p|novel-m1050-3p|novel-m1187-3p|novel-m1202-3p|novel-m1512-3p|novel-m1553-3p|novel-m1606-3p|novel-m1701-3p	4.96854e-10	-	XP_014060896.1 PREDICTED: pro-neuregulin-3, membrane-bound isoform-like isoform X1 [Salmo salar]	Environmental Information Processing	Signal transduction	ko04012//ErbB signaling pathway	K05457	-	-	-
novel_circ_000412	TCONS_00106373	0.545518	27	17	15	novel-m0026-3p|novel-m0250-3p|novel-m0618-3p|novel-m0737-3p|novel-m0749-3p|novel-m0795-3p|novel-m0912-3p|novel-m0969-3p|novel-m1050-3p|novel-m1187-3p|novel-m1202-3p|novel-m1512-3p|novel-m1553-3p|novel-m1606-3p|novel-m1701-3p	3.2474e-09	Snap25	CDQ62873.1 unnamed protein product [Oncorhynchus mykiss]	-	-	-	-	-	-	-
novel_circ_000412	TCONS_00106569	0.97223	27	3	3	miR-8159-x|novel-m0131-3p|novel-m0556-3p	0.0156033	A2m	CDQ68753.1 unnamed protein product, partial [Oncorhynchus mykiss]	-	-	-	-	-	-	-
novel_circ_000412	TCONS_00107685	0.928365	27	19	16	novel-m0026-3p|novel-m0250-3p|novel-m0556-3p|novel-m0737-3p|novel-m0749-3p|novel-m0795-3p|novel-m0912-3p|novel-m0969-3p|novel-m1050-3p|novel-m1187-3p|novel-m1202-3p|novel-m1511-5p|novel-m1512-3p|novel-m1553-3p|novel-m1606-3p|novel-m1701-3p	2.77317e-09	HIP1	XP_014069336.1 PREDICTED: huntingtin-interacting protein 1-like isoform X2 [Salmo salar]	-	-	-	-	-	-	-
novel_circ_000412	TCONS_00107988	0.988686	27	3	3	miR-217-x|novel-m0618-3p|novel-m1511-5p	0.0156033	ELN	CDQ67422.1 unnamed protein product [Oncorhynchus mykiss]	-	-	-	-	-	-	-
novel_circ_000412	TCONS_00108073	0.663508	27	7	6	novel-m0093-5p|novel-m0131-3p|novel-m0556-3p|novel-m1083-3p|novel-m1307-5p|novel-m1511-5p	0.00105343	KIAA0100	XP_014069739.1 PREDICTED: protein KIAA0100 homolog isoform X3 [Salmo salar]	-	-	-	-	-	-	-
novel_circ_000412	TCONS_00115880	0.606607	27	22	18	miR-217-x|novel-m0026-3p|novel-m0131-3p|novel-m0250-3p|novel-m0556-3p|novel-m0737-3p|novel-m0749-3p|novel-m0795-3p|novel-m0912-3p|novel-m0969-3p|novel-m1050-3p|novel-m1187-3p|novel-m1202-3p|novel-m1511-5p|novel-m1512-3p|novel-m1553-3p|novel-m1606-3p|novel-m1701-3p	2.81203e-10	RAP1GAP2	XP_014017689.1 PREDICTED: rap1 GTPase-activating protein 2-like isoform X1 [Salmo salar]	-	-	-	-	-	-	-
novel_circ_000412	TCONS_00117712	0.742804	27	3	3	novel-m0556-3p|novel-m0680-5p|novel-m1643-5p	0.0156033	hsc71	CDQ89761.1 unnamed protein product [Oncorhynchus mykiss]	Genetic Information Processing;Environmental Information Processing;Cellular Processes	Transport and catabolism;Transcription;Folding, sorting and degradation;Signal transduction	ko04010//MAPK signaling pathway;ko04144//Endocytosis;ko04141//Protein processing in endoplasmic reticulum;ko03040//Spliceosome	K03283	-	GO:0032549//ribonucleoside binding;GO:0001882//nucleoside binding;GO:0097367//carbohydrate derivative binding;GO:0036094//small molecule binding;GO:0032550//purine ribonucleoside binding;GO:0001883//purine nucleoside binding;GO:1901363//heterocyclic compound binding;GO:0097159//organic cyclic compound binding;GO:0005488//binding	-
novel_circ_000412	TCONS_00120042	0.732218	27	3	3	novel-m0131-3p|novel-m0556-3p|novel-m0618-3p	0.0156033	Homez	XP_014047061.1 PREDICTED: homeobox and leucine zipper protein Homez-like [Salmo salar]	-	-	-	-	-	-	-
novel_circ_000412	TCONS_00120549	0.889463	27	24	17	novel-m0026-3p|novel-m0250-3p|novel-m0556-3p|novel-m0680-5p|novel-m0737-3p|novel-m0749-3p|novel-m0795-3p|novel-m0912-3p|novel-m0969-3p|novel-m1050-3p|novel-m1187-3p|novel-m1202-3p|novel-m1512-3p|novel-m1553-3p|novel-m1606-3p|novel-m1643-5p|novel-m1701-3p	7.82954e-08	EIF4G1	XP_014046328.1 PREDICTED: eukaryotic translation initiation factor 4 gamma 1 [Salmo salar]	Genetic Information Processing	Translation	ko03013//RNA transport	K03260	-	-	-
novel_circ_000412	TCONS_00120917	0.793088	27	16	15	novel-m0026-3p|novel-m0131-3p|novel-m0250-3p|novel-m0737-3p|novel-m0749-3p|novel-m0795-3p|novel-m0912-3p|novel-m0969-3p|novel-m1050-3p|novel-m1187-3p|novel-m1202-3p|novel-m1512-3p|novel-m1553-3p|novel-m1606-3p|novel-m1701-3p	4.37245e-10	Yme1l1	XP_014044698.1 PREDICTED: ATP-dependent zinc metalloprotease YME1L1-like isoform X1 [Salmo salar]	-	-	-	-	-	GO:0001883//purine nucleoside binding;GO:0097159//organic cyclic compound binding;GO:0097367//carbohydrate derivative binding;GO:0001882//nucleoside binding;GO:0036094//small molecule binding;GO:0032549//ribonucleoside binding;GO:1901363//heterocyclic compound binding;GO:0005488//binding;GO:0032550//purine ribonucleoside binding	GO:0043170//macromolecule metabolic process;GO:0044238//primary metabolic process;GO:0008152//metabolic process;GO:0019538//protein metabolic process;GO:0071704//organic substance metabolic process
novel_circ_000412	XM_021561915.1	0.535668	27	14	14	novel-m0026-3p|novel-m0250-3p|novel-m0737-3p|novel-m0749-3p|novel-m0795-3p|novel-m0912-3p|novel-m0969-3p|novel-m1050-3p|novel-m1187-3p|novel-m1202-3p|novel-m1512-3p|novel-m1553-3p|novel-m1606-3p|novel-m1701-3p	2.18622e-10	Kiaa0319l	PREDICTED: dyslexia-associated protein KIAA0319-like protein homolog isoform X2 [Salmo salar]	-	-	-	-	-	-	-
novel_circ_000412	XM_021562652.1	0.787507	27	15	15	novel-m0026-3p|novel-m0250-3p|novel-m0556-3p|novel-m0737-3p|novel-m0749-3p|novel-m0795-3p|novel-m0912-3p|novel-m0969-3p|novel-m1050-3p|novel-m1187-3p|novel-m1202-3p|novel-m1512-3p|novel-m1553-3p|novel-m1606-3p|novel-m1701-3p	3.12318e-11	EEF1E1	PREDICTED: eukaryotic translation elongation factor 1 epsilon-1 [Salmo salar]	-	-	-	-	-	-	GO:0071704//organic substance metabolic process;GO:0044237//cellular metabolic process;GO:0044260//cellular macromolecule metabolic process;GO:0044249//cellular biosynthetic process;GO:0008152//metabolic process;GO:0009058//biosynthetic process;GO:1901576//organic substance biosynthetic process;GO:0009987//cellular process;GO:0043170//macromolecule metabolic process;GO:0009059//macromolecule bios…
novel_circ_000412	XM_021563076.1	0.846079	27	3	3	novel-m0131-3p|novel-m0618-3p|novel-m0626-5p	0.0156033	Ppp1r3g	PREDICTED: protein phosphatase 1 regulatory subunit 3G-like [Salmo salar]	-	-	-	-	-	-	-
novel_circ_000412	XM_021563934.1	0.945508	27	3	3	miR-217-x|novel-m0073-5p|novel-m0618-3p	0.0156033	slc38a2	Sodium-coupled neutral amino acid transporter 2 [Salmo salar]	Organismal Systems	Nervous system;Digestive system	ko04724//Glutamatergic synapse;ko04727//GABAergic synapse;ko04974//Protein digestion and absorption	K14207	GO:0031224//intrinsic component of membrane;GO:0044425//membrane part;GO:0016020//membrane	-	-
novel_circ_000412	XM_021564553.1	0.686699	27	15	14	novel-m0026-3p|novel-m0250-3p|novel-m0737-3p|novel-m0749-3p|novel-m0795-3p|novel-m0912-3p|novel-m0969-3p|novel-m1050-3p|novel-m1187-3p|novel-m1202-3p|novel-m1512-3p|novel-m1553-3p|novel-m1606-3p|novel-m1701-3p	2.84209e-09	Eif2ak2	protein kinase containing Z-DNA binding domains [Salmo salar]	Genetic Information Processing;Human Diseases	Infectious diseases;Folding, sorting and degradation;Cancers	ko04141//Protein processing in endoplasmic reticulum;ko05168//Herpes simplex infection;ko05169//Epstein-Barr virus infection;ko05203//Viral carcinogenesis;ko05164//Influenza A;ko05160//Hepatitis C;ko05162//Measles	K16195	-	GO:0016787//hydrolase activity;GO:0016772//transferase activity, transferring phosphorus-containing groups;GO:0016810//hydrolase activity, acting on carbon-nitrogen (but not peptide) bonds;GO:0001883//purine nucleoside binding;GO:0016814//hydrolase activity, acting on carbon-nitrogen (but not peptide) bonds, in cyclic amidines;GO:0004672//protein kinase activity;GO:0003824//catalytic activity;GO:…	GO:0006796//phosphate-containing compound metabolic process;GO:0071704//organic substance metabolic process;GO:0006793//phosphorus metabolic process;GO:0019538//protein metabolic process;GO:0009987//cellular process;GO:0008152//metabolic process;GO:0036211//protein modification process;GO:0044237//cellular metabolic process;GO:0006464//cellular protein modification process;GO:0044238//primary met…
novel_circ_000412	XM_021565205.1	0.960592	27	15	14	novel-m0026-3p|novel-m0250-3p|novel-m0737-3p|novel-m0749-3p|novel-m0795-3p|novel-m0912-3p|novel-m0969-3p|novel-m1050-3p|novel-m1187-3p|novel-m1202-3p|novel-m1512-3p|novel-m1553-3p|novel-m1606-3p|novel-m1701-3p	2.84209e-09	--	unnamed protein product [Oncorhynchus mykiss]	-	-	-	-	-	-	-
novel_circ_000412	XM_021565724.1	0.872928	27	3	3	miR-217-x|novel-m0131-3p|novel-m0626-5p	0.0156033	QDPR	Dihydropteridine reductase [Salmo salar]	Metabolism	Metabolism of cofactors and vitamins;Global and Overview	ko01100//Metabolic pathways;ko00790//Folate biosynthesis	K00357	GO:0043231//intracellular membrane-bounded organelle;GO:0005622//intracellular;GO:0031982//vesicle;GO:0043226//organelle;GO:0043227//membrane-bounded organelle;GO:0043229//intracellular organelle;GO:0005623//cell;GO:0044424//intracellular part;GO:0044464//cell part;GO:0031988//membrane-bounded vesicle	GO:0048037//cofactor binding;GO:0016491//oxidoreductase activity;GO:0016646//oxidoreductase activity, acting on the CH-NH group of donors, NAD or NADP as acceptor;GO:0016645//oxidoreductase activity, acting on the CH-NH group of donors;GO:0005488//binding;GO:0003824//catalytic activity	GO:0008152//metabolic process;GO:0044710//single-organism metabolic process;GO:0044699//single-organism process
novel_circ_000412	XM_021568749.1	0.959836	27	16	14	novel-m0026-3p|novel-m0250-3p|novel-m0737-3p|novel-m0749-3p|novel-m0795-3p|novel-m0912-3p|novel-m0969-3p|novel-m1050-3p|novel-m1187-3p|novel-m1202-3p|novel-m1512-3p|novel-m1553-3p|novel-m1606-3p|novel-m1701-3p	1.9676e-08	PPP1R15B	PREDICTED: protein phosphatase 1 regulatory subunit 15B [Esox lucius]	-	-	-	-	-	-	-
novel_circ_000412	XM_021569231.1	0.768946	27	15	15	novel-m0026-3p|novel-m0131-3p|novel-m0250-3p|novel-m0737-3p|novel-m0749-3p|novel-m0795-3p|novel-m0912-3p|novel-m0969-3p|novel-m1050-3p|novel-m1187-3p|novel-m1202-3p|novel-m1512-3p|novel-m1553-3p|novel-m1606-3p|novel-m1701-3p	3.12318e-11	IP6K2	PREDICTED: inositol hexakisphosphate kinase 2-like [Salmo salar]	Environmental Information Processing	Signal transduction	ko04070//Phosphatidylinositol signaling system	K07756	-	GO:0016772//transferase activity, transferring phosphorus-containing groups;GO:0016740//transferase activity;GO:0003824//catalytic activity	GO:0044237//cellular metabolic process;GO:0008152//metabolic process;GO:0006796//phosphate-containing compound metabolic process;GO:0006793//phosphorus metabolic process;GO:0009987//cellular process
novel_circ_000412	XM_021573635.1	0.765139	27	15	14	novel-m0026-3p|novel-m0250-3p|novel-m0737-3p|novel-m0749-3p|novel-m0795-3p|novel-m0912-3p|novel-m0969-3p|novel-m1050-3p|novel-m1187-3p|novel-m1202-3p|novel-m1512-3p|novel-m1553-3p|novel-m1606-3p|novel-m1701-3p	2.84209e-09	MTTP	PREDICTED: microsomal triglyceride transfer protein large subunit-like isoform X2 [Salmo salar]	-	-	-	-	-	GO:0022892//substrate-specific transporter activity;GO:0005215//transporter activity	GO:0044238//primary metabolic process;GO:0048646//anatomical structure formation involved in morphogenesis;GO:0072359//circulatory system development;GO:0009653//anatomical structure morphogenesis;GO:0015711//organic anion transport;GO:0032501//multicellular organismal process;GO:0006811//ion transport;GO:0001568//blood vessel development;GO:0007275//multicellular organism development;GO:0010876/…
novel_circ_000412	XM_021576419.1	0.935187	27	18	14	novel-m0026-3p|novel-m0250-3p|novel-m0737-3p|novel-m0749-3p|novel-m0795-3p|novel-m0912-3p|novel-m0969-3p|novel-m1050-3p|novel-m1187-3p|novel-m1202-3p|novel-m1512-3p|novel-m1553-3p|novel-m1606-3p|novel-m1701-3p	3.74042e-07	pi4k2a	PREDICTED: phosphatidylinositol 4-kinase type 2-alpha-like isoform X2 [Salmo salar]	Metabolism;Environmental Information Processing	Global and Overview;Carbohydrate metabolism;Signal transduction	ko01100//Metabolic pathways;ko04070//Phosphatidylinositol signaling system;ko00562//Inositol phosphate metabolism	K13711	-	GO:0003824//catalytic activity;GO:0016740//transferase activity;GO:0016772//transferase activity, transferring phosphorus-containing groups	-
novel_circ_000412	XM_021577262.1	0.747596	27	5	4	novel-m0073-5p|novel-m0131-3p|novel-m0618-3p|novel-m0626-5p	0.0150126	Adm2	PREDICTED: ADM2-like [Salmo salar]	-	-	-	-	-	-	-
novel_circ_000412	XM_021577523.1	0.911226	27	15	15	novel-m0026-3p|novel-m0250-3p|novel-m0618-3p|novel-m0737-3p|novel-m0749-3p|novel-m0795-3p|novel-m0912-3p|novel-m0969-3p|novel-m1050-3p|novel-m1187-3p|novel-m1202-3p|novel-m1512-3p|novel-m1553-3p|novel-m1606-3p|novel-m1701-3p	3.12318e-11	calua	PREDICTED: calumenin-A-like isoform X1 [Salmo salar]	-	-	-	-	GO:0044422//organelle part;GO:0043233//organelle lumen;GO:0005737//cytoplasm;GO:0031982//vesicle;GO:0005623//cell;GO:0005622//intracellular;GO:0005783//endoplasmic reticulum;GO:0044446//intracellular organelle part;GO:0016023//cytoplasmic, membrane-bounded vesicle;GO:0044464//cell part;GO:0043229//intracellular organelle;GO:0044424//intracellular part;GO:0031410//cytoplasmic vesicle;GO:0031988//m…	GO:0043167//ion binding;GO:0043169//cation binding;GO:0005488//binding	-
novel_circ_000412	XM_021577525.1	0.944687	27	15	15	novel-m0026-3p|novel-m0250-3p|novel-m0618-3p|novel-m0737-3p|novel-m0749-3p|novel-m0795-3p|novel-m0912-3p|novel-m0969-3p|novel-m1050-3p|novel-m1187-3p|novel-m1202-3p|novel-m1512-3p|novel-m1553-3p|novel-m1606-3p|novel-m1701-3p	3.12318e-11	calua	PREDICTED: calumenin-A-like isoform X1 [Salmo salar]	-	-	-	-	GO:0005623//cell;GO:0031410//cytoplasmic vesicle;GO:0005622//intracellular;GO:0031974//membrane-enclosed lumen;GO:0044446//intracellular organelle part;GO:0005737//cytoplasm;GO:0012505//endomembrane system;GO:0016023//cytoplasmic, membrane-bounded vesicle;GO:0005783//endoplasmic reticulum;GO:0044422//organelle part;GO:0043233//organelle lumen;GO:0043226//organelle;GO:0043227//membrane-bounded org…	GO:0043169//cation binding;GO:0005488//binding;GO:0043167//ion binding	-
novel_circ_000412	XM_021580898.1	0.993938	27	18	14	novel-m0026-3p|novel-m0250-3p|novel-m0737-3p|novel-m0749-3p|novel-m0795-3p|novel-m0912-3p|novel-m0969-3p|novel-m1050-3p|novel-m1187-3p|novel-m1202-3p|novel-m1512-3p|novel-m1553-3p|novel-m1606-3p|novel-m1701-3p	3.74042e-07	GOT1	aspartate aminotransferase, cytoplasmic [Salmo salar]	Metabolism	Amino acid metabolism;Global and Overview	ko01100//Metabolic pathways;ko01200//Carbon metabolism;ko01230//Biosynthesis of amino acids;ko00330//Arginine and proline metabolism;ko00270//Cysteine and methionine metabolism;ko00250//Alanine, aspartate and glutamate metabolism;ko00220//Arginine biosynthesis;ko00350//Tyrosine metabolism;ko01210//2-Oxocarboxylic acid metabolism;ko00360//Phenylalanine metabolism;ko00400//Phenylalanine, tyrosine a…	K14454	-	GO:0016740//transferase activity;GO:0005488//binding;GO:0008483//transaminase activity;GO:0070546//L-phenylalanine aminotransferase activity;GO:0043167//ion binding;GO:0043168//anion binding;GO:0016769//transferase activity, transferring nitrogenous groups;GO:0003824//catalytic activity	GO:0071704//organic substance metabolic process;GO:0008152//metabolic process;GO:0044710//single-organism metabolic process;GO:0044699//single-organism process;GO:0043436//oxoacid metabolic process;GO:0044281//small molecule metabolic process;GO:0006082//organic acid metabolic process;GO:0044237//cellular metabolic process;GO:0019752//carboxylic acid metabolic process;GO:0044763//single-organism …
novel_circ_000412	XM_021581957.1	0.843805	27	16	15	miR-217-x|novel-m0026-3p|novel-m0250-3p|novel-m0737-3p|novel-m0749-3p|novel-m0795-3p|novel-m0912-3p|novel-m0969-3p|novel-m1050-3p|novel-m1187-3p|novel-m1202-3p|novel-m1512-3p|novel-m1553-3p|novel-m1606-3p|novel-m1701-3p	4.37245e-10	TBCB	tubulin-folding cofactor B [Salmo salar]	-	-	-	-	-	-	-
novel_circ_000412	XM_021586879.1	0.687328	27	14	14	novel-m0026-3p|novel-m0250-3p|novel-m0737-3p|novel-m0749-3p|novel-m0795-3p|novel-m0912-3p|novel-m0969-3p|novel-m1050-3p|novel-m1187-3p|novel-m1202-3p|novel-m1512-3p|novel-m1553-3p|novel-m1606-3p|novel-m1701-3p	2.18622e-10	CEBPA	CCAAT/enhancer binding protein alpha [Oncorhynchus mykiss]	Human Diseases	Cancers;Endocrine and metabolic diseases	ko05200//Pathways in cancer;ko05202//Transcriptional misregulation in cancers;ko04932//Non-alcoholic fatty liver disease (NAFLD);ko05221//Acute myeloid leukemia	K09055	-	GO:0005488//binding;GO:0003676//nucleic acid binding;GO:0003677//DNA binding;GO:0097159//organic cyclic compound binding;GO:1901363//heterocyclic compound binding;GO:0001071//nucleic acid binding transcription factor activity	GO:0032502//developmental process;GO:0002376//immune system process;GO:0006928//movement of cell or subcellular component;GO:0016477//cell migration;GO:0048870//cell motility;GO:0032501//multicellular organismal process;GO:0065007//biological regulation;GO:0040011//locomotion;GO:0044763//single-organism cellular process;GO:0002520//immune system development;GO:0019222//regulation of metabolic pro…
novel_circ_000412	XM_021587392.1	0.751704	27	15	14	novel-m0026-3p|novel-m0250-3p|novel-m0737-3p|novel-m0749-3p|novel-m0795-3p|novel-m0912-3p|novel-m0969-3p|novel-m1050-3p|novel-m1187-3p|novel-m1202-3p|novel-m1512-3p|novel-m1553-3p|novel-m1606-3p|novel-m1701-3p	2.84209e-09	Qpctl	PREDICTED: glutaminyl-peptide cyclotransferase-like protein [Esox lucius]	-	-	-	-	-	-	-
novel_circ_000412	XM_021587980.1	0.936382	27	3	3	novel-m0093-5p|novel-m0131-3p|novel-m1307-5p	0.0156033	midn	PREDICTED: midnolin-like [Salmo salar]	-	-	-	-	-	-	-
novel_circ_000412	XM_021592895.1	0.863197	27	15	15	novel-m0026-3p|novel-m0250-3p|novel-m0737-3p|novel-m0749-3p|novel-m0795-3p|novel-m0912-3p|novel-m0969-3p|novel-m1050-3p|novel-m1083-3p|novel-m1187-3p|novel-m1202-3p|novel-m1512-3p|novel-m1553-3p|novel-m1606-3p|novel-m1701-3p	3.12318e-11	Abhd16a	PREDICTED: abhydrolase domain-containing protein 16A-like [Salmo salar]	-	-	-	-	-	-	-
novel_circ_000412	XM_021599520.1	0.836344	27	16	16	miR-217-x|novel-m0026-3p|novel-m0250-3p|novel-m0626-5p|novel-m0737-3p|novel-m0749-3p|novel-m0795-3p|novel-m0912-3p|novel-m0969-3p|novel-m1050-3p|novel-m1187-3p|novel-m1202-3p|novel-m1512-3p|novel-m1553-3p|novel-m1606-3p|novel-m1701-3p	4.16424e-12	EVI5	PREDICTED: ecotropic viral integration site 5 protein homolog isoform X1 [Salmo salar]	-	-	-	-	-	-	-
novel_circ_000412	XM_021603223.1	0.957497	27	15	15	miR-217-x|novel-m0026-3p|novel-m0250-3p|novel-m0737-3p|novel-m0749-3p|novel-m0795-3p|novel-m0912-3p|novel-m0969-3p|novel-m1050-3p|novel-m1187-3p|novel-m1202-3p|novel-m1512-3p|novel-m1553-3p|novel-m1606-3p|novel-m1701-3p	3.12318e-11	PDXP	Pyridoxal phosphate phosphatase [Salmo salar]	Metabolism	Metabolism of cofactors and vitamins;Global and Overview	ko01100//Metabolic pathways;ko00750//Vitamin B6 metabolism	K07758	-	GO:0016788//hydrolase activity, acting on ester bonds;GO:0042578//phosphoric ester hydrolase activity;GO:0016787//hydrolase activity;GO:0003824//catalytic activity	GO:0009987//cellular process;GO:0044237//cellular metabolic process;GO:0008152//metabolic process;GO:0006793//phosphorus metabolic process;GO:0006796//phosphate-containing compound metabolic process
novel_circ_000412	XM_021603668.1	0.599534	27	14	14	novel-m0026-3p|novel-m0250-3p|novel-m0737-3p|novel-m0749-3p|novel-m0795-3p|novel-m0912-3p|novel-m0969-3p|novel-m1050-3p|novel-m1187-3p|novel-m1202-3p|novel-m1512-3p|novel-m1553-3p|novel-m1606-3p|novel-m1701-3p	2.18622e-10	Pole4	PREDICTED: DNA polymerase epsilon subunit 4-like [Salmo salar]	Metabolism;Genetic Information Processing;Human Diseases	Global and Overview;Infectious diseases;Nucleotide metabolism;Replication and repair	ko01100//Metabolic pathways;ko05166//HTLV-I infection;ko00230//Purine metabolism;ko00240//Pyrimidine metabolism;ko03420//Nucleotide excision repair;ko03030//DNA replication;ko03410//Base excision repair	K03506	-	GO:1901363//heterocyclic compound binding;GO:0005488//binding;GO:0003677//DNA binding;GO:0003676//nucleic acid binding;GO:0005515//protein binding;GO:0097159//organic cyclic compound binding;GO:0046983//protein dimerization activity	-
novel_circ_000412	XM_021605153.1	0.791807	27	14	14	novel-m0026-3p|novel-m0250-3p|novel-m0737-3p|novel-m0749-3p|novel-m0795-3p|novel-m0912-3p|novel-m0969-3p|novel-m1050-3p|novel-m1187-3p|novel-m1202-3p|novel-m1512-3p|novel-m1553-3p|novel-m1606-3p|novel-m1701-3p	2.18622e-10	SDF2L1	Stromal cell-derived factor 2-like protein 1 precursor [Salmo salar]	-	-	-	-	-	-	-
novel_circ_000412	XM_021609194.1	0.921974	27	14	14	novel-m0026-3p|novel-m0250-3p|novel-m0737-3p|novel-m0749-3p|novel-m0795-3p|novel-m0912-3p|novel-m0969-3p|novel-m1050-3p|novel-m1187-3p|novel-m1202-3p|novel-m1512-3p|novel-m1553-3p|novel-m1606-3p|novel-m1701-3p	2.18622e-10	SPDEF	PREDICTED: SAM pointed domain-containing Ets transcription factor-like isoform X2 [Salmo salar]	-	-	-	-	GO:0043227//membrane-bounded organelle;GO:0043231//intracellular membrane-bounded organelle;GO:0043229//intracellular organelle;GO:0043226//organelle;GO:0005623//cell;GO:0044424//intracellular part;GO:0044464//cell part;GO:0005622//intracellular	GO:1901363//heterocyclic compound binding;GO:0097159//organic cyclic compound binding;GO:0003677//DNA binding;GO:0001071//nucleic acid binding transcription factor activity;GO:0003676//nucleic acid binding;GO:0005488//binding	GO:0019222//regulation of metabolic process;GO:0060255//regulation of macromolecule metabolic process;GO:0065007//biological regulation;GO:0050789//regulation of biological process;GO:0010468//regulation of gene expression
novel_circ_000412	XM_021609195.1	0.885607	27	15	14	novel-m0026-3p|novel-m0250-3p|novel-m0737-3p|novel-m0749-3p|novel-m0795-3p|novel-m0912-3p|novel-m0969-3p|novel-m1050-3p|novel-m1187-3p|novel-m1202-3p|novel-m1512-3p|novel-m1553-3p|novel-m1606-3p|novel-m1701-3p	2.84209e-09	SPDEF	PREDICTED: SAM pointed domain-containing Ets transcription factor-like isoform X2 [Salmo salar]	-	-	-	-	GO:0005622//intracellular;GO:0043229//intracellular organelle;GO:0043231//intracellular membrane-bounded organelle;GO:0005623//cell;GO:0044464//cell part;GO:0043226//organelle;GO:0044424//intracellular part;GO:0043227//membrane-bounded organelle	GO:0003677//DNA binding;GO:0001071//nucleic acid binding transcription factor activity;GO:0097159//organic cyclic compound binding;GO:0003676//nucleic acid binding;GO:1901363//heterocyclic compound binding;GO:0005488//binding	GO:0060255//regulation of macromolecule metabolic process;GO:0019222//regulation of metabolic process;GO:0065007//biological regulation;GO:0010468//regulation of gene expression;GO:0050789//regulation of biological process
novel_circ_000412	XM_021610196.1	0.928511	27	3	3	miR-217-x|novel-m0131-3p|novel-m0626-5p	0.0156033	TRIB2	PREDICTED: tribbles homolog 3 [Salmo salar]	Human Diseases	Endocrine and metabolic diseases	ko04931//Insulin resistance	K19518	-	GO:0003824//catalytic activity;GO:0016772//transferase activity, transferring phosphorus-containing groups;GO:0016301//kinase activity;GO:0016740//transferase activity	GO:0009987//cellular process;GO:0044260//cellular macromolecule metabolic process;GO:0043412//macromolecule modification;GO:0071704//organic substance metabolic process;GO:0043170//macromolecule metabolic process;GO:0044237//cellular metabolic process;GO:0044238//primary metabolic process;GO:0044267//cellular protein metabolic process;GO:0019538//protein metabolic process;GO:0008152//metabolic pr…
novel_circ_000412	XM_021611755.1	0.601254	27	14	14	novel-m0026-3p|novel-m0250-3p|novel-m0737-3p|novel-m0749-3p|novel-m0795-3p|novel-m0912-3p|novel-m0969-3p|novel-m1050-3p|novel-m1187-3p|novel-m1202-3p|novel-m1512-3p|novel-m1553-3p|novel-m1606-3p|novel-m1701-3p	2.18622e-10	UFL1	PREDICTED: E3 UFM1-protein ligase 1-like isoform X1 [Salmo salar]	-	-	-	-	-	-	-
novel_circ_000412	XM_021615231.1	0.576271	27	18	14	novel-m0026-3p|novel-m0250-3p|novel-m0737-3p|novel-m0749-3p|novel-m0795-3p|novel-m0912-3p|novel-m0969-3p|novel-m1050-3p|novel-m1187-3p|novel-m1202-3p|novel-m1512-3p|novel-m1553-3p|novel-m1606-3p|novel-m1701-3p	3.74042e-07	ddit4	PREDICTED: DNA damage-inducible transcript 4 protein-like [Salmo salar]	Human Diseases;Cellular Processes;Environmental Information Processing	Transport and catabolism;Cancers;Signal transduction	ko04151//PI3K-Akt signaling pathway;ko05206//MicroRNAs in cancer;ko04150//mTOR signaling pathway;ko04140//Regulation of autophagy	K08270	-	-	-
novel_circ_000412	XM_021615610.1	0.910091	27	19	14	novel-m0026-3p|novel-m0250-3p|novel-m0737-3p|novel-m0749-3p|novel-m0795-3p|novel-m0912-3p|novel-m0969-3p|novel-m1050-3p|novel-m1187-3p|novel-m1202-3p|novel-m1512-3p|novel-m1553-3p|novel-m1606-3p|novel-m1701-3p	1.22438e-06	PTGES3	Prostaglandin E synthase 3 [Oncorhynchus mykiss]	Metabolism	Global and Overview;Lipid metabolism	ko01100//Metabolic pathways;ko00590//Arachidonic acid metabolism	K15730	-	-	-
novel_circ_000412	XM_021616799.1	0.780054	27	15	14	novel-m0026-3p|novel-m0250-3p|novel-m0737-3p|novel-m0749-3p|novel-m0795-3p|novel-m0912-3p|novel-m0969-3p|novel-m1050-3p|novel-m1187-3p|novel-m1202-3p|novel-m1512-3p|novel-m1553-3p|novel-m1606-3p|novel-m1701-3p	2.84209e-09	lmbr1l	PREDICTED: limb region 1 homolog-like protein isoform X2 [Salmo salar]	-	-	-	-	GO:0044425//membrane part;GO:0016020//membrane;GO:0031224//intrinsic component of membrane	-	GO:0051234//establishment of localization;GO:0016192//vesicle-mediated transport;GO:0006810//transport;GO:0051179//localization
novel_circ_000412	XM_021618284.1	0.943643	27	6	4	miR-217-x|miR-8159-x|novel-m0680-5p|novel-m1643-5p	0.0368446	PANX1	PREDICTED: pannexin-1 [Salmo salar]	Organismal Systems	Immune system	ko04621//NOD-like receptor signaling pathway	K03443	GO:0005623//cell;GO:0044425//membrane part;GO:0044424//intracellular part;GO:0044464//cell part;GO:0005622//intracellular;GO:0043226//organelle;GO:0043231//intracellular membrane-bounded organelle;GO:0016020//membrane;GO:0030054//cell junction;GO:0005911//cell-cell junction;GO:0042995//cell projection;GO:0043229//intracellular organelle;GO:0043227//membrane-bounded organelle;GO:0031224//intrinsic…	GO:0022842//narrow pore channel activity;GO:0005261//cation channel activity;GO:0005215//transporter activity;GO:0008092//cytoskeletal protein binding;GO:0003779//actin binding;GO:0022829//wide pore channel activity;GO:0022857//transmembrane transporter activity;GO:0008324//cation transmembrane transporter activity;GO:0005515//protein binding;GO:0005216//ion channel activity;GO:0022891//substrate…	GO:0032650//regulation of interleukin-1 alpha production;GO:0006816//calcium ion transport;GO:0065007//biological regulation;GO:0044699//single-organism process;GO:0001817//regulation of cytokine production;GO:0032731//positive regulation of interleukin-1 beta production;GO:0051239//regulation of multicellular organismal process;GO:0070271//protein complex biogenesis;GO:0016043//cellular componen…
novel_circ_000412	XM_021618627.1	0.821697	27	14	14	novel-m0026-3p|novel-m0250-3p|novel-m0737-3p|novel-m0749-3p|novel-m0795-3p|novel-m0912-3p|novel-m0969-3p|novel-m1050-3p|novel-m1187-3p|novel-m1202-3p|novel-m1512-3p|novel-m1553-3p|novel-m1606-3p|novel-m1701-3p	2.18622e-10	STIP1	PREDICTED: stress-induced-phosphoprotein 1-like [Salmo salar]	Human Diseases	Neurodegenerative diseases	ko05020//Prion diseases	K09553	-	-	-
novel_circ_000412	XM_021622155.1	0.839925	27	18	14	novel-m0026-3p|novel-m0250-3p|novel-m0737-3p|novel-m0749-3p|novel-m0795-3p|novel-m0912-3p|novel-m0969-3p|novel-m1050-3p|novel-m1187-3p|novel-m1202-3p|novel-m1512-3p|novel-m1553-3p|novel-m1606-3p|novel-m1701-3p	3.74042e-07	Ciart	PREDICTED: circadian-associated transcriptional repressor isoform X1 [Esox lucius]	-	-	-	-	-	-	-
novel_circ_000412	XM_021623426.1	0.765878	27	3	3	miR-217-x|novel-m0556-3p|novel-m0618-3p	0.0156033	Slc25a14	PREDICTED: kidney mitochondrial carrier protein 1-like isoform X1 [Salmo salar]	-	-	-	-	-	-	-
novel_circ_000412	XM_021624165.1	0.503094	27	16	16	novel-m0026-3p|novel-m0250-3p|novel-m0618-3p|novel-m0737-3p|novel-m0749-3p|novel-m0795-3p|novel-m0912-3p|novel-m0969-3p|novel-m1050-3p|novel-m1083-3p|novel-m1187-3p|novel-m1202-3p|novel-m1512-3p|novel-m1553-3p|novel-m1606-3p|novel-m1701-3p	4.16424e-12	CREBRF	PREDICTED: CREB3 regulatory factor-like isoform X1 [Salmo salar]	-	-	-	-	-	-	-
novel_circ_000412	XM_021624166.1	0.947454	27	19	16	miR-217-x|novel-m0026-3p|novel-m0250-3p|novel-m0618-3p|novel-m0737-3p|novel-m0749-3p|novel-m0795-3p|novel-m0912-3p|novel-m0969-3p|novel-m1050-3p|novel-m1187-3p|novel-m1202-3p|novel-m1512-3p|novel-m1553-3p|novel-m1606-3p|novel-m1701-3p	2.77317e-09	CREBRF	PREDICTED: CREB3 regulatory factor-like isoform X1 [Salmo salar]	-	-	-	-	-	-	-
novel_circ_000412	XM_021625829.1	0.930151	27	3	3	miR-217-x|novel-m0556-3p|novel-m0626-5p	0.0156033	TIMP2	Metalloproteinase inhibitor 2 precursor [Salmo salar]	-	-	-	-	-	GO:0061135//endopeptidase regulator activity;GO:0030414//peptidase inhibitor activity;GO:0030234//enzyme regulator activity;GO:0004857//enzyme inhibitor activity;GO:0061134//peptidase regulator activity;GO:0098772//molecular function regulator;GO:0004866//endopeptidase inhibitor activity	GO:0031324//negative regulation of cellular metabolic process;GO:0048519//negative regulation of biological process;GO:0030162//regulation of proteolysis;GO:0051346//negative regulation of hydrolase activity;GO:0044092//negative regulation of molecular function;GO:0050794//regulation of cellular process;GO:0052547//regulation of peptidase activity;GO:0051248//negative regulation of protein metabo…
novel_circ_000421	NM_001124604.1	0.628158	1	1	1	novel-m2002-3p	0.00952381	LPL	lipoprotein lipase precursor [Oncorhynchus mykiss]	Metabolism;Human Diseases;Organismal Systems	Neurodegenerative diseases;Lipid metabolism;Endocrine system	ko05010//Alzheimer's disease;ko03320//PPAR signaling pathway;ko00561//Glycerolipid metabolism	K01059	-	-	-
novel_circ_000421	TCONS_00001267	0.526596	1	1	1	novel-m2002-3p	0.00952381	cnot1	XP_014003474.1 PREDICTED: CCR4-NOT transcription complex subunit 1 isoform X14 [Salmo salar]	Genetic Information Processing	Folding, sorting and degradation	ko03018//RNA degradation	K12604	-	-	-
novel_circ_000421	TCONS_00001882	0.626742	1	3	1	novel-m2002-3p	0.0285714	DLK2	XP_014009558.1 PREDICTED: protein delta homolog 2-like isoform X1 [Salmo salar]	-	-	-	-	-	-	-
novel_circ_000421	TCONS_00001981	0.791929	1	5	1	novel-m2002-3p	0.0476191	RASGRP3	XP_014010000.1 PREDICTED: ras guanyl-releasing protein 3-like isoform X2 [Salmo salar]	Environmental Information Processing	Signal transduction	ko04010//MAPK signaling pathway	K12362	-	GO:0005488//binding;GO:0098772//molecular function regulator;GO:0046872//metal ion binding;GO:0030234//enzyme regulator activity;GO:0008047//enzyme activator activity;GO:0043167//ion binding;GO:0043169//cation binding	GO:0007154//cell communication;GO:0051716//cellular response to stimulus;GO:0050789//regulation of biological process;GO:0035556//intracellular signal transduction;GO:0065007//biological regulation;GO:0044699//single-organism process;GO:0023052//signaling;GO:0044700//single organism signaling;GO:0007165//signal transduction;GO:0007264//small GTPase mediated signal transduction;GO:0050896//respons…
novel_circ_000421	TCONS_00020610	0.528237	1	1	1	novel-m2002-3p	0.00952381	Nmbr	CDQ64637.1 unnamed protein product [Oncorhynchus mykiss]	Environmental Information Processing	Signaling molecules and interaction	ko04080//Neuroactive ligand-receptor interaction	K04168	-	-	-
novel_circ_000421	TCONS_00033463	0.737785	1	1	1	novel-m2002-3p	0.00952381	FTCD	XP_014007048.1 PREDICTED: formimidoyltransferase-cyclodeaminase-like [Salmo salar]	Metabolism	Amino acid metabolism;Metabolism of cofactors and vitamins;Global and Overview	ko01100//Metabolic pathways;ko00340//Histidine metabolism;ko00670//One carbon pool by folate	K13990	-	GO:0031406//carboxylic acid binding;GO:0043168//anion binding;GO:0003824//catalytic activity;GO:0016597//amino acid binding;GO:0043177//organic acid binding;GO:0036094//small molecule binding;GO:0043167//ion binding;GO:0005488//binding	GO:0008152//metabolic process
novel_circ_000421	TCONS_00037537	0.868355	1	2	1	novel-m2002-3p	0.0190476	-	XP_014023449.1 PREDICTED: keratin, type II cytoskeletal 8-like [Salmo salar]	-	-	-	-	GO:0099512//supramolecular fiber;GO:0005856//cytoskeleton;GO:0044430//cytoskeletal part;GO:0005623//cell;GO:0044464//cell part;GO:0045111//intermediate filament cytoskeleton;GO:0005882//intermediate filament;GO:0043232//intracellular non-membrane-bounded organelle;GO:0043228//non-membrane-bounded organelle;GO:0044422//organelle part;GO:0099513//polymeric cytoskeletal fiber;GO:0044424//intracellul…	-	GO:0009611//response to wounding;GO:0044767//single-organism developmental process;GO:0042246//tissue regeneration;GO:0031099//regeneration;GO:0006950//response to stress;GO:0044699//single-organism process;GO:0050896//response to stimulus;GO:0042060//wound healing;GO:0009888//tissue development;GO:0048856//anatomical structure development;GO:0032502//developmental process;GO:0048589//development…
novel_circ_000421	TCONS_00038236	0.915108	1	3	1	novel-m2002-3p	0.0285714	APOB	XP_013999409.1 PREDICTED: apolipoprotein B-100 isoform X1 [Salmo salar]	-	-	-	-	-	-	-
novel_circ_000421	TCONS_00039280	0.558294	1	5	1	novel-m2002-3p	0.0476191	-	CDQ86405.1 unnamed protein product [Oncorhynchus mykiss]	-	-	-	-	-	-	-
novel_circ_000421	TCONS_00041145	0.820597	1	3	1	novel-m2002-3p	0.0285714	HIVEP2	CDQ86575.1 unnamed protein product [Oncorhynchus mykiss]	-	-	-	-	-	-	-
novel_circ_000421	TCONS_00041403	0.720274	1	2	1	novel-m2002-3p	0.0190476	SPECC1L	XP_014000403.1 PREDICTED: cytospin-A-like isoform X2 [Salmo salar]	-	-	-	-	-	-	-
novel_circ_000421	TCONS_00041971	0.658603	1	2	1	novel-m2002-3p	0.0190476	Lppr4	XP_013995165.1 PREDICTED: lipid phosphate phosphatase-related protein type 4-like isoform X1 [Salmo salar]	-	-	-	-	-	-	-
novel_circ_000421	TCONS_00062606	0.596079	1	1	1	novel-m2002-3p	0.00952381	RDH8	XP_014059387.1 PREDICTED: retinol dehydrogenase 8-like [Salmo salar]	Metabolism	Global and Overview;Metabolism of cofactors and vitamins	ko01100//Metabolic pathways;ko00830//Retinol metabolism	K11150	GO:0044464//cell part;GO:0005623//cell;GO:0044424//intracellular part;GO:0005622//intracellular	GO:0003824//catalytic activity	GO:0006694//steroid biosynthetic process;GO:0008152//metabolic process;GO:0008610//lipid biosynthetic process;GO:0044711//single-organism biosynthetic process;GO:0008202//steroid metabolic process;GO:0006629//lipid metabolic process;GO:0044238//primary metabolic process;GO:0044710//single-organism metabolic process;GO:1901576//organic substance biosynthetic process;GO:0044699//single-organism pro…
novel_circ_000421	TCONS_00063693	0.699023	1	2	1	novel-m2002-3p	0.0190476	atg4d	XP_013986093.1 PREDICTED: cysteine protease ATG4D-like [Salmo salar]	Cellular Processes	Transport and catabolism	ko04140//Regulation of autophagy	K08342	-	-	-
novel_circ_000421	TCONS_00070626	0.629849	1	3	1	novel-m2002-3p	0.0285714	RTase	CDQ71706.1 unnamed protein product [Oncorhynchus mykiss]	-	-	-	-	-	-	-
novel_circ_000421	TCONS_00075773	0.95356	1	2	1	novel-m2002-3p	0.0190476	Asph	XP_014036798.1 PREDICTED: aspartyl/asparaginyl beta-hydroxylase-like isoform X16 [Salmo salar]	-	-	-	-	-	-	-
novel_circ_000421	TCONS_00079381	0.75322	1	1	1	novel-m2002-3p	0.00952381	RBM39	XP_013990364.1 PREDICTED: RNA-binding protein 39-like isoform X2 [Salmo salar]	-	-	-	-	GO:0043227//membrane-bounded organelle;GO:0044464//cell part;GO:0043231//intracellular membrane-bounded organelle;GO:0044424//intracellular part;GO:0005622//intracellular;GO:0005623//cell;GO:0043226//organelle;GO:0043229//intracellular organelle	GO:0005488//binding;GO:0097159//organic cyclic compound binding;GO:1901363//heterocyclic compound binding;GO:0003676//nucleic acid binding	GO:0006725//cellular aromatic compound metabolic process;GO:0006396//RNA processing;GO:0009987//cellular process;GO:0010467//gene expression;GO:0006139//nucleobase-containing compound metabolic process;GO:0046483//heterocycle metabolic process;GO:0008152//metabolic process;GO:0071704//organic substance metabolic process;GO:0044238//primary metabolic process;GO:1901360//organic cyclic compound met…
novel_circ_000421	TCONS_00093812	0.839491	1	1	1	novel-m2002-3p	0.00952381	FAM13A	XP_014065039.1 PREDICTED: protein FAM13A-like isoform X1 [Salmo salar]	-	-	-	-	-	-	-
novel_circ_000421	TCONS_00104272	0.67392	1	1	1	novel-m2002-3p	0.00952381	FAM178A	CDQ76601.1 unnamed protein product [Oncorhynchus mykiss]	-	-	-	-	-	-	-
novel_circ_000421	TCONS_00111405	0.723979	1	4	1	novel-m2002-3p	0.0380952	KDM3B	CDQ85194.1 unnamed protein product [Oncorhynchus mykiss]	-	-	-	-	-	-	-
novel_circ_000421	TCONS_00111423	0.625584	1	3	1	novel-m2002-3p	0.0285714	Clk4	NP_001133527.1 CDC-like kinase 4 [Salmo salar]	-	-	-	-	-	GO:0016301//kinase activity;GO:0016740//transferase activity;GO:0003824//catalytic activity;GO:0001882//nucleoside binding;GO:0036094//small molecule binding;GO:0032549//ribonucleoside binding;GO:1901363//heterocyclic compound binding;GO:0016772//transferase activity, transferring phosphorus-containing groups;GO:0004672//protein kinase activity;GO:0001883//purine nucleoside binding;GO:0032550//pu…	GO:0019538//protein metabolic process;GO:0043170//macromolecule metabolic process;GO:0044267//cellular protein metabolic process;GO:0008152//metabolic process;GO:0071704//organic substance metabolic process;GO:0043412//macromolecule modification;GO:0036211//protein modification process;GO:0006796//phosphate-containing compound metabolic process;GO:0044260//cellular macromolecule metabolic process…
novel_circ_000421	XM_021564806.1	0.545952	1	1	1	novel-m2002-3p	0.00952381	PANK1	PREDICTED: pantothenate kinase 3-like isoform X1 [Salmo salar]	Metabolism	Metabolism of cofactors and vitamins;Global and Overview	ko01100//Metabolic pathways;ko00770//Pantothenate and CoA biosynthesis	K09680	-	GO:0001882//nucleoside binding;GO:0032549//ribonucleoside binding;GO:0005488//binding;GO:0001883//purine nucleoside binding;GO:0016772//transferase activity, transferring phosphorus-containing groups;GO:0097159//organic cyclic compound binding;GO:0003824//catalytic activity;GO:0097367//carbohydrate derivative binding;GO:0016740//transferase activity;GO:0036094//small molecule binding;GO:1901363//…	-
novel_circ_000421	XM_021577670.1	0.793827	1	1	1	novel-m2002-3p	0.00952381	HMGB3	PREDICTED: high mobility group protein B3-like [Salmo salar]	-	-	-	-	-	-	-
novel_circ_000421	XM_021580484.1	0.663388	1	2	1	novel-m2002-3p	0.0190476	TP53BP2	PREDICTED: apoptosis-stimulating of p53 protein 2-like isoform X1 [Salmo salar]	Environmental Information Processing	Signal transduction	ko04390//Hippo signaling pathway	K16823	-	-	-
novel_circ_000421	XM_021583464.1	0.770096	1	5	1	novel-m2002-3p	0.0476191	mbnl3	PREDICTED: muscleblind-like protein 3 isoform X13 [Salmo salar]	-	-	-	-	-	-	-
novel_circ_000421	XM_021585812.1	0.765507	1	3	1	novel-m2002-3p	0.0285714	CELF1	PREDICTED: CUGBP Elav-like family member 1 isoform X1 [Salmo salar]	-	-	-	-	-	-	-
novel_circ_000421	XM_021587510.1	0.53596	1	1	1	novel-m2002-3p	0.00952381	SYNE2	PREDICTED: nesprin-2-like isoform X2 [Salmo salar]	-	-	-	-	-	-	-
novel_circ_000421	XM_021592246.1	0.918116	1	1	1	novel-m2002-3p	0.00952381	SQLE	PREDICTED: squalene monooxygenase-like [Salmo salar]	Metabolism	Global and Overview;Lipid metabolism	ko01100//Metabolic pathways;ko00100//Steroid biosynthesis	K00511	GO:0031224//intrinsic component of membrane;GO:0016020//membrane;GO:0044425//membrane part	GO:0036094//small molecule binding;GO:1901265//nucleoside phosphate binding;GO:1901363//heterocyclic compound binding;GO:0097159//organic cyclic compound binding;GO:0000166//nucleotide binding;GO:0005488//binding;GO:0003824//catalytic activity	GO:0044699//single-organism process;GO:0008152//metabolic process;GO:0044710//single-organism metabolic process
novel_circ_000421	XM_021599041.1	0.656078	1	2	1	novel-m2002-3p	0.0190476	AP3D1	PREDICTED: AP-3 complex subunit delta-1-like isoform X4 [Salmo salar]	Cellular Processes	Transport and catabolism	ko04142//Lysosome	K12396	-	-	-
novel_circ_000421	XM_021607648.1	0.94088	1	3	1	novel-m2002-3p	0.0285714	cyp1a1	cytochrome P450 1A2 [Oncorhynchus mykiss]	Organismal Systems;Metabolism;Human Diseases	Global and Overview;Amino acid metabolism;Endocrine system;Cancers;Metabolism of cofactors and vitamins;Xenobiotics biodegradation and metabolism;Lipid metabolism	ko01100//Metabolic pathways;ko00830//Retinol metabolism;ko04913//Ovarian Steroidogenesis;ko00380//Tryptophan metabolism;ko00980//Metabolism of xenobiotics by cytochrome P450;ko05204//Chemical carcinogenesis;ko00140//Steroid hormone biosynthesis	K07408	GO:0043226//organelle;GO:0043231//intracellular membrane-bounded organelle;GO:0044422//organelle part;GO:0044464//cell part;GO:0005623//cell;GO:0016020//membrane;GO:0031090//organelle membrane;GO:0044424//intracellular part;GO:0005622//intracellular;GO:0043229//intracellular organelle;GO:0043227//membrane-bounded organelle	GO:0016712//oxidoreductase activity, acting on paired donors, with incorporation or reduction of molecular oxygen, reduced flavin or flavoprotein as one donor, and incorporation of one atom of oxygen;GO:0004497//monooxygenase activity;GO:1901363//heterocyclic compound binding;GO:0046906//tetrapyrrole binding;GO:0046872//metal ion binding;GO:0043167//ion binding;GO:0097159//organic cyclic compound…	GO:0042221//response to chemical;GO:0014070//response to organic cyclic compound;GO:0044699//single-organism process;GO:0010033//response to organic substance;GO:0044710//single-organism metabolic process;GO:0008152//metabolic process;GO:0050896//response to stimulus
novel_circ_000421	XM_021611128.1	0.882408	1	1	1	novel-m2002-3p	0.00952381	hykk	PREDICTED: hydroxylysine kinase [Salmo salar]	Metabolism	Global and Overview;Amino acid metabolism	ko01100//Metabolic pathways;ko00310//Lysine degradation	K18201	GO:0044424//intracellular part;GO:0044464//cell part;GO:0005623//cell;GO:0005622//intracellular	GO:0003824//catalytic activity;GO:0016740//transferase activity;GO:0016772//transferase activity, transferring phosphorus-containing groups	GO:0044237//cellular metabolic process;GO:0006796//phosphate-containing compound metabolic process;GO:0009987//cellular process;GO:0006793//phosphorus metabolic process;GO:0008152//metabolic process
novel_circ_000421	XM_021612940.1	0.733433	1	1	1	novel-m2002-3p	0.00952381	Kdm4a	PREDICTED: lysine-specific demethylase 4A-like isoform X2 [Salmo salar]	-	-	-	-	-	-	-
novel_circ_000421	XM_021619132.1	0.684506	1	2	1	novel-m2002-3p	0.0190476	Pdcd4	PREDICTED: programmed cell death protein 4-like [Salmo salar]	-	-	-	-	-	-	-
novel_circ_000429	TCONS_00001981	0.9251	1	5	1	novel-m0857-5p	0.0476191	RASGRP3	XP_014010000.1 PREDICTED: ras guanyl-releasing protein 3-like isoform X2 [Salmo salar]	Environmental Information Processing	Signal transduction	ko04010//MAPK signaling pathway	K12362	-	GO:0005488//binding;GO:0098772//molecular function regulator;GO:0046872//metal ion binding;GO:0030234//enzyme regulator activity;GO:0008047//enzyme activator activity;GO:0043167//ion binding;GO:0043169//cation binding	GO:0007154//cell communication;GO:0051716//cellular response to stimulus;GO:0050789//regulation of biological process;GO:0035556//intracellular signal transduction;GO:0065007//biological regulation;GO:0044699//single-organism process;GO:0023052//signaling;GO:0044700//single organism signaling;GO:0007165//signal transduction;GO:0007264//small GTPase mediated signal transduction;GO:0050896//respons…
novel_circ_000429	TCONS_00010597	0.883691	1	2	1	novel-m0857-5p	0.0190476	JARID2	XP_012988265.1 PREDICTED: protein Jumonji [Esox lucius]	Cellular Processes	Cellular commiunity	ko04550//Signaling pathways regulating pluripotency of stem cells	K11478	-	-	GO:0009987//cellular process
novel_circ_000429	TCONS_00020980	0.630888	1	5	1	novel-m0857-5p	0.0476191	Mga	XP_014061239.1 PREDICTED: MAX gene-associated protein-like isoform X2 [Salmo salar]	-	-	-	-	-	-	-
novel_circ_000429	TCONS_00037537	0.973382	1	2	1	novel-m0857-5p	0.0190476	-	XP_014023449.1 PREDICTED: keratin, type II cytoskeletal 8-like [Salmo salar]	-	-	-	-	GO:0099512//supramolecular fiber;GO:0005856//cytoskeleton;GO:0044430//cytoskeletal part;GO:0005623//cell;GO:0044464//cell part;GO:0045111//intermediate filament cytoskeleton;GO:0005882//intermediate filament;GO:0043232//intracellular non-membrane-bounded organelle;GO:0043228//non-membrane-bounded organelle;GO:0044422//organelle part;GO:0099513//polymeric cytoskeletal fiber;GO:0044424//intracellul…	-	GO:0009611//response to wounding;GO:0044767//single-organism developmental process;GO:0042246//tissue regeneration;GO:0031099//regeneration;GO:0006950//response to stress;GO:0044699//single-organism process;GO:0050896//response to stimulus;GO:0042060//wound healing;GO:0009888//tissue development;GO:0048856//anatomical structure development;GO:0032502//developmental process;GO:0048589//development…
novel_circ_000429	TCONS_00076523	0.770915	1	4	1	novel-m0857-5p	0.0380952	Kif21a	XP_014008240.1 PREDICTED: kinesin-like protein KIF21A isoform X4 [Salmo salar]	-	-	-	-	-	-	-
novel_circ_000429	TCONS_00080190	0.970845	1	2	1	novel-m0857-5p	0.0190476	Arhgap22	XP_014013860.1 PREDICTED: rho GTPase-activating protein 22-like isoform X1 [Salmo salar]	-	-	-	-	-	-	-
novel_circ_000429	TCONS_00082811	0.669532	1	4	1	novel-m0857-5p	0.0380952	nipblb	XP_013986960.1 PREDICTED: uncharacterized protein LOC106564941 isoform X2 [Salmo salar]	-	-	-	-	-	-	-
novel_circ_000429	TCONS_00090022	0.807055	1	3	1	novel-m0857-5p	0.0285714	XIRP2	XP_014006005.1 PREDICTED: xin actin-binding repeat-containing protein 2-like isoform X1 [Salmo salar]	-	-	-	-	-	-	-
novel_circ_000429	TCONS_00104325	0.9391	1	2	1	novel-m0857-5p	0.0190476	hmgcll1	CDQ61328.1 unnamed protein product [Oncorhynchus mykiss]	Cellular Processes;Metabolism	Lipid metabolism;Amino acid metabolism;Global and Overview;Transport and catabolism;Carbohydrate metabolism	ko01100//Metabolic pathways;ko04146//Peroxisome;ko00280//Valine, leucine and isoleucine degradation;ko00650//Butanoate metabolism;ko00072//Synthesis and degradation of ketone bodies	K01640	-	GO:0003824//catalytic activity;GO:0016829//lyase activity;GO:0016833//oxo-acid-lyase activity;GO:0016830//carbon-carbon lyase activity	GO:0044237//cellular metabolic process;GO:0044249//cellular biosynthetic process;GO:0009987//cellular process;GO:0008152//metabolic process;GO:0009058//biosynthetic process
[truncated: 9,150 more rows]
