# Supplementary material for: Integrated analysis of the responses of a circRNA-miRNA-mRNA ceRNA network to heat stress in rainbow trout (Oncorhynchus mykiss) liver
Source: BMC Genomics. 2021 Jan 11;22:48. doi: 10.1186/s12864-020-07335-x (PMC7802223; doi:10.1186/s12864-020-07335-x)
Supplement: Supplementary file 3 — Additional file 3: Table S3. GO enrichment and KEGG pathways in rainbow trout under heat stress. [file 12864_2020_7335_MOESM3_ESM.xlsx]

## Sheet: GO
Ontology	Class	Gene Number	Gene ID
Biological Process	metabolic process	140	NM_001124231.1;NM_001124520.1;NM_001124591.1;NM_001145890.1;NM_001197209.1;TCONS_00003656;TCONS_00021743;TCONS_00026415;TCONS_00028970;TCONS_00031426;TCONS_00033463;TCONS_00040847;TCONS_00043128;TCONS_00051559;TCONS_00054174;TCONS_00056821;TCONS_00056822;TCONS_00056823;TCONS_00057639;TCONS_00062606;TCONS_00063543;TCONS_00066340;TCONS_00074556;TCONS_00077437;TCONS_00077581;TCONS_00079122;TCONS_000…
Biological Process	cellular process	178	NM_001124231.1;NM_001124421.1;NM_001124520.1;NM_001124591.1;TCONS_00001981;TCONS_00003407;TCONS_00003656;TCONS_00010596;TCONS_00010597;TCONS_00021743;TCONS_00026018;TCONS_00026415;TCONS_00031091;TCONS_00031426;TCONS_00035335;TCONS_00040847;TCONS_00043128;TCONS_00044190;TCONS_00045297;TCONS_00048366;TCONS_00048367;TCONS_00050061;TCONS_00050937;TCONS_00051559;TCONS_00054174;TCONS_00056821;TCONS_000…
Biological Process	response to stimulus	58	NM_001124231.1;NM_001124421.1;NM_001124591.1;NM_001145890.1;TCONS_00001981;TCONS_00035335;TCONS_00037537;TCONS_00040847;TCONS_00044190;TCONS_00050061;TCONS_00064625;TCONS_00070753;TCONS_00079631;TCONS_00090768;TCONS_00091096;TCONS_00094316;TCONS_00103850;TCONS_00110721;TCONS_00123378;XM_021556559.1;XM_021557705.1;XM_021557778.1;XM_021563303.1;XM_021564986.1;XM_021567061.1;XM_021568440.1;XM_021572…
Biological Process	multi-organism process	5	TCONS_00103850;XM_021563303.1;XM_021586793.1;XM_021600481.1;XM_021612001.1
Biological Process	immune system process	9	NM_001124421.1;NM_001124442.1;NM_001124553.1;TCONS_00103714;XM_021559480.1;XM_021567785.1;XM_021583587.1;XM_021586879.1;XM_021587356.1
Biological Process	growth	5	TCONS_00037537;XM_021557778.1;XM_021558857.1;XM_021583587.1;XM_021597402.1
Biological Process	localization	52	TCONS_00026018;TCONS_00031317;TCONS_00035335;TCONS_00050061;TCONS_00068897;TCONS_00070753;TCONS_00103850;TCONS_00115051;TCONS_00115809;XM_021558857.1;XM_021560770.1;XM_021566845.1;XM_021567785.1;XM_021568627.1;XM_021569565.1;XM_021573635.1;XM_021576812.1;XM_021577292.1;XM_021577405.1;XM_021578246.1;XM_021581026.1;XM_021581163.1;XM_021582842.1;XM_021583300.1;XM_021586425.1;XM_021586793.1;XM_021586…
Biological Process	behavior	2	NM_001145890.1;XM_021617346.1
Biological Process	locomotion	7	TCONS_00050061;TCONS_00070753;TCONS_00103850;XM_021558857.1;XM_021581163.1;XM_021586879.1;XM_021622035.1
Biological Process	developmental process	39	NM_001124442.1;TCONS_00003407;TCONS_00031091;TCONS_00037537;TCONS_00045297;TCONS_00050061;TCONS_00056821;TCONS_00056822;TCONS_00056823;TCONS_00057639;TCONS_00068897;TCONS_00070753;TCONS_00079631;TCONS_00081252;TCONS_00088459;TCONS_00093810;TCONS_00097419;TCONS_00103314;TCONS_00103714;TCONS_00103850;TCONS_00110721;XM_021557778.1;XM_021558857.1;XM_021559480.1;XM_021567061.1;XM_021567213.1;XM_021567…
Biological Process	biological regulation	94	NM_001124421.1;NM_001124520.1;NM_001145890.1;TCONS_00001981;TCONS_00003656;TCONS_00011889;TCONS_00035335;TCONS_00044190;TCONS_00050061;TCONS_00056823;TCONS_00057639;TCONS_00064625;TCONS_00079016;TCONS_00079171;TCONS_00079631;TCONS_00080250;TCONS_00088761;TCONS_00090768;TCONS_00093810;TCONS_00093963;TCONS_00094656;TCONS_00097256;TCONS_00102467;TCONS_00102468;TCONS_00103850;TCONS_00110130;TCONS_001…
Biological Process	multicellular organismal process	35	NM_001124442.1;NM_001124520.1;TCONS_00031091;TCONS_00050061;TCONS_00056821;TCONS_00056822;TCONS_00056823;TCONS_00057639;TCONS_00070753;TCONS_00079631;TCONS_00081252;TCONS_00093810;TCONS_00103314;TCONS_00103714;TCONS_00103850;XM_021556140.1;XM_021557778.1;XM_021559480.1;XM_021567061.1;XM_021567213.1;XM_021567718.1;XM_021567785.1;XM_021573635.1;XM_021576812.1;XM_021579700.1;XM_021583570.1;XM_021583…
Biological Process	single-organism process	141	NM_001124421.1;NM_001124442.1;NM_001124520.1;NM_001197209.1;TCONS_00001981;TCONS_00021743;TCONS_00026018;TCONS_00026415;TCONS_00031091;TCONS_00035335;TCONS_00037537;TCONS_00044190;TCONS_00045297;TCONS_00048366;TCONS_00048367;TCONS_00050061;TCONS_00056821;TCONS_00056822;TCONS_00056823;TCONS_00057424;TCONS_00057639;TCONS_00062606;TCONS_00064625;TCONS_00068897;TCONS_00070753;TCONS_00074556;TCONS_000…
Biological Process	signaling	28	NM_001124421.1;TCONS_00001981;TCONS_00035335;TCONS_00044190;TCONS_00050061;TCONS_00064625;TCONS_00079631;TCONS_00090768;TCONS_00103850;XM_021556559.1;XM_021557705.1;XM_021557778.1;XM_021563303.1;XM_021567061.1;XM_021572982.1;XM_021578246.1;XM_021581163.1;XM_021586199.1;XM_021586793.1;XM_021587421.1;XM_021594060.1;XM_021594460.1;XM_021602677.1;XM_021610313.1;XM_021615332.1;XM_021615990.1;XM_021620…
Biological Process	cellular component organization or biogenesis	20	TCONS_00003407;TCONS_00031091;TCONS_00050061;TCONS_00103850;TCONS_00115809;XM_021557737.1;XM_021557738.1;XM_021561566.1;XM_021566477.1;XM_021568627.1;XM_021579691.1;XM_021581026.1;XM_021582842.1;XM_021618284.1;XM_021619013.1;XM_021620394.1;XM_021620396.1;XM_021620397.1;XM_021623290.1;XM_021624871.1
Biological Process	biological adhesion	1	XM_021622035.1
Molecular Function	antioxidant activity	4	NM_001124520.1;XM_021556140.1;XM_021567718.1;XM_021583238.1
Molecular Function	nucleic acid binding transcription factor activity	20	NM_001124520.1;TCONS_00003656;TCONS_00056821;TCONS_00056822;TCONS_00056823;TCONS_00090768;XM_021556140.1;XM_021564986.1;XM_021567718.1;XM_021573602.1;XM_021584322.1;XM_021586879.1;XM_021588225.1;XM_021594460.1;XM_021600481.1;XM_021609194.1;XM_021609195.1;XM_021612001.1;XM_021613152.1;XM_021617512.1
Molecular Function	molecular function regulator	9	TCONS_00001981;TCONS_00079631;TCONS_00094656;TCONS_00102467;XM_021567061.1;XM_021567862.1;XM_021610313.1;XM_021615990.1;XM_021625829.1
Molecular Function	binding	181	NM_001124231.1;NM_001124421.1;NM_001124520.1;NM_001124591.1;TCONS_00001981;TCONS_00003407;TCONS_00003656;TCONS_00018823;TCONS_00021743;TCONS_00023636;TCONS_00025182;TCONS_00026415;TCONS_00028970;TCONS_00030280;TCONS_00031426;TCONS_00033463;TCONS_00034523;TCONS_00035335;TCONS_00040847;TCONS_00043128;TCONS_00044190;TCONS_00048366;TCONS_00048367;TCONS_00050061;TCONS_00053366;TCONS_00054174;TCONS_000…
Molecular Function	catalytic activity	120	NM_001124520.1;NM_001197209.1;TCONS_00021743;TCONS_00021759;TCONS_00022888;TCONS_00022889;TCONS_00026415;TCONS_00028970;TCONS_00031426;TCONS_00033463;TCONS_00043128;TCONS_00050937;TCONS_00054174;TCONS_00057639;TCONS_00062606;TCONS_00063543;TCONS_00072330;TCONS_00077581;TCONS_00078683;TCONS_00079122;TCONS_00084517;TCONS_00088459;TCONS_00091096;TCONS_00093810;TCONS_00094769;TCONS_00104325;TCONS_001…
Molecular Function	transporter activity	15	TCONS_00068897;TCONS_00115051;XM_021560770.1;XM_021566845.1;XM_021569565.1;XM_021573635.1;XM_021576812.1;XM_021577292.1;XM_021586425.1;XM_021587427.1;XM_021600083.1;XM_021612556.1;XM_021618284.1;XM_021618859.1;XM_021623821.1
Molecular Function	signal transducer activity	5	TCONS_00003656;TCONS_00090768;XM_021579700.1;XM_021594460.1;XM_021620257.1
Molecular Function	molecular transducer activity	6	TCONS_00003656;TCONS_00090768;XM_021556559.1;XM_021579700.1;XM_021594460.1;XM_021620257.1
Cellular Component	cell	99	NM_001124421.1;TCONS_00031091;TCONS_00037537;TCONS_00044190;TCONS_00048366;TCONS_00048367;TCONS_00062606;TCONS_00074556;TCONS_00079122;TCONS_00079171;TCONS_00079381;TCONS_00088459;TCONS_00090768;TCONS_00094656;TCONS_00094769;TCONS_00097256;TCONS_00103314;TCONS_00103850;TCONS_00114870;TCONS_00115809;TCONS_00123890;XM_021557339.1;XM_021557340.1;XM_021557778.1;XM_021558017.1;XM_021558857.1;XM_021561…
Cellular Component	cell part	99	NM_001124421.1;TCONS_00031091;TCONS_00037537;TCONS_00044190;TCONS_00048366;TCONS_00048367;TCONS_00062606;TCONS_00074556;TCONS_00079122;TCONS_00079171;TCONS_00079381;TCONS_00088459;TCONS_00090768;TCONS_00094656;TCONS_00094769;TCONS_00097256;TCONS_00103314;TCONS_00103850;TCONS_00114870;TCONS_00115809;TCONS_00123890;XM_021557339.1;XM_021557340.1;XM_021557778.1;XM_021558017.1;XM_021558857.1;XM_021561…
Cellular Component	organelle	76	TCONS_00031091;TCONS_00037537;TCONS_00048366;TCONS_00048367;TCONS_00074556;TCONS_00079122;TCONS_00079381;TCONS_00088459;TCONS_00090768;TCONS_00094656;TCONS_00094769;TCONS_00097256;TCONS_00103314;TCONS_00103850;TCONS_00114870;TCONS_00115809;XM_021557339.1;XM_021557340.1;XM_021557778.1;XM_021558857.1;XM_021561392.1;XM_021561566.1;XM_021563435.1;XM_021563436.1;XM_021564986.1;XM_021565724.1;XM_021566…
Cellular Component	organelle part	30	TCONS_00031091;TCONS_00037537;TCONS_00074556;TCONS_00103314;TCONS_00103850;TCONS_00114870;TCONS_00115809;XM_021557778.1;XM_021558857.1;XM_021561392.1;XM_021563435.1;XM_021563436.1;XM_021567785.1;XM_021572271.1;XM_021576091.1;XM_021577523.1;XM_021577524.1;XM_021577525.1;XM_021586793.1;XM_021587956.1;XM_021589849.1;XM_021597402.1;XM_021607648.1;XM_021609791.1;XM_021615257.1;XM_021615261.1;XM_021617…
Cellular Component	supramolecular fiber	2	TCONS_00037537;XM_021586793.1
Cellular Component	membrane-enclosed lumen	8	TCONS_00114870;XM_021558857.1;XM_021563435.1;XM_021563436.1;XM_021577523.1;XM_021577524.1;XM_021577525.1;XM_021619013.1
Cellular Component	extracellular region part	3	NM_001124234.1;TCONS_00120700;XM_021586793.1
Cellular Component	extracellular region	3	NM_001124234.1;TCONS_00120700;XM_021586793.1
Cellular Component	extracellular matrix	1	TCONS_00028970
Cellular Component	virion	1	XM_021580741.1
Cellular Component	virion part	1	XM_021580741.1
Cellular Component	membrane	55	TCONS_00034914;TCONS_00048366;TCONS_00048367;TCONS_00056503;TCONS_00057424;TCONS_00068897;TCONS_00072330;TCONS_00074556;TCONS_00080250;TCONS_00091374;TCONS_00094656;TCONS_00103850;TCONS_00115809;XM_021557778.1;XM_021559384.1;XM_021560770.1;XM_021561392.1;XM_021563934.1;XM_021564971.1;XM_021566845.1;XM_021567785.1;XM_021569565.1;XM_021569994.1;XM_021571498.1;XM_021576418.1;XM_021576812.1;XM_021577…
Cellular Component	membrane part	44	TCONS_00034914;TCONS_00057424;TCONS_00072330;TCONS_00080250;TCONS_00091374;XM_021557778.1;XM_021559384.1;XM_021560770.1;XM_021561392.1;XM_021563934.1;XM_021564971.1;XM_021566845.1;XM_021567785.1;XM_021569565.1;XM_021569994.1;XM_021571498.1;XM_021576418.1;XM_021576812.1;XM_021577405.1;XM_021579700.1;XM_021581163.1;XM_021584104.1;XM_021584161.1;XM_021586683.1;XM_021586793.1;XM_021587427.1;XM_021587…
Cellular Component	cell junction	1	XM_021618284.1
Cellular Component	macromolecular complex	19	TCONS_00079171;TCONS_00088459;TCONS_00094769;TCONS_00103314;XM_021558857.1;XM_021561566.1;XM_021567785.1;XM_021572271.1;XM_021580200.1;XM_021580741.1;XM_021582842.1;XM_021586793.1;XM_021598990.1;XM_021607199.1;XM_021607493.1;XM_021612996.1;XM_021615257.1;XM_021615261.1;XM_021619013.1

## Sheet: KEGG
KEGG_A_class	KEGG_B_class	Pathway	mRNA (361)	All (27929)	Pvalue	Qvalue	Pathway ID	Genes	K_IDs
Genetic Information Processing	Folding, sorting and degradation	Protein processing in endoplasmic reticulum	43	787	1.79101e-15	4.60288e-13	ko04141	TCONS_00002498;TCONS_00018823;TCONS_00040847;TCONS_00045903;TCONS_00047129;TCONS_00048357;TCONS_00048358;TCONS_00048366;TCONS_00048367;TCONS_00056821;TCONS_00056822;TCONS_00056823;TCONS_00062231;TCONS_00067627;TCONS_00067628;TCONS_00067631;TCONS_00084517;TCONS_00094316;TCONS_00117712;NM_001124231.1;XM_021611214.1;NM_001124591.1;XM_021598372.1;XM_021557339.1;XM_021557340.1;XM_021558518.1;XM_021558…	K14005+K09502+K04079+K09523+K10100+K09486+K09486+K03283+K03283+K09027+K09027+K09027+K03283+K03283+K03283+K03283+K10084+K09502+K03283+K04079+K04079+K04079+K04079+K10976+K10976+K09507+K09507+K16195+K14006+K07151+K14000+K09523+K09517+K14001+K14025+K14026+K04079+K09523+K14007+K09486+K09502+K09486+K09507
Metabolism	Amino acid metabolism	Lysine degradation	16	346	1.30969e-05	0.00168295	ko00310	TCONS_00009762;TCONS_00121625;XM_021557737.1;XM_021557738.1;XM_021558428.1;XM_021565865.1;XM_021565868.1;XM_021587356.1;XM_021611128.1;XM_021620394.1;XM_021620396.1;XM_021620397.1;XM_021621828.1;XM_021624494.1;XM_021624871.1;XM_021625556.1	K11429+K11420+K17451+K17451+K11429+K09187+K09187+K09186+K18201+K11430+K11430+K11430+K11425+K11703+K17451+K11429
Organismal Systems	Immune system	Antigen processing and presentation	11	193	4.62448e-05	0.00396164	ko04612	TCONS_00048366;TCONS_00048367;NM_001124231.1;XM_021611214.1;NM_001124442.1;XM_021559480.1;NM_001124591.1;XM_021598372.1;XM_021560551.1;XM_021612439.1;XM_021624134.1	K03283+K03283+K04079+K04079+K06505+K06505+K04079+K04079+K06751+K04079+K09489
Organismal Systems	Endocrine system	Insulin signaling pathway	21	819	0.00245374	0.157653	ko04910	TCONS_00004210;TCONS_00036165;TCONS_00043128;TCONS_00051383;TCONS_00078353;TCONS_00094656;TCONS_00097230;TCONS_00106012;NM_001197209.1;XM_021567862.1;XM_021568440.1;XM_021572982.1;XM_021577343.1;XM_021597817.1;XM_021599110.1;XM_021605386.1;XM_021612705.1;XM_021613706.1;XM_021614140.1;XM_021622040.1;XM_021624280.1	K06086+K07187+K04372+K11262+K07203+K02183+K01084+K00665+K07188+K02649+K01596+K02833+K04695+K07187+K04372+K01946+K07189+K02649+K03259+K12407+K04372
Organismal Systems	Endocrine system	Adipocytokine signaling pathway	13	451	0.00624472	0.320979	ko04920	TCONS_00036165;TCONS_00078353;TCONS_00090768;TCONS_00097230;TCONS_00119350;NM_001145890.1;XM_021617346.1;XM_021568440.1;XM_021569565.1;XM_021597817.1;XM_021605386.1;XM_021624841.1;XM_021624845.1	K07187+K07203+K08525+K01084+K08524+K05424+K05424+K01596+K07299+K07187+K01946+K04692+K04692
Organismal Systems	Endocrine system	Estrogen signaling pathway	15	593	0.0108944	0.441452	ko04915	TCONS_00048366;TCONS_00048367;NM_001124231.1;XM_021611214.1;NM_001124591.1;XM_021598372.1;XM_021567862.1;XM_021572140.1;XM_021572982.1;XM_021599542.1;XM_021610304.1;XM_021612439.1;XM_021613706.1;XM_021616029.1;XM_021620257.1	K03283+K03283+K04079+K04079+K04079+K04079+K02649+K09571+K02833+K09571+K09571+K04079+K02649+K04960+K04615
Metabolism	Lipid metabolism	Synthesis and degradation of ketone bodies	3	37	0.012024	0.441452	ko00072	TCONS_00104325;XM_021580930.1;XM_021580935.1	K01640+K01640+K01640
Environmental Information Processing	Signal transduction	HIF-1 signaling pathway	12	467	0.0192395	0.567108	ko04066	XM_021562386.1;XM_021563338.1;XM_021567862.1;XM_021569565.1;XM_021577313.1;XM_021598926.1;XM_021599110.1;XM_021613706.1;XM_021614140.1;XM_021624280.1;XM_021624841.1;XM_021624845.1	K06503+K06624+K02649+K07299+K01103+K06624+K04372+K02649+K03259+K04372+K04692+K04692
Metabolism	Lipid metabolism	Steroid biosynthesis	3	48	0.0241318	0.567108	ko00100	TCONS_00077581;XM_021592246.1;XM_021610085.1	K01052+K00511+K07438
Cellular Processes	Transport and catabolism	Regulation of autophagy	15	657	0.0248737	0.567108	ko04140	TCONS_00056139;TCONS_00060952;TCONS_00063693;XM_021566932.1;XM_021567061.1;XM_021567862.1;XM_021572982.1;XM_021597817.1;XM_021603260.1;XM_021613706.1;XM_021614862.1;XM_021615231.1;XM_021615990.1;XM_021621358.1;XM_021621360.1	K08269+K17890+K08342+K21247+K04570+K02649+K02833+K07187+K19330+K02649+K15464+K08270+K04570+K21357+K21357
Environmental Information Processing	Signal transduction	Phosphatidylinositol signaling system	14	599	0.0249169	0.567108	ko04070	TCONS_00014697;TCONS_00027867;TCONS_00044504;TCONS_00094656;XM_021565758.1;XM_021567862.1;XM_021569231.1;XM_021574296.1;XM_021576419.1;XM_021581935.1;XM_021581936.1;XM_021613706.1;XM_021616029.1;XM_021621419.1	K00901+K18082+K04960+K02183+K13024+K02649+K07756+K00913+K13711+K00911+K00911+K02649+K04960+K00889
Human Diseases	Infectious diseases	Legionellosis	7	223	0.0264797	0.567108	ko05134	NM_001124421.1;XM_021578246.1;XM_021597228.1;XM_021597402.1;XM_021614862.1;XM_021615332.1;XM_021624891.1	K04729+K07874+K08738+K04077+K15464+K07874+K07937
Human Diseases	Infectious diseases	Measles	12	504	0.0320657	0.568731	ko05162	NM_001124404.1;NM_001124421.1;XM_021563338.1;XM_021564553.1;XM_021567862.1;XM_021598926.1;XM_021600297.1;XM_021613706.1;XM_021616580.1;XM_021616581.1;XM_021624841.1;XM_021624845.1	K04007+K04729+K06624+K16195+K02649+K06624+K04404+K02649+K04007+K04007+K04692+K04692
Human Diseases	Cancers	Acute myeloid leukemia	9	339	0.0331293	0.568731	ko05221	XM_021567862.1;XM_021572982.1;XM_021586879.1;XM_021613706.1;XM_021623766.1;XM_021623768.1;XM_021623769.1;XM_021624841.1;XM_021624845.1	K02649+K02833+K09055+K02649+K10055+K10055+K10055+K04692+K04692
Metabolism	Metabolism of cofactors and vitamins	One carbon pool by folate	3	56	0.0358873	0.568731	ko00670	TCONS_00003681;TCONS_00033463;XM_021621606.1	K00287+K13990+K13403
Environmental Information Processing	Signal transduction	AMPK signaling pathway	14	634	0.0374738	0.568731	ko04152	NM_001145890.1;XM_021617346.1;NM_001197209.1;XM_021566290.1;XM_021567862.1;XM_021568440.1;XM_021577313.1;XM_021597817.1;XM_021605386.1;XM_021612442.1;XM_021613632.1;XM_021613706.1;XM_021621358.1;XM_021621360.1	K05424+K05424+K07188+K19029+K02649+K01596+K01103+K07187+K01946+K11584+K00507+K02649+K21357+K21357
Human Diseases	Cancers	Transcriptional misregulation in cancers	17	816	0.0376204	0.568731	ko05202	XM_021563338.1;XM_021565978.1;XM_021567061.1;XM_021582831.1;XM_021586879.1;XM_021587356.1;XM_021598926.1;XM_021598980.1;XM_021601049.1;XM_021615990.1;XM_021618034.1;XM_021623568.1;XM_021623766.1;XM_021623768.1;XM_021623769.1;XM_021625375.1;XM_021625376.1	K06624+K15188+K04570+K09436+K09055+K09186+K06624+K09063+K04453+K04570+K04650+K04650+K10055+K10055+K10055+K12823+K12823
Organismal Systems	Endocrine system	PPAR signaling pathway	9	351	0.0398938	0.569594	ko03320	TCONS_00004210;TCONS_00090768;TCONS_00113368;TCONS_00119350;TCONS_00120700;NM_001124604.1;XM_021568440.1;XM_021613632.1;XM_021621716.1	K06086+K08525+K08536+K08524+K08767+K01059+K01596+K00507+K08770
Genetic Information Processing	Transcription	Spliceosome	14	654	0.0464146	0.602971	ko03040	TCONS_00047976;TCONS_00048366;TCONS_00048367;TCONS_00062231;TCONS_00067627;TCONS_00067628;TCONS_00067631;TCONS_00103314;TCONS_00117247;TCONS_00117712;TCONS_00118730;XM_021625375.1;XM_021625376.1;XM_021625425.1	K12824+K03283+K03283+K03283+K03283+K03283+K03283+K12828+K12896+K03283+K12875+K12823+K12823+K12891
Environmental Information Processing	Signal transduction	mTOR signaling pathway	15	716	0.0469238	0.602971	ko04150	TCONS_00020731;TCONS_00056139;TCONS_00078353;XM_021560109.1;XM_021567862.1;XM_021568607.1;XM_021572982.1;XM_021578330.1;XM_021579700.1;XM_021611372.1;XM_021613706.1;XM_021614140.1;XM_021615231.1;XM_021621358.1;XM_021621360.1	K05448+K08269+K07203+K13302+K02649+K15728+K02833+K06519+K02375+K13302+K02649+K03259+K08270+K21357+K21357
Metabolism	Biosynthesis of other secondary metabolites	Caffeine metabolism	1	4	0.0507114	0.620611	ko00232	TCONS_00020118	K00365
Environmental Information Processing	Signal transduction	FoxO signaling pathway	15	734	0.0557802	0.651614	ko04068	TCONS_00036165;TCONS_00054174;TCONS_00097230;XM_021560109.1;XM_021563338.1;XM_021567862.1;XM_021568440.1;XM_021572982.1;XM_021597817.1;XM_021598926.1;XM_021611372.1;XM_021613706.1;XM_021614862.1;XM_021624841.1;XM_021624845.1	K07187+K08861+K01084+K13302+K06624+K02649+K01596+K02833+K07187+K06624+K13302+K02649+K15464+K04692+K04692
Environmental Information Processing	Signal transduction	Jak-STAT signaling pathway	14	691	0.0666995	0.745294	ko04630	TCONS_00064625;TCONS_00078353;TCONS_00079631;NM_001145890.1;XM_021617346.1;XM_021559104.1;XM_021567061.1;XM_021567862.1;XM_021572982.1;XM_021577343.1;XM_021613706.1;XM_021615990.1;XM_021624841.1;XM_021624845.1	K04699+K07203+K04570+K05424+K05424+K02539+K04570+K02649+K02833+K04695+K02649+K04570+K04692+K04692
Metabolism	Glycan biosynthesis and metabolism	Other types of O-glycan biosynthesis	4	120	0.0705577	0.755556	ko00514	TCONS_00073559;XM_021557778.1;XM_021589849.1;XM_021624494.1	K09667+K05948+K00781+K11703
Human Diseases	Endocrine and metabolic diseases	Insulin resistance	11	519	0.0758819	0.775235	ko04931	XM_021567862.1;XM_021568440.1;XM_021568930.1;XM_021569565.1;XM_021597817.1;XM_021605386.1;XM_021610196.1;XM_021612705.1;XM_021613706.1;XM_021624841.1;XM_021624845.1	K02649+K01596+K19518+K07299+K07187+K01946+K19518+K07189+K02649+K04692+K04692
Organismal Systems	Immune system	NOD-like receptor signaling pathway	14	709	0.0784284	0.775235	ko04621	TCONS_00040847;NM_001124231.1;XM_021611214.1;NM_001124421.1;NM_001124591.1;XM_021598372.1;XM_021558162.1;XM_021567061.1;XM_021583353.1;XM_021600297.1;XM_021612439.1;XM_021615990.1;XM_021616029.1;XM_021618284.1	K04079+K04079+K04079+K04729+K04079+K04079+K03671+K04570+K04725+K04404+K04079+K04570+K04960+K03443
Metabolism	Amino acid metabolism	Cysteine and methionine metabolism	5	180	0.0849455	0.79913	ko00270	XM_021580898.1;XM_021591099.1;XM_021599172.1;XM_021620862.1;XM_021622814.1	K14454+K00789+K11205+K00456+K09880
Metabolism	Metabolism of cofactors and vitamins	Folate biosynthesis	3	81	0.0876737	0.79913	ko00790	TCONS_00003681;TCONS_00097000;XM_021565724.1	K00287+K01495+K00357
Metabolism	Carbohydrate metabolism	Butanoate metabolism	3	82	0.0901742	0.79913	ko00650	TCONS_00104325;XM_021580930.1;XM_021580935.1	K01640+K01640+K01640
Metabolism	Global and Overview	Metabolic pathways	72	4826	0.102116	0.82088	ko01100	TCONS_00003681;TCONS_00014697;TCONS_00020118;TCONS_00021743;TCONS_00027867;TCONS_00033463;TCONS_00048859;TCONS_00051383;TCONS_00051559;TCONS_00062606;TCONS_00074556;TCONS_00077437;TCONS_00078683;TCONS_00079122;TCONS_00088065;TCONS_00097000;TCONS_00097230;TCONS_00098366;TCONS_00104325;TCONS_00106012;TCONS_00119342;XM_021588579.1;XM_021558017.1;XM_021560307.1;XM_021561392.1;XM_021564020.1;XM_021564…	K00287+K00901+K00365+K00876+K18082+K13990+K16795+K11262+K03504+K11150+K00968+K09680+K01489+K00088+K01556+K01495+K01084+K01468+K01640+K00665+K01196+K01915+K17497+K00780+K10203+K00088+K09680+K00357+K00088+K00036+K01596+K15728+K14156+K03844+K07151+K00726+K00913+K13711+K03783+K14454+K01640+K01640+K13523+K00911+K00911+K01136+K10203+K03843+K00781+K00789+K02154+K02154+K00511+K11205+K13997+K07758+K03506+…
Human Diseases	Cancers	Small cell lung cancer	9	426	0.103162	0.82088	ko05222	XM_021563338.1;XM_021567061.1;XM_021567862.1;XM_021583353.1;XM_021597228.1;XM_021598926.1;XM_021601049.1;XM_021613706.1;XM_021615990.1	K06624+K04570+K02649+K04725+K08738+K06624+K04453+K02649+K04570
Metabolism	Lipid metabolism	Fatty acid biosynthesis	3	89	0.108482	0.82088	ko00061	TCONS_00051383;TCONS_00106012;XM_021605386.1	K11262+K00665+K01946
Metabolism	Metabolism of cofactors and vitamins	Pantothenate and CoA biosynthesis	2	44	0.110688	0.82088	ko00770	TCONS_00077437;XM_021564806.1	K09680+K09680
Genetic Information Processing	Folding, sorting and degradation	RNA degradation	8	372	0.111339	0.82088	ko03018	TCONS_00001267;TCONS_00001269;TCONS_00006975;TCONS_00107327;XM_021583587.1;XM_021597402.1;XM_021602416.1;XM_021602425.1	K12604+K12604+K12616+K12614+K04043+K04077+K12604+K12604
Human Diseases	Cancers	Prostate cancer	10	496	0.111793	0.82088	ko05215	NM_001124231.1;XM_021611214.1;NM_001124591.1;XM_021598372.1;XM_021563338.1;XM_021567862.1;XM_021572982.1;XM_021598926.1;XM_021612439.1;XM_021613706.1	K04079+K04079+K04079+K04079+K06624+K02649+K02833+K06624+K04079+K02649
Organismal Systems	Excretory system	Aldosterone-regulated sodium reabsorption	4	151	0.132567	0.932306	ko04960	XM_021560109.1;XM_021567862.1;XM_021611372.1;XM_021613706.1	K13302+K02649+K13302+K02649
Metabolism	Carbohydrate metabolism	Pyruvate metabolism	4	153	0.13716	0.932306	ko00620	TCONS_00051383;XM_021568440.1;XM_021600666.1;XM_021605386.1	K11262+K01596+K13997+K01946
Human Diseases	Endocrine and metabolic diseases	Maturity onset diabetes of the young	4	154	0.139481	0.932306	ko04950	XM_021582572.1;XM_021587987.1;XM_021608389.1;XM_021622040.1	K08034+K08034+K08025+K12407
Organismal Systems	Endocrine system	Prolactin signaling pathway	8	397	0.144638	0.932306	ko04917	XM_021567862.1;XM_021572982.1;XM_021577343.1;XM_021613706.1;XM_021617512.1;XM_021622040.1;XM_021624841.1;XM_021624845.1	K02649+K02833+K04695+K02649+K09444+K12407+K04692+K04692
Metabolism	Xenobiotics biodegradation and metabolism	Drug metabolism - other enzymes	5	214	0.145106	0.932306	ko00983	TCONS_00021743;TCONS_00078683;TCONS_00079122;XM_021564020.1;XM_021566530.1	K00876+K01489+K00088+K00088+K00088
Genetic Information Processing	Replication and repair	DNA replication	3	108	0.164284	0.975338	ko03030	TCONS_00051559;XM_021561566.1;XM_021603668.1	K03504+K02210+K03506
Metabolism	Carbohydrate metabolism	Fructose and mannose metabolism	4	165	0.165997	0.975338	ko00051	XM_021558017.1;XM_021566290.1;XM_021577313.1;XM_021625138.1	K17497+K19029+K01103+K17497
Organismal Systems	Development	Osteoclast differentiation	10	544	0.169398	0.975338	ko04380	NM_001124520.1;XM_021556140.1;XM_021561151.1;XM_021567718.1;XM_021567862.1;XM_021573602.1;XM_021584322.1;XM_021600297.1;XM_021607700.1;XM_021613706.1	K09028+K09028+K09030+K09028+K02649+K09030+K09030+K04404+K08601+K02649
Organismal Systems	Aging	Longevity regulating pathway - mammal	9	479	0.170109	0.975338	ko04211	XM_021567862.1;XM_021572982.1;XM_021583915.1;XM_021597817.1;XM_021600704.1;XM_021613706.1;XM_021614140.1;XM_021621358.1;XM_021621360.1	K02649+K02833+K10141+K07187+K10141+K02649+K03259+K21357+K21357
Human Diseases	Cancers	MicroRNAs in cancer	13	750	0.176232	0.975338	ko05206	XM_021559104.1;XM_021563338.1;XM_021567862.1;XM_021572982.1;XM_021597817.1;XM_021598926.1;XM_021613706.1;XM_021615231.1;XM_021620394.1;XM_021620396.1;XM_021620397.1;XM_021624841.1;XM_021624845.1	K02539+K06624+K02649+K02833+K07187+K06624+K02649+K08270+K11430+K11430+K11430+K04692+K04692
Organismal Systems	Aging	Longevity regulating pathway - multiple species	6	293	0.180436	0.975338	ko04213	TCONS_00048366;TCONS_00048367;XM_021567862.1;XM_021572982.1;XM_021597817.1;XM_021613706.1	K03283+K03283+K02649+K02833+K07187+K02649
Human Diseases	Endocrine and metabolic diseases	Type II diabetes mellitus	5	231	0.180534	0.975338	ko04930	XM_021567862.1;XM_021577343.1;XM_021597817.1;XM_021613706.1;XM_021622040.1	K02649+K04695+K07187+K02649+K12407
Human Diseases	Infectious diseases	HTLV-I infection	18	1099	0.182164	0.975338	ko05166	XM_021560551.1;XM_021567061.1;XM_021567862.1;XM_021568038.1;XM_021569565.1;XM_021572982.1;XM_021576146.1;XM_021579700.1;XM_021581976.1;XM_021583353.1;XM_021588225.1;XM_021598980.1;XM_021600481.1;XM_021603668.1;XM_021612001.1;XM_021613152.1;XM_021613706.1;XM_021615990.1	K06751+K04570+K02649+K05718+K07299+K02833+K17333+K02375+K15308+K04725+K02678+K09063+K09032+K03506+K09032+K09052+K02649+K04570
Metabolism	Lipid metabolism	Biosynthesis of unsaturated fatty acids	3	115	0.186644	0.977631	ko01040	XM_021561392.1;XM_021584104.1;XM_021613632.1	K10203+K10203+K00507
Human Diseases	Cancers	Chronic myeloid leukemia	7	362	0.1902	0.977631	ko05220	XM_021563338.1;XM_021567061.1;XM_021567862.1;XM_021572982.1;XM_021598926.1;XM_021613706.1;XM_021615990.1	K06624+K04570+K02649+K02833+K06624+K02649+K04570
Metabolism	Global and Overview	Fatty acid metabolism	5	238	0.195982	0.987595	ko01212	TCONS_00051383;TCONS_00106012;XM_021561392.1;XM_021584104.1;XM_021613632.1	K11262+K00665+K10203+K10203+K00507
Human Diseases	Cancers	Central carbon metabolism in cancer	7	375	0.213631	0.999762	ko05230	XM_021566624.1;XM_021567862.1;XM_021569565.1;XM_021572982.1;XM_021587427.1;XM_021613706.1;XM_021622040.1	K00036+K02649+K07299+K02833+K05616+K02649+K12407
Environmental Information Processing	Signal transduction	TNF signaling pathway	9	509	0.215184	0.999762	ko04668	NM_001124520.1;XM_021556140.1;XM_021567718.1;XM_021567862.1;XM_021591521.1;XM_021600297.1;XM_021610661.1;XM_021613706.1;XM_021617512.1	K09028+K09028+K09028+K02649+K09258+K04404+K05632+K02649+K09444
Metabolism	Biosynthesis of other secondary metabolites	Butirosin and neomycin biosynthesis	1	19	0.219069	0.999762	ko00524	XM_021622040.1	K12407
Organismal Systems	Excretory system	Collecting duct acid secretion	2	71	0.23376	0.999762	ko04966	XM_021591121.1;XM_021591123.1	K02154+K02154
Human Diseases	Infectious diseases	Toxoplasmosis	8	454	0.235819	0.999762	ko05145	NM_001124421.1;XM_021567061.1;XM_021583353.1;XM_021597228.1;XM_021600297.1;XM_021615990.1;XM_021624841.1;XM_021624845.1	K04729+K04570+K04725+K08738+K04404+K04570+K04692+K04692
Metabolism	Metabolism of cofactors and vitamins	Vitamin B6 metabolism	1	22	0.248982	0.999762	ko00750	XM_021603223.1	K07758
Metabolism	Carbohydrate metabolism	Starch and sucrose metabolism	3	137	0.261012	0.999762	ko00500	TCONS_00097230;TCONS_00119342;XM_021622040.1	K01084+K01196+K12407
Organismal Systems	Endocrine system	Progesterone-mediated oocyte maturation	8	472	0.268101	0.999762	ko04914	TCONS_00040847;NM_001124231.1;XM_021611214.1;NM_001124591.1;XM_021598372.1;XM_021567862.1;XM_021612439.1;XM_021613706.1	K04079+K04079+K04079+K04079+K04079+K02649+K04079+K02649
Metabolism	Amino acid metabolism	Histidine metabolism	2	83	0.291212	0.999762	ko00340	TCONS_00033463;TCONS_00098366	K13990+K01468
Human Diseases	Infectious diseases	Influenza A	10	628	0.296005	0.999762	ko05164	NM_001124421.1;XM_021558518.1;XM_021558519.1;XM_021564553.1;XM_021567862.1;XM_021577994.1;XM_021597228.1;XM_021613706.1;XM_021615038.1;XM_021625636.1	K04729+K09507+K09507+K16195+K02649+K09523+K08738+K02649+K09523+K09507
Metabolism	Amino acid metabolism	Tryptophan metabolism	3	147	0.296036	0.999762	ko00380	TCONS_00088065;XM_021605946.1;XM_021607648.1	K01556+K00463+K07408
Metabolism	Amino acid metabolism	Phenylalanine, tyrosine and tryptophan biosynthesis	1	28	0.305424	0.999762	ko00400	XM_021580898.1	K14454
Human Diseases	Infectious diseases	Herpes simplex infection	12	779	0.308854	0.999762	ko05168	NM_001124421.1;NM_001124442.1;XM_021559480.1;XM_021560551.1;XM_021563920.1;XM_021564553.1;XM_021591150.1;XM_021591151.1;XM_021597228.1;XM_021600297.1;XM_021615327.1;XM_021625425.1	K04729+K06505+K06505+K06751+K02296+K16195+K21944+K21944+K08738+K04404+K03131+K12891
Metabolism	Amino acid metabolism	Valine, leucine and isoleucine degradation	3	156	0.327789	0.999762	ko00280	TCONS_00104325;XM_021580930.1;XM_021580935.1	K01640+K01640+K01640
Human Diseases	Cancers	Non-small cell lung cancer	5	293	0.329164	0.999762	ko05223	XM_021567862.1;XM_021572982.1;XM_021613706.1;XM_021624841.1;XM_021624845.1	K02649+K02833+K02649+K04692+K04692
Cellular Processes	Cellular commiunity	Signaling pathways regulating pluripotency of stem cells	11	724	0.335638	0.999762	ko04550	TCONS_00010596;TCONS_00010597;XM_021561310.1;XM_021561311.1;XM_021567862.1;XM_021572982.1;XM_021579700.1;XM_021598980.1;XM_021613706.1;XM_021624841.1;XM_021624845.1	K11478+K11478+K11488+K11488+K02649+K02833+K02375+K09063+K02649+K04692+K04692
Metabolism	Metabolism of other amino acids	Glutathione metabolism	3	160	0.341909	0.999762	ko00480	XM_021566624.1;XM_021583238.1;XM_021599172.1	K00036+K00432+K11205
Metabolism	Lipid metabolism	Glycerolipid metabolism	5	299	0.344429	0.999762	ko00561	TCONS_00014697;NM_001124604.1;XM_021568607.1;XM_021581392.1;XM_021623520.1	K00901+K01059+K15728+K13523+K11160
Human Diseases	Infectious diseases	Hepatitis B	10	659	0.34817	0.999762	ko05161	NM_001124421.1;XM_021563338.1;XM_021567862.1;XM_021572982.1;XM_021576146.1;XM_021597228.1;XM_021598926.1;XM_021613706.1;XM_021624841.1;XM_021624845.1	K04729+K06624+K02649+K02833+K17333+K08738+K06624+K02649+K04692+K04692
Cellular Processes	Cell growth and death	p53 signaling pathway	5	302	0.352081	0.999762	ko04115	XM_021567061.1;XM_021583915.1;XM_021597228.1;XM_021600704.1;XM_021615990.1	K04570+K10141+K08738+K10141+K04570
Metabolism	Carbohydrate metabolism	Propanoate metabolism	2	97	0.357459	0.999762	ko00640	TCONS_00051383;XM_021605386.1	K11262+K01946
Metabolism	Carbohydrate metabolism	Inositol phosphate metabolism	7	447	0.357505	0.999762	ko00562	TCONS_00027867;XM_021572353.1;XM_021574296.1;XM_021576419.1;XM_021581935.1;XM_021581936.1;XM_021621419.1	K18082+K00469+K00913+K13711+K00911+K00911+K00889
Metabolism	Glycan biosynthesis and metabolism	N-Glycan biosynthesis	4	235	0.361248	0.999762	ko00510	XM_021571498.1;XM_021571665.1;XM_021572756.1;XM_021588600.1	K03844+K07151+K00726+K03843
Cellular Processes	Transport and catabolism	Endocytosis	22	1556	0.36307	0.999762	ko04144	TCONS_00048366;TCONS_00048367;TCONS_00050937;TCONS_00062231;TCONS_00067627;TCONS_00067628;TCONS_00067631;TCONS_00075706;TCONS_00117712;TCONS_00118806;XM_021562386.1;XM_021557029.1;XM_021560551.1;XM_021568949.1;XM_021572982.1;XM_021578561.1;XM_021580430.1;XM_021580829.1;XM_021594060.1;XM_021610661.1;XM_021621419.1;XM_021624891.1	K03283+K03283+K08291+K03283+K03283+K03283+K03283+K18442+K03283+K01528+K06503+K12485+K06751+K12492+K02833+K12472+K18443+K18462+K07904+K05632+K00889+K07937
Metabolism	Amino acid metabolism	Alanine, aspartate and glutamate metabolism	3	168	0.370063	0.999762	ko00250	XM_021588579.1;XM_021580898.1;XM_021609791.1	K01915+K14454+K00294
Environmental Information Processing	Signal transduction	PI3K-Akt signaling pathway	20	1417	0.375201	0.999762	ko04151	NM_001124231.1;XM_021611214.1;NM_001124591.1;XM_021598372.1;XM_021559104.1;XM_021560109.1;XM_021563338.1;XM_021567061.1;XM_021567862.1;XM_021568440.1;XM_021572982.1;XM_021598926.1;XM_021602208.1;XM_021611372.1;XM_021612439.1;XM_021612442.1;XM_021613706.1;XM_021614140.1;XM_021615231.1;XM_021615990.1	K04079+K04079+K04079+K04079+K02539+K13302+K06624+K04570+K02649+K01596+K02833+K06624+K22428+K13302+K04079+K11584+K02649+K03259+K08270+K04570
Metabolism	Amino acid metabolism	Arginine biosynthesis	2	101	0.37601	0.999762	ko00220	XM_021588579.1;XM_021580898.1	K01915+K14454
Metabolism	Glycan biosynthesis and metabolism	Glycosaminoglycan biosynthesis - keratan sulfate	2	103	0.385204	0.999762	ko00533	XM_021560307.1;XM_021589849.1	K00780+K00781
Cellular Processes	Transport and catabolism	Peroxisome	5	317	0.390404	0.999762	ko04146	TCONS_00104325;XM_021562123.1;XM_021580930.1;XM_021580935.1;XM_021595763.1	K01640+K13342+K01640+K01640+K13342
Environmental Information Processing	Signal transduction	MAPK signaling pathway	23	1656	0.391383	0.999762	ko04010	TCONS_00001981;TCONS_00031426;TCONS_00043128;TCONS_00048366;TCONS_00048367;TCONS_00062231;TCONS_00067325;TCONS_00067627;TCONS_00067628;TCONS_00067631;TCONS_00117712;NM_001124421.1;XM_021572982.1;XM_021576146.1;XM_021584951.1;XM_021591466.1;XM_021598775.1;XM_021599110.1;XM_021600297.1;XM_021601049.1;XM_021602208.1;XM_021610313.1;XM_021624280.1	K12362+K04429+K04372+K03283+K03283+K03283+K04378+K03283+K03283+K03283+K03283+K04729+K02833+K17333+K04457+K12361+K04459+K04372+K04404+K04453+K22428+K12362+K04372
Organismal Systems	Environmental adaptation	Circadian rhythm	3	177	0.401462	0.999762	ko04710	XM_021563920.1;XM_021591150.1;XM_021591151.1	K02296+K21944+K21944
Genetic Information Processing	Replication and repair	Base excision repair	2	108	0.407922	0.999762	ko03410	TCONS_00051559;XM_021603668.1	K03504+K03506
Metabolism	Carbohydrate metabolism	Glycolysis / Gluconeogenesis	4	253	0.413714	0.999762	ko00010	TCONS_00097230;XM_021568440.1;XM_021600666.1;XM_021622040.1	K01084+K01596+K13997+K12407
Cellular Processes	Cell growth and death	Apoptosis	10	697	0.413792	0.999762	ko04210	TCONS_00079631;XM_021559104.1;XM_021567061.1;XM_021567862.1;XM_021572982.1;XM_021583353.1;XM_021597228.1;XM_021613706.1;XM_021615990.1;XM_021616029.1	K04570+K02539+K04570+K02649+K02833+K04725+K08738+K02649+K04570+K04960
Genetic Information Processing	Replication and repair	Nucleotide excision repair	2	110	0.416895	0.999762	ko03420	TCONS_00051559;XM_021603668.1	K03504+K03506
Metabolism	Carbohydrate metabolism	Amino sugar and nucleotide sugar metabolism	3	186	0.432408	0.999762	ko00520	XM_021558017.1;XM_021622040.1;XM_021625138.1	K17497+K12407+K17497
Human Diseases	Infectious diseases	Vibrio cholerae infection	3	186	0.432408	0.999762	ko05110	XM_021591121.1;XM_021591123.1;XM_021624891.1	K02154+K02154+K07937
Organismal Systems	Endocrine system	Thyroid hormone signaling pathway	9	637	0.44059	0.999762	ko04919	XM_021566290.1;XM_021567862.1;XM_021569565.1;XM_021572982.1;XM_021590795.1;XM_021602275.1;XM_021613706.1;XM_021618034.1;XM_021623568.1	K19029+K02649+K07299+K02833+K05853+K05853+K02649+K04650+K04650
Environmental Information Processing	Signal transduction	ErbB signaling pathway	8	564	0.445118	0.999762	ko04012	TCONS_00022449;TCONS_00078353;TCONS_00105386;XM_021563338.1;XM_021567862.1;XM_021572982.1;XM_021598926.1;XM_021613706.1	K09783+K07203+K05457+K06624+K02649+K02833+K06624+K02649
Metabolism	Carbohydrate metabolism	Galactose metabolism	2	117	0.447745	0.999762	ko00052	TCONS_00097230;XM_021622040.1	K01084+K12407
Human Diseases	Endocrine and metabolic diseases	AGE-RAGE signaling pathway in diabetic complications	7	490	0.447911	0.999762	ko04933	XM_021563338.1;XM_021567862.1;XM_021572982.1;XM_021598926.1;XM_021613706.1;XM_021624841.1;XM_021624845.1	K06624+K02649+K02833+K06624+K02649+K04692+K04692
Environmental Information Processing	Signal transduction	NF-kappa B signaling pathway	5	345	0.461263	0.999762	ko04064	NM_001124421.1;XM_021567061.1;XM_021583353.1;XM_021600297.1;XM_021615990.1	K04729+K04570+K04725+K04404+K04570
Human Diseases	Cancers	Viral carcinogenesis	10	725	0.462294	0.999762	ko05203	XM_021560551.1;XM_021563338.1;XM_021564553.1;XM_021567862.1;XM_021568572.1;XM_021572982.1;XM_021598926.1;XM_021613706.1;XM_021624841.1;XM_021624845.1	K06751+K06624+K16195+K02649+K11408+K02833+K06624+K02649+K04692+K04692
Metabolism	Glycan biosynthesis and metabolism	Glycosaminoglycan degradation	1	48	0.464741	0.999762	ko00531	XM_021583570.1	K01136
Organismal Systems	Immune system	Complement and coagulation cascades	3	197	0.469405	0.999762	ko04610	NM_001124404.1;XM_021616580.1;XM_021616581.1	K04007+K04007+K04007
Human Diseases	Endocrine and metabolic diseases	Non-alcoholic fatty liver disease (NAFLD)	8	579	0.474196	0.999762	ko04932	NM_001145890.1;XM_021617346.1;XM_021567862.1;XM_021586879.1;XM_021597228.1;XM_021597817.1;XM_021610661.1;XM_021613706.1	K05424+K05424+K02649+K09055+K08738+K07187+K05632+K02649
Metabolism	Nucleotide metabolism	Pyrimidine metabolism	5	351	0.476175	0.999762	ko00240	TCONS_00021743;TCONS_00051559;TCONS_00078683;XM_021577798.1;XM_021603668.1	K00876+K03504+K01489+K03783+K03506
Metabolism	Metabolism of other amino acids	Taurine and hypotaurine metabolism	1	50	0.478512	0.999762	ko00430	XM_021620862.1	K00456
Human Diseases	Neurodegenerative diseases	Amyotrophic lateral sclerosis (ALS)	4	277	0.482024	0.999762	ko05014	XM_021567061.1;XM_021583238.1;XM_021597228.1;XM_021615990.1	K04570+K00432+K08738+K04570
Organismal Systems	Digestive system	Mineral absorption	3	202	0.485865	0.999762	ko04978	TCONS_00053103;XM_021596975.1;XM_021600083.1	K14737+K14685+K14688
Human Diseases	Cancers	Pancreatic cancer	6	432	0.486807	0.999762	ko05212	XM_021567061.1;XM_021567862.1;XM_021613706.1;XM_021615990.1;XM_021624841.1;XM_021624845.1	K04570+K02649+K02649+K04570+K04692+K04692
Metabolism	Carbohydrate metabolism	Citrate cycle (TCA cycle)	2	127	0.490173	0.999762	ko00020	XM_021568440.1;XM_021600666.1	K01596+K13997
Human Diseases	Endocrine and metabolic diseases	Type I diabetes mellitus	2	127	0.490173	0.999762	ko04940	XM_021560551.1;XM_021597402.1	K06751+K04077
Genetic Information Processing	Folding, sorting and degradation	Ubiquitin mediated proteolysis	10	746	0.498271	0.999762	ko04120	TCONS_00001953;TCONS_00030313;XM_021575048.1;XM_021583353.1;XM_021592380.1;XM_021592398.1;XM_021600298.1;XM_021605294.1;XM_021607008.1;XM_021610661.1	K10586+K07868+K10614+K04725+K10593+K10593+K10576+K07868+K10615+K05632
Metabolism	Amino acid metabolism	Phenylalanine metabolism	1	55	0.511415	0.999762	ko00360	XM_021580898.1	K14454
Genetic Information Processing	Replication and repair	Homologous recombination	2	134	0.51863	0.999762	ko03440	TCONS_00051559;XM_021571397.1	K03504+K10901
Metabolism	Energy metabolism	Nitrogen metabolism	1	59	0.53624	0.999762	ko00910	XM_021588579.1	K01915
Human Diseases	Infectious diseases	Epstein-Barr virus infection	10	771	0.540244	0.999762	ko05169	XM_021560551.1;XM_021563338.1;XM_021564553.1;XM_021567862.1;XM_021568038.1;XM_021598926.1;XM_021600297.1;XM_021613706.1;XM_021624841.1;XM_021624845.1	K06751+K06624+K16195+K02649+K05718+K06624+K04404+K02649+K04692+K04692
Organismal Systems	Immune system	B cell receptor signaling pathway	5	381	0.548385	0.999762	ko04662	XM_021567862.1;XM_021572982.1;XM_021576146.1;XM_021610313.1;XM_021613706.1	K02649+K02833+K17333+K12362+K02649
Metabolism	Lipid metabolism	Glycerophospholipid metabolism	6	462	0.552075	0.999762	ko00564	TCONS_00014697;TCONS_00074556;XM_021568607.1;XM_021570532.1;XM_021581392.1;XM_021600835.1	K00901+K00968+K15728+K14156+K13523+K18695
Human Diseases	Cancers	Pathways in cancer	28	2191	0.553705	0.999762	ko05200	NM_001124231.1;XM_021611214.1;NM_001124591.1;XM_021598372.1;XM_021563338.1;XM_021567061.1;XM_021567862.1;XM_021569565.1;XM_021572982.1;XM_021579700.1;XM_021580311.1;XM_021583353.1;XM_021586879.1;XM_021588225.1;XM_021591466.1;XM_021597228.1;XM_021598926.1;XM_021601049.1;XM_021602208.1;XM_021610313.1;XM_021612439.1;XM_021613706.1;XM_021615990.1;XM_021623766.1;XM_021623768.1;XM_021623769.1;XM_021624…	K04079+K04079+K04079+K04079+K06624+K04570+K02649+K07299+K02833+K02375+K09289+K04725+K09055+K02678+K12361+K08738+K06624+K04453+K22428+K12362+K04079+K02649+K04570+K10055+K10055+K10055+K04692+K04692
Genetic Information Processing	Replication and repair	Mismatch repair	1	63	0.559806	0.999762	ko03430	TCONS_00051559	K03504
Human Diseases	Cancers	Renal cell carcinoma	5	387	0.56226	0.999762	ko05211	XM_021567862.1;XM_021569565.1;XM_021572982.1;XM_021588225.1;XM_021613706.1	K02649+K07299+K02833+K02678+K02649
Genetic Information Processing	Translation	RNA transport	9	706	0.56358	0.999762	ko03013	TCONS_00038100;TCONS_00055230;TCONS_00118730;TCONS_00120549;XM_021580200.1;XM_021603498.1;XM_021607199.1;XM_021607493.1;XM_021614140.1	K03262+K14307+K12875+K03260+K03254+K14326+K03245+K03254+K03259
Metabolism	Lipid metabolism	Fatty acid elongation	2	146	0.564896	0.999762	ko00062	XM_021561392.1;XM_021584104.1	K10203+K10203
Human Diseases	Infectious diseases	Malaria	2	146	0.564896	0.999762	ko05144	NM_001124421.1;XM_021568038.1	K04729+K05718
Genetic Information Processing	Folding, sorting and degradation	Protein export	1	64	0.565509	0.999762	ko03060	XM_021582842.1	K13431
Human Diseases	Infectious diseases	African trypanosomiasis	2	147	0.568604	0.999762	ko05143	NM_001124421.1;XM_021605946.1	K04729+K00463
Human Diseases	Infectious diseases	Tuberculosis	9	711	0.572089	0.999762	ko05152	NM_001124421.1;NM_001124442.1;XM_021559480.1;XM_021583587.1;XM_021591121.1;XM_021591123.1;XM_021597228.1;XM_021597402.1;XM_021610085.1	K04729+K06505+K06505+K04043+K02154+K02154+K08738+K04077+K07438
Organismal Systems	Endocrine system	Regulation of lipolysis in adipocyte	4	313	0.577857	0.999762	ko04923	NM_001197209.1;XM_021567862.1;XM_021597817.1;XM_021613706.1	K07188+K02649+K07187+K02649
Human Diseases	Immune diseases	Rheumatoid arthritis	3	234	0.584732	0.999762	ko05323	XM_021568038.1;XM_021591121.1;XM_021591123.1	K05718+K02154+K02154
Metabolism	Global and Overview	Biosynthesis of secondary metabolites	4	316	0.585384	0.999762	ko01110	TCONS_00014697;TCONS_00051383;TCONS_00079122;TCONS_00119342	K00901+K11262+K00088+K01196
Human Diseases	Cancers	Melanoma	4	316	0.585384	0.999762	ko05218	XM_021567862.1;XM_021572982.1;XM_021602208.1;XM_021613706.1	K02649+K02833+K22428+K02649
Organismal Systems	Digestive system	Carbohydrate digestion and absorption	2	156	0.600949	0.999762	ko04973	XM_021567862.1;XM_021613706.1	K02649+K02649
Metabolism	Glycan biosynthesis and metabolism	Glycosylphosphatidylinositol(GPI)-anchor biosynthesis	1	71	0.603417	0.999762	ko00563	XM_021609067.1	K05293
Genetic Information Processing	Folding, sorting and degradation	SNARE interactions in vesicular transport	2	159	0.611317	0.999762	ko04130	XM_021568627.1;XM_021624910.1	K08492+K08496
Organismal Systems	Immune system	Natural killer cell mediated cytotoxicity	5	410	0.613362	0.999762	ko04650	XM_021560551.1;XM_021567862.1;XM_021568038.1;XM_021572982.1;XM_021613706.1	K06751+K02649+K05718+K02833+K02649
Metabolism	Metabolism of cofactors and vitamins	Retinol metabolism	2	161	0.618115	0.999762	ko00830	TCONS_00062606;XM_021607648.1	K11150+K07408
Metabolism	Lipid metabolism	Arachidonic acid metabolism	2	164	0.628139	0.999762	ko00590	XM_021583238.1;XM_021615610.1	K00432+K15730
Human Diseases	Cardiovascular diseases	Viral myocarditis	3	250	0.629402	0.999762	ko05416	XM_021560551.1;XM_021568038.1;XM_021597228.1	K06751+K05718+K08738
Genetic Information Processing	Folding, sorting and degradation	Proteasome	2	165	0.631435	0.999762	ko03050	TCONS_00002711;TCONS_00088459	K03032+K02740
Human Diseases	Infectious diseases	Hepatitis C	7	587	0.637332	0.999762	ko05160	XM_021564553.1;XM_021567862.1;XM_021572982.1;XM_021613706.1;XM_021617512.1;XM_021624841.1;XM_021624845.1	K16195+K02649+K02833+K02649+K09444+K04692+K04692
Human Diseases	Cancers	Choline metabolism in cancer	6	507	0.64215	0.999762	ko05231	XM_021567862.1;XM_021570532.1;XM_021572982.1;XM_021600835.1;XM_021613706.1;XM_021621419.1	K02649+K14156+K02833+K18695+K02649+K00889
Human Diseases	Immune diseases	Graft-versus-host disease	1	79	0.642718	0.999762	ko05332	XM_021560551.1	K06751
Cellular Processes	Transport and catabolism	Phagosome	7	591	0.644331	0.999762	ko04145	TCONS_00059718;XM_021562386.1;XM_021560551.1;XM_021568627.1;XM_021587825.1;XM_021591121.1;XM_021591123.1	K06856+K06503+K06751+K08492+K13883+K02154+K02154
Organismal Systems	Digestive system	Vitamin digestion and absorption	1	80	0.647349	0.999762	ko04977	XM_021610967.1	K14609
Metabolism	Glycan biosynthesis and metabolism	Glycosphingolipid biosynthesis - ganglio series	1	82	0.656432	0.999762	ko00604	XM_021560307.1	K00780
Cellular Processes	Transport and catabolism	Lysosome	6	518	0.662451	0.999762	ko04142	TCONS_00077581;XM_021583570.1;XM_021591121.1;XM_021591123.1;XM_021599041.1;XM_021603878.1	K01052+K01136+K02154+K02154+K12396+K12396
Metabolism	Glycan biosynthesis and metabolism	Glycosphingolipid biosynthesis - globo series	1	87	0.678134	0.999762	ko00603	XM_021560307.1	K00780
Metabolism	Global and Overview	2-Oxocarboxylic acid metabolism	1	88	0.682307	0.999762	ko01210	XM_021580898.1	K14454
Metabolism	Carbohydrate metabolism	Ascorbate and aldarate metabolism	1	89	0.686426	0.999762	ko00053	XM_021572353.1	K00469
Organismal Systems	Immune system	Fc epsilon RI signaling pathway	3	273	0.687611	0.999762	ko04664	XM_021567862.1;XM_021572982.1;XM_021613706.1	K02649+K02833+K02649
Human Diseases	Immune diseases	Allograft rejection	1	90	0.690492	0.999762	ko05330	XM_021560551.1	K06751
Metabolism	Nucleotide metabolism	Purine metabolism	9	787	0.691174	0.999762	ko00230	TCONS_00020118;TCONS_00039383;TCONS_00051559;TCONS_00079122;XM_021563586.1;XM_021564020.1;XM_021566530.1;XM_021577798.1;XM_021603668.1	K00365+K13293+K03504+K00088+K19021+K00088+K00088+K03783+K03506
Metabolism	Amino acid metabolism	Arginine and proline metabolism	2	185	0.692633	0.999762	ko00330	XM_021580898.1;XM_021609791.1	K14454+K00294
Metabolism	Amino acid metabolism	Tyrosine metabolism	1	91	0.694506	0.999762	ko00350	XM_021580898.1	K14454
Metabolism	Lipid metabolism	Ether lipid metabolism	2	189	0.703819	0.999762	ko00565	TCONS_00048859;XM_021559384.1	K16795+K18575
Human Diseases	Cancers	Glioma	3	285	0.71515	0.999762	ko05214	XM_021567862.1;XM_021572982.1;XM_021613706.1	K02649+K02833+K02649
Human Diseases	Immune diseases	Inflammatiory bowel disease (IBD)	2	196	0.722578	0.999762	ko05321	XM_021624841.1;XM_021624845.1	K04692+K04692
Organismal Systems	Nervous system	GABAergic synapse	5	475	0.737317	0.999762	ko04727	XM_021588579.1;XM_021563934.1;XM_021566845.1;XM_021620257.1;XM_021623821.1	K01915+K14207+K05039+K04615+K05039
Organismal Systems	Immune system	Chemokine signaling pathway	7	656	0.746484	0.999762	ko04062	TCONS_00050937;XM_021567862.1;XM_021572982.1;XM_021591466.1;XM_021613706.1;XM_021624841.1;XM_021624845.1	K08291+K02649+K02833+K12361+K02649+K04692+K04692
Organismal Systems	Sensory system	Phototransduction	1	106	0.74884	0.999762	ko04744	TCONS_00094656	K02183
Genetic Information Processing	Translation	mRNA surveillance pathway	4	393	0.749828	0.999762	ko03015	TCONS_00118730;XM_021569360.1;XM_021603498.1;XM_021612442.1	K12875+K15544+K14326+K11584
Metabolism	Carbohydrate metabolism	Glyoxylate and dicarboxylate metabolism	1	107	0.752099	0.999762	ko00630	XM_021588579.1	K01915
Human Diseases	Cancers	Thyroid cancer	2	208	0.752404	0.999762	ko05216	XM_021572982.1;XM_021580311.1	K02833+K09289
Environmental Information Processing	Signal transduction	VEGF signaling pathway	4	395	0.75334	0.999762	ko04370	TCONS_00020731;XM_021567862.1;XM_021572982.1;XM_021613706.1	K05448+K02649+K02833+K02649
Organismal Systems	Digestive system	Pancreatic secretion	4	398	0.758536	0.999762	ko04972	XM_021590795.1;XM_021594060.1;XM_021602275.1;XM_021616029.1	K05853+K07904+K05853+K04960
Organismal Systems	Endocrine system	Glucagon signaling pathway	5	489	0.759823	0.999762	ko04922	XM_021568440.1;XM_021569565.1;XM_021605386.1;XM_021616029.1;XM_021622040.1	K01596+K07299+K01946+K04960+K12407
Organismal Systems	Excretory system	Proximal tubule bicarbonate reclamation	1	110	0.761624	0.999762	ko04964	XM_021568440.1	K01596
Human Diseases	Cancers	Endometrial cancer	3	315	0.775753	0.999762	ko05213	XM_021567862.1;XM_021572982.1;XM_021613706.1	K02649+K02833+K02649
Metabolism	Global and Overview	Biosynthesis of amino acids	3	319	0.782978	0.999762	ko01230	XM_021588579.1;XM_021580898.1;XM_021591099.1	K01915+K14454+K00789
Metabolism	Lipid metabolism	Steroid hormone biosynthesis	1	118	0.785278	0.999762	ko00140	XM_021607648.1	K07408
Organismal Systems	Sensory system	Taste transduction	2	227	0.793977	0.999762	ko04742	XM_021616029.1;XM_021620257.1	K04960+K04615
Human Diseases	Cancers	Chemical carcinogenesis	1	123	0.798858	0.999762	ko05204	XM_021607648.1	K07408
Metabolism	Global and Overview	Microbial metabolism in diverse environments	1	124	0.80147	0.999762	ko01120	TCONS_00020118	K00365
Metabolism	Glycan biosynthesis and metabolism	Mucin type O-glycan biosynthesis	1	126	0.806591	0.999762	ko00512	XM_021560307.1	K00780
Metabolism	Xenobiotics biodegradation and metabolism	Metabolism of xenobiotics by cytochrome P450	1	131	0.818827	0.999762	ko00980	XM_021607648.1	K07408
Human Diseases	Infectious diseases	Leishmaniasis	2	243	0.824085	0.999762	ko05140	NM_001124421.1;XM_021600297.1	K04729+K04404
Metabolism	Carbohydrate metabolism	Pentose phosphate pathway	1	134	0.825794	0.999762	ko00030	XM_021566624.1	K00036
Organismal Systems	Digestive system	Fat digestion and absorption	1	136	0.83029	0.999762	ko04975	XM_021623520.1	K11160
Human Diseases	Neurodegenerative diseases	Prion diseases	1	136	0.83029	0.999762	ko05020	XM_021618627.1	K09553
Human Diseases	Immune diseases	Autoimmune thyroid disease	1	137	0.832494	0.999762	ko05320	XM_021560551.1	K06751
Genetic Information Processing	Transcription	Basal transcription factors	1	138	0.83467	0.999762	ko03022	XM_021615327.1	K03131
Human Diseases	Cancers	Colorectal cancer	4	452	0.838169	0.999762	ko05210	XM_021567862.1;XM_021572982.1;XM_021597228.1;XM_021613706.1	K02649+K02833+K08738+K02649
Metabolism	Metabolism of cofactors and vitamins	Nicotinate and nicotinamide metabolism	1	143	0.845133	0.999762	ko00760	XM_021577798.1	K03783
Human Diseases	Infectious diseases	Pertussis	2	256	0.845578	0.999762	ko05133	NM_001124421.1;XM_021617512.1	K04729+K09444
Human Diseases	Infectious diseases	Staphylococcus aureus infection	1	144	0.847145	0.999762	ko05150	XM_021568038.1	K05718
Environmental Information Processing	Membrane transport	ABC transporters	1	145	0.849132	0.999762	ko02010	XM_021583219.1	K05662
Organismal Systems	Immune system	Toll-like receptor signaling pathway	4	466	0.854823	0.999762	ko04620	NM_001124421.1;XM_021567862.1;XM_021600297.1;XM_021613706.1	K04729+K02649+K04404+K02649
Human Diseases	Cancers	Proteoglycans in cancer	10	1025	0.856493	0.999762	ko05205	XM_021567862.1;XM_021572982.1;XM_021579700.1;XM_021580652.1;XM_021613706.1;XM_021616029.1;XM_021624841.1;XM_021624845.1;XM_021625375.1;XM_021625376.1	K02649+K02833+K02375+K10380+K02649+K04960+K04692+K04692+K12823+K12823
Human Diseases	Cancers	Bladder cancer	1	152	0.862331	0.999762	ko05219	XM_021572982.1	K02833
Organismal Systems	Endocrine system	Thyroid hormone synthesis	2	270	0.866038	0.999762	ko04918	XM_021583238.1;XM_021616029.1	K00432+K04960
Organismal Systems	Digestive system	Protein digestion and absorption	3	380	0.871146	0.999762	ko04974	XM_021563934.1;XM_021578330.1;XM_021587427.1	K14207+K06519+K05616
Metabolism	Glycan biosynthesis and metabolism	Glycosphingolipid biosynthesis - lacto and neolacto series	1	158	0.872725	0.999762	ko00601	XM_021589849.1	K00781
Environmental Information Processing	Signal transduction	Ras signaling pathway	9	959	0.875201	0.999762	ko04014	XM_021567061.1;XM_021567862.1;XM_021572982.1;XM_021588225.1;XM_021591466.1;XM_021602208.1;XM_021610313.1;XM_021613706.1;XM_021615990.1	K04570+K02649+K02833+K02678+K12361+K22428+K12362+K02649+K04570
Organismal Systems	Endocrine system	Ovarian Steroidogenesis	1	160	0.876012	0.999762	ko04913	XM_021607648.1	K07408
Organismal Systems	Nervous system	Long-term depression	2	285	0.88518	0.999762	ko04730	XM_021572982.1;XM_021616029.1	K02833+K04960
Human Diseases	Infectious diseases	Bacterial invasion of epithelial cells	3	395	0.887287	0.999762	ko05100	XM_021563303.1;XM_021567862.1;XM_021613706.1	K07863+K02649+K02649
Organismal Systems	Endocrine system	Insulin secretion	3	398	0.89029	0.999762	ko04911	XM_021569565.1;XM_021616029.1;XM_021622040.1	K07299+K04960+K12407
Environmental Information Processing	Signal transduction	Phospholipase D signaling pathway	6	700	0.891766	0.999762	ko04072	XM_021567862.1;XM_021572982.1;XM_021581392.1;XM_021613706.1;XM_021621419.1;XM_021624891.1	K02649+K02833+K13523+K02649+K00889+K07937
Human Diseases	Infectious diseases	Chagas disease (American trypanosomiasis)	3	411	0.902495	0.999762	ko05142	NM_001124421.1;XM_021567862.1;XM_021613706.1	K04729+K02649+K02649
Organismal Systems	Immune system	T cell receptor signaling pathway	4	520	0.906075	0.999762	ko04660	XM_021567862.1;XM_021572982.1;XM_021576146.1;XM_021613706.1	K02649+K02833+K17333+K02649
Organismal Systems	Endocrine system	Melanogenesis	4	520	0.906075	0.999762	ko04916	TCONS_00054441;TCONS_00094656;XM_021572982.1;XM_021579700.1	K09048+K02183+K02833+K02375
Organismal Systems	Sensory system	Inflammatory mediator regulation of TRP channels	3	416	0.906854	0.999762	ko04750	XM_021567862.1;XM_021613706.1;XM_021616029.1	K02649+K02649+K04960
Genetic Information Processing	Replication and repair	Fanconi anemia pathway	1	182	0.907037	0.999762	ko03460	XM_021571397.1	K10901
Human Diseases	Infectious diseases	Epithelial cell signaling in Helicobacter pylori infection	2	309	0.91062	0.999762	ko05120	XM_021591121.1;XM_021591123.1	K02154+K02154
Human Diseases	Infectious diseases	Salmonella infection	3	421	0.911036	0.999762	ko05132	NM_001124421.1;XM_021563303.1;XM_021587825.1	K04729+K07863+K13883
Organismal Systems	Endocrine system	GnRH signaling pathway	4	527	0.911389	0.999762	ko04912	TCONS_00044504;TCONS_00094656;XM_021572982.1;XM_021616029.1	K04960+K02183+K02833+K04960
Organismal Systems	Nervous system	Synaptic vesicle cycle	2	311	0.912483	0.999762	ko04721	XM_021591121.1;XM_021591123.1	K02154+K02154
Environmental Information Processing	Signal transduction	Sphingolipid signaling pathway	4	535	0.917134	0.999762	ko04071	XM_021567862.1;XM_021572982.1;XM_021612442.1;XM_021613706.1	K02649+K02833+K11584+K02649
Organismal Systems	Endocrine system	Renin secretion	2	318	0.918722	0.999762	ko04924	XM_021563586.1;XM_021616029.1	K19021+K04960
Cellular Processes	Cell growth and death	Cell cycle	4	547	0.925129	0.999762	ko04110	XM_021561566.1;XM_021563338.1;XM_021566477.1;XM_021598926.1	K02210+K06624+K06632+K06624
Human Diseases	Neurodegenerative diseases	Alzheimer's disease	5	658	0.929474	0.999762	ko05010	NM_001124604.1;XM_021590795.1;XM_021597228.1;XM_021602275.1;XM_021616029.1	K01059+K05853+K08738+K05853+K04960
Organismal Systems	Immune system	Fc gamma R-mediated phagocytosis	3	446	0.929501	0.999762	ko04666	XM_021567862.1;XM_021613706.1;XM_021621419.1	K02649+K02649+K00889
Human Diseases	Infectious diseases	Amoebiasis	2	334	0.931449	0.999762	ko05146	XM_021567862.1;XM_021613706.1	K02649+K02649
Organismal Systems	Excretory system	Vasopressin-regulated water reabsorption	1	206	0.932118	0.999762	ko04962	XM_021594060.1	K07904
Metabolism	Global and Overview	Carbon metabolism	3	454	0.934623	0.999762	ko01200	XM_021566624.1;XM_021580898.1;XM_021622040.1	K00036+K14454+K12407
Organismal Systems	Circulatory system	Vascular smooth muscle contraction	6	770	0.934972	0.999762	ko04270	TCONS_00017796;TCONS_00032017;TCONS_00044504;TCONS_00092694;TCONS_00094656;XM_021616029.1	K17388+K12337+K04960+K17388+K02183+K04960
Organismal Systems	Immune system	Intestinal immune network for IgA production	1	211	0.936425	0.999762	ko04672	TCONS_00059718	K06856
Organismal Systems	Nervous system	Cholinergic synapse	4	567	0.936928	0.999762	ko04725	XM_021567862.1;XM_021572982.1;XM_021613706.1;XM_021616029.1	K02649+K02833+K02649+K04960
Organismal Systems	Development	Axon guidance	6	776	0.937848	0.999762	ko04360	XM_021565823.1;XM_021567862.1;XM_021572982.1;XM_021576146.1;XM_021613706.1;XM_021622619.1	K07526+K02649+K02833+K17333+K02649+K06521
Cellular Processes	Cell growth and death	Oocyte meiosis	4	570	0.938545	0.999762	ko04114	TCONS_00044504;TCONS_00094656;XM_021612442.1;XM_021616029.1	K04960+K02183+K11584+K04960
Metabolism	Energy metabolism	Oxidative phosphorylation	2	346	0.939733	0.999762	ko00190	XM_021591121.1;XM_021591123.1	K02154+K02154
Human Diseases	Cardiovascular diseases	Arrhythmogenic right ventricular cardiomyopathy (ARVC)	2	355	0.945314	0.999762	ko05412	XM_021590795.1;XM_021602275.1	K05853+K05853
Environmental Information Processing	Signal transduction	Calcium signaling pathway	8	998	0.947285	0.999762	ko04020	TCONS_00044504;TCONS_00059718;TCONS_00094656;XM_021581935.1;XM_021581936.1;XM_021590795.1;XM_021602275.1;XM_021616029.1	K04960+K06856+K02183+K00911+K00911+K05853+K05853+K04960
Organismal Systems	Nervous system	Long-term potentiation	2	369	0.953031	0.999762	ko04720	XM_021572982.1;XM_021616029.1	K02833+K04960
Cellular Processes	Cellular commiunity	Gap junction	3	494	0.955461	0.999762	ko04540	TCONS_00044504;XM_021572982.1;XM_021616029.1	K04960+K02833+K04960
Organismal Systems	Immune system	Platelet activation	4	608	0.956006	0.999762	ko04611	XM_021567862.1;XM_021591466.1;XM_021613706.1;XM_021616029.1	K02649+K12361+K02649+K04960
Organismal Systems	Circulatory system	Cardiac muscle contraction	2	379	0.957894	0.999762	ko04260	XM_021590795.1;XM_021602275.1	K05853+K05853
Organismal Systems	Environmental adaptation	Circadian entrainment	3	501	0.958399	0.999762	ko04713	XM_021591150.1;XM_021591151.1;XM_021616029.1	K21944+K21944+K04960
Environmental Information Processing	Signal transduction	Rap1 signaling pathway	7	946	0.962928	0.999762	ko04015	XM_021567862.1;XM_021568038.1;XM_021572982.1;XM_021591466.1;XM_021602208.1;XM_021610313.1;XM_021613706.1	K02649+K05718+K02833+K12361+K22428+K12362+K02649
Human Diseases	Substance dependence	Morphine addiction	2	411	0.970425	0.999762	ko05032	XM_021563586.1;XM_021620257.1	K19021+K04615
Human Diseases	Cancers	Basal cell carcinoma	1	270	0.970689	0.999762	ko05217	XM_021579700.1	K02375
Environmental Information Processing	Signal transduction	Notch signaling pathway	1	274	0.97219	0.999762	ko04330	XM_021557778.1	K05948
Environmental Information Processing	Signal transduction	cGMP - PKG signaling pathway	6	879	0.972381	0.999762	ko04022	XM_021563586.1;XM_021576146.1;XM_021590795.1;XM_021597817.1;XM_021602275.1;XM_021616029.1	K19021+K17333+K05853+K07187+K05853+K04960
Cellular Processes	Cellular commiunity	Focal adhesion	9	1194	0.973385	0.999762	ko04510	TCONS_00017796;TCONS_00020731;TCONS_00050061;TCONS_00092694;XM_021567862.1;XM_021572982.1;XM_021583353.1;XM_021613706.1;XM_021621419.1	K17388+K05448+K05449+K17388+K02649+K02833+K04725+K02649+K00889
Organismal Systems	Excretory system	Endocrine and other factor-regulated calcium reabsorption	1	282	0.974965	0.999762	ko04961	XM_021594060.1	K07904
Organismal Systems	Nervous system	Serotonergic synapse	2	428	0.975535	0.999762	ko04726	XM_021572982.1;XM_021616029.1	K02833+K04960
Organismal Systems	Immune system	Hematopoietic cell lineage	1	289	0.977166	0.999762	ko04640	XM_021562386.1	K06503
Organismal Systems	Endocrine system	Aldosterone synthesis and secretion	2	435	0.977381	0.999762	ko04925	NM_001197209.1;XM_021616029.1	K07188+K04960
Organismal Systems	Immune system	Leukocyte transendothelial migration	3	567	0.978444	0.999762	ko04670	XM_021567862.1;XM_021568038.1;XM_021613706.1	K02649+K05718+K02649
Organismal Systems	Nervous system	Neurotrophin signaling pathway	3	571	0.979302	0.999762	ko04722	XM_021567862.1;XM_021572982.1;XM_021613706.1	K02649+K02833+K02649
Organismal Systems	Nervous system	Glutamatergic synapse	3	572	0.979511	0.999762	ko04724	XM_021588579.1;XM_021563934.1;XM_021616029.1	K01915+K14207+K04960
Organismal Systems	Circulatory system	Adrenergic signaling in cardiomyocytes	6	917	0.979831	0.999762	ko04261	TCONS_00054441;TCONS_00094656;XM_021590795.1;XM_021602275.1;XM_021612442.1;XM_021613152.1	K09048+K02183+K05853+K05853+K11584+K09052
Cellular Processes	Cell motility	Regulation of actin cytoskeleton	9	1240	0.980993	0.999762	ko04810	TCONS_00017796;TCONS_00066975;TCONS_00092694;XM_021567862.1;XM_021568038.1;XM_021572982.1;XM_021602208.1;XM_021613706.1;XM_021621419.1	K17388+K05718+K17388+K02649+K05718+K02833+K22428+K02649+K00889
Environmental Information Processing	Signal transduction	cAMP signaling pathway	7	1036	0.98166	0.999762	ko04024	NM_001197209.1;XM_021563586.1;XM_021567862.1;XM_021590795.1;XM_021602275.1;XM_021613706.1;XM_021620257.1	K07188+K19021+K02649+K05853+K05853+K02649+K04615
Cellular Processes	Cellular commiunity	Tight junction	7	1040	0.982242	0.999762	ko04530	TCONS_00004372;TCONS_00102551;TCONS_00102555;TCONS_00121035;XM_021581026.1;XM_021612870.1;XM_021624134.1	K06105+K06103+K06103+K06096+K13365+K06104+K09489
Organismal Systems	Immune system	RIG-I-like receptor signaling pathway	1	310	0.982676	0.999762	ko04622	XM_021607700.1	K08601
Human Diseases	Infectious diseases	Shigellosis	1	311	0.982903	0.999762	ko05131	XM_021563303.1	K07863
Human Diseases	Substance dependence	Alcoholism	2	470	0.984768	0.999762	ko05034	XM_021568572.1;XM_021572982.1	K11408+K02833
Organismal Systems	Digestive system	Bile secretion	1	322	0.985207	0.999762	ko04976	XM_021569565.1	K07299
Human Diseases	Cardiovascular diseases	Hypertrophic cardiomyopathy (HCM)	2	479	0.986252	0.999762	ko05410	XM_021590795.1;XM_021602275.1	K05853+K05853
Environmental Information Processing	Signal transduction	Wnt signaling pathway	5	858	0.987238	0.999762	ko04310	TCONS_00017796;TCONS_00092694;XM_021576146.1;XM_021579700.1;XM_021589933.1	K17388+K17388+K17333+K02375+K04508
Organismal Systems	Digestive system	Gastric acid secretion	1	338	0.988017	0.999762	ko04971	XM_021616029.1	K04960
Human Diseases	Cardiovascular diseases	Dilated cardiomyopathy (DCM)	2	501	0.989311	0.999762	ko05414	XM_021590795.1;XM_021602275.1	K05853+K05853
Organismal Systems	Digestive system	Salivary secretion	1	361	0.99115	0.999762	ko04970	XM_021616029.1	K04960
Human Diseases	Neurodegenerative diseases	Parkinson's disease	1	368	0.99193	0.999762	ko05012	XM_021597228.1	K08738
Environmental Information Processing	Signal transduction	Hippo signaling pathway	3	685	0.993693	0.999762	ko04390	XM_021579700.1;XM_021580484.1;XM_021580486.1	K02375+K16823+K16823
Environmental Information Processing	Signaling molecules and interaction	Neuroactive ligand-receptor interaction	8	1277	0.993831	0.999762	ko04080	TCONS_00007894;TCONS_00007895;TCONS_00020610;TCONS_00057886;TCONS_00070753;NM_001145890.1;XM_021617346.1;XM_021620257.1	K04615+K04615+K04168+K04817+K05225+K05424+K05424+K04615
Organismal Systems	Nervous system	Dopaminergic synapse	3	689	0.993956	0.999762	ko04728	XM_021563920.1;XM_021612442.1;XM_021616029.1	K02296+K11584+K04960
Environmental Information Processing	Signaling molecules and interaction	Cell adhesion molecules (CAMs)	5	943	0.994202	0.999762	ko04514	TCONS_00003951;TCONS_00066975;XM_021560551.1;XM_021568038.1;XM_021586844.1	K06756+K05718+K06751+K05718+K06766
Environmental Information Processing	Signaling molecules and interaction	Cytokine-cytokine receptor interaction	4	860	0.996076	0.999762	ko04060	TCONS_00020731;TCONS_00050061;NM_001145890.1;XM_021617346.1	K05448+K05449+K05424+K05424
Human Diseases	Neurodegenerative diseases	Huntington's disease	2	629	0.997603	0.999762	ko05016	XM_021583238.1;XM_021597228.1	K00432+K08738
Organismal Systems	Endocrine system	Oxytocin signaling pathway	3	793	0.998047	0.999762	ko04921	XM_021572982.1;XM_021576146.1;XM_021616029.1	K02833+K17333+K04960
Organismal Systems	Nervous system	Retrograde endocannabinoid signaling	1	591	0.999579	0.999762	ko04723	XM_021616029.1	K04960
Cellular Processes	Cellular commiunity	Adherens junction	1	634	0.999762	0.999762	ko04520	TCONS_00004210	K06086
