# Supplementary material for: Integrated analysis of the responses of a circRNA-miRNA-mRNA ceRNA network to heat stress in rainbow trout (Oncorhynchus mykiss) liver
Source: BMC Genomics. 2021 Jan 11;22:48. doi: 10.1186/s12864-020-07335-x (PMC7802223; doi:10.1186/s12864-020-07335-x)
Supplement: Supplementary file 4 — Additional file 4: Table S4. RT-qPCR primers of circRNA, miRNA and mRNA in rainbow trout liver. [file 12864_2020_7335_MOESM4_ESM.xlsx]

## Sheet: Sheet1
Table S1 RT-qPCR primers of circRNA, miRNA and mRNA for rainbow trout liver
Types	Transcript ID	Primer sequences (5'-3')	Products length (bp)	Position
mRNA	XM_021612439.1（hsp90a.1）	F: GATGGTATCCCTCAAAGAC	109	1428-1536
		R: TTCCACGAATGCAGAGTTAG
	TCONS_00067628（hsp70）	F: TTACGGTGCGTGAATGAG	105	2667-2771
		R: TGTCCTGTCGGAATCTGC
	XM_021557344.1(c3)	F: TTGCCACAGTGTCCTAAA	148	2305-2452
		R: TACGAACAATCAGCGTAA
miRNA	miR-8159-x	F:CGGGCTCAGTAACTGGAATCTGTCCCT
	novel-m0556-3p	F: CGAGGCTGGAAGCAGTAGAGTTCT
	novel-m0847-5p	F: CGGGAATGGAACGGAGTCAAACATG
	U6(XM_021614042.1)	F:GGAACGATACAGAGAAGATTAGC
		R:TGGAACGCTTCACGAATTTGCG
circRNA	novel_circ_002515	F: GCTGCTCAATGACAGGAA
		R: ATTTGAATCGTCCCACAA
	novel_circ_002441	F: TCCACCCGGATCCCCAAG
		R: AGGCCACCGCCTCGTCTG
	novel_circ_001892	F: GACGGTAGGAACCAGCAT
		R: GTAAACAAGATAAGGCCAAT
